# Supplementary material for: MetaPhlAn 4 profiling of unknown species-level genome bins improves the characterization of diet-associated microbiome changes in mice
Source: Cell Rep. 2023 May 3;42(5):112464. doi: 10.1016/j.celrep.2023.112464 (PMC10242440; doi:10.1016/j.celrep.2023.112464)
Supplement: Table S1. The nine datasets considered in this study, related to STAR Methods [file mmc2.xlsx]

## Sheet: Table S1
Study	NCBI-accession	N. samples	N. high-fat	N. low-fat	Avg. fat-% high-fat	Avg. fat-% low-fat
XiaoL_2015	PRJEB7759	181	43	138	56.4	13.5
XiaoL_2017	PRJEB10308	54	37	17	58.9	10
CampbelSC_2018	PRJNA438024	40	19	21	16	13.2
CabralDJ_2019	PRJNA549182	48	16	32	43.4	21.1
MorissetteA_2020	PRJEB36943	89	80	9	82.5	10
ThaissCA_2016	PRJEB17697	30	15	15	NA	NA
CM-Mice-1	This Study	97	26	71	28.8	10.9
NobelYR_2015	PRJNA549182	59	27	32	45	13.2
KimMS_2018	PRJEB22007	24	6	18	44.8	12.8
Total		622	269	354	47±19	13.1±3.3
