# Supplementary material for: MetaPhlAn 4 profiling of unknown species-level genome bins improves the characterization of diet-associated microbiome changes in mice
Source: Cell Rep. 2023 May 3;42(5):112464. doi: 10.1016/j.celrep.2023.112464 (PMC10242440; doi:10.1016/j.celrep.2023.112464)
Supplement: Table S2. Curated sample metadata for 622 samples with sequencing statistics, related to STAR Methods [file mmc3.xlsx]

## Sheet: Table S2
study_name	sample_id	subject_id	age_in_days	sex	strain	sub_strain	sampling_source	diet_type	diet_id	diet_days	fat_intake	ABX-perturbation	n_of_bases	n_of_reads	min_read_len	median_read_len
XiaoL_2015	SAMEA3134356	SUBJ_1	17	male	SV129	WT	stool	LF	D12450B	17	10	no	3134659500	38415310	30	85
XiaoL_2015	SAMEA3134357	SUBJ_2	17	male	SV129	WT	stool	HF	D12492	17	60	no	3286501735	40596204	30	85
XiaoL_2015	SAMEA3134358	SUBJ_4	17	male	SV129	WT	stool	LF	D12450B	17	10	no	4108518757	49949324	30	87
XiaoL_2015	SAMEA3134359	SUBJ_5	17	male	SV129	WT	stool	HF	D12492	17	60	no	3893704451	47904090	30	85
XiaoL_2015	SAMEA3134360	SUBJ_7	17	male	SV129	WT	stool	LF	D12450B	17	10	no	3716901906	45692590	30	85
XiaoL_2015	SAMEA3134361	SUBJ_8	17	male	SV129	WT	stool	HF	D12492	17	60	no	4219512666	52050662	30	85
XiaoL_2015	SAMEA3134362	SUBJ_10	17	male	SV129	WT	stool	LF	D12450B	17	10	no	4037779194	50029368	30	85
XiaoL_2015	SAMEA3134363	SUBJ_11	17	male	SV129	WT	stool	HF	D12492	17	60	no	3942965525	48662358	30	85
XiaoL_2015	SAMEA3134364	SUBJ_13	17	male	SV129	WT	stool	LF	D12450B	17	10	no	2936682201	35653054	30	85
XiaoL_2015	SAMEA3134365	SUBJ_14	17	male	SV129	WT	stool	HF	D12492	17	60	no	3225883005	39842194	30	83
XiaoL_2015	SAMEA3134366	SUBJ_16	17	male	SV129	WT	stool	LF	D12450B	17	10	no	5271720934	65090182	30	85
XiaoL_2015	SAMEA3134367	SUBJ_17	17	male	SV129	WT	stool	HF	D12492	17	20	no	3197327344	39947912	30	85
XiaoL_2015	SAMEA3134368	SUBJ_19	17	male	SV129	WT	stool	LF	D12450B	17	10	no	4132461629	50917672	30	85
XiaoL_2015	SAMEA3134369	SUBJ_20	17	male	SV129	WT	stool	HF	D12492	17	20	no	4340227262	53643984	30	85
XiaoL_2015	SAMEA3134370	SUBJ_22	17	male	SV129	WT	stool	LF	D12450B	17	10	no	4301078342	52282746	30	85
XiaoL_2015	SAMEA3134371	SUBJ_23	17	male	SV129	WT	stool	HF	D12492	17	60	no	3506385134	42875072	30	85
XiaoL_2015	SAMEA3134372	SUBJ_25	17	male	SV129	WT	stool	LF	D12450B	17	10	no	3162493997	40422198	30	81
XiaoL_2015	SAMEA3134373	SUBJ_26	17	male	SV129	WT	stool	HF	D12492	17	60	no	3262940741	39932518	30	85
XiaoL_2015	SAMEA3134374	SUBJ_28	17	male	SV129	WT	stool	LF	D12450B	17	10	no	4504968928	55258778	30	82
XiaoL_2015	SAMEA3134375	SUBJ_29	17	male	SV129	WT	stool	HF	D12492	17	60	no	3573649470	43961346	30	85
XiaoL_2015	SAMEA3134376	SUBJ_31	17	male	C57BL6/J	WT	stool	LF	D12450B	17	10	no	4021385242	51555198	30	82
XiaoL_2015	SAMEA3134377	SUBJ_32	17	male	C57BL6/J	WT	stool	HF	D12492	17	60	no	3958073690	48619140	30	85
XiaoL_2015	SAMEA3134378	SUBJ_34	17	male	C57BL6/J	WT	stool	LF	D12450B	17	10	no	3820875121	47285052	30	85
XiaoL_2015	SAMEA3134379	SUBJ_35	17	male	C57BL6/J	WT	stool	HF	D12492	17	60	no	3655805982	44816290	30	85
XiaoL_2015	SAMEA3134380	SUBJ_37	17	male	C57BL6/J	WT	stool	LF	D12450B	17	10	no	3232853144	40180714	30	81
XiaoL_2015	SAMEA3134381	SUBJ_38	17	male	C57BL6/J	WT	stool	HF	D12492	17	60	no	3759000599	47050812	30	85
XiaoL_2015	SAMEA3134382	SUBJ_40	17	male	C57BL6/J	WT	stool	LF	D12450B	17	10	no	4400625220	54873806	30	81
XiaoL_2015	SAMEA3134383	SUBJ_41	17	male	C57BL6/J	WT	stool	HF	D12492	17	60	no	2856258146	35822990	30	85
XiaoL_2015	SAMEA3134384	SUBJ_43	17	male	C57BL6/J	WT	stool	LF	D12450B	17	10	no	4926023986	59351528	30	87
XiaoL_2015	SAMEA3134385	SUBJ_46	17	male	C57BL6/J	WT	stool	LF	D12450B	17	10	no	3139109533	38426126	30	85
XiaoL_2015	SAMEA3134386	SUBJ_47	17	male	C57BL6/J	WT	stool	HF	D12492	17	60	no	3947201549	48291170	30	85
XiaoL_2015	SAMEA3134387	SUBJ_49	17	male	C57BL6/J	WT	stool	LF	D12450B	17	10	no	3286007172	40407082	30	85
XiaoL_2015	SAMEA3134388	SUBJ_50	17	male	C57BL6/J	WT	stool	HF	D12492	17	60	no	2760629387	33903898	30	85
XiaoL_2015	SAMEA3134389	SUBJ_52	17	male	C57BL6/J	WT	stool	HF	D12492	17	60	no	3467953052	43094584	30	85
XiaoL_2015	SAMEA3134390	SUBJ_54	17	male	C57BL6/J	WT	stool	HF	D12492	17	60	no	3329095431	40846642	30	85
XiaoL_2015	SAMEA3134391	SUBJ_1-1	14	male	C57BL6/J	WT	stool	HF	D12492	14	60	no	3952868689	48534664	30	90
XiaoL_2015	SAMEA3134392	SUBJ_1-2	14	male	C57BL6/J	WT	stool	HF	D12492	14	60	no	3286997405	42361636	30	85
XiaoL_2015	SAMEA3134393	SUBJ_1-3	14	male	C57BL6/J	WT	stool	HF	D12492	14	60	no	3027768014	39293978	30	84
XiaoL_2015	SAMEA3134394	SUBJ_1-4	14	male	C57BL6/J	WT	stool	HF	D12492	14	60	no	2515437818	31902462	30	84
XiaoL_2015	SAMEA3134395	SUBJ_1-5	14	male	C57BL6/J	WT	stool	HF	D12492	14	60	no	1808994592	23428300	30	84
XiaoL_2015	SAMEA3134396	SUBJ_1-6	14	male	C57BL6/J	WT	stool	HF	D12492	14	60	no	2120828697	26684822	30	85
XiaoL_2015	SAMEA3134397	SUBJ_1-7	14	male	C57BL6/J	WT	stool	HF	D12492	14	60	no	3346048081	43220844	30	84
XiaoL_2015	SAMEA3134398	SUBJ_1-8	14	male	C57BL6/J	WT	stool	HF	D12492	14	60	no	2902347406	37156956	30	84
XiaoL_2015	SAMEA3134399	SUBJ_2-1	14	male	C57BL6/J	WT	stool	LF	5053	14	13,2	no	3842926846	48344746	30	85
XiaoL_2015	SAMEA3134400	SUBJ_2-2	14	male	C57BL6/J	WT	stool	LF	5053	14	13,2	no	4472182605	55669896	30	85
XiaoL_2015	SAMEA3134401	SUBJ_2-3	14	male	C57BL6/J	WT	stool	LF	5053	14	13,2	no	4264269269	52178254	30	86
XiaoL_2015	SAMEA3134402	SUBJ_2-4	14	male	C57BL6/J	WT	stool	LF	5053	14	13,2	no	4163067960	51480366	30	85
XiaoL_2015	SAMEA3134403	SUBJ_2-5	14	male	C57BL6/J	WT	stool	LF	5053	14	13,2	no	2097148081	26602832	30	84
XiaoL_2015	SAMEA3134404	SUBJ_2-6	14	male	C57BL6/J	WT	stool	LF	5053	14	13,2	no	4129236071	51451110	30	85
XiaoL_2015	SAMEA3134405	SUBJ_2-7	14	male	C57BL6/J	WT	stool	LF	5053	14	13,2	no	3974194657	49745196	30	85
XiaoL_2015	SAMEA3134406	SUBJ_2-8	14	male	C57BL6/J	WT	stool	LF	5053	14	13,2	no	4136721061	51490434	30	86
XiaoL_2015	SAMEA3134407	SUBJ_3-1	10	female	C57BL6/J	WT	stool	LF	5053	10	13,2	no	3591396883	45720340	30	85
XiaoL_2015	SAMEA3134408	SUBJ_3-2	10	female	C57BL6/J	WT	stool	LF	5053	10	13,2	no	4219132855	53661072	30	85
XiaoL_2015	SAMEA3134409	SUBJ_3-3	10	female	C57BL6/J	WT	stool	LF	5053	10	13,2	no	4104890578	51916036	30	85
XiaoL_2015	SAMEA3134410	SUBJ_3-4	10	female	C57BL6/J	WT	stool	LF	5053	10	13,2	no	3526780618	44676324	30	85
XiaoL_2015	SAMEA3134411	SUBJ_3-5	10	female	C57BL6/J	WT	stool	LF	5053	10	13,2	no	4124721282	51406876	30	85
XiaoL_2015	SAMEA3134412	SUBJ_3-6	10	female	C57BL6/J	WT	stool	LF	5053	10	13,2	no	4378455959	55288126	30	85
XiaoL_2015	SAMEA3134413	SUBJ_3-7	10	female	C57BL6/J	WT	stool	LF	5053	10	13,2	no	3898231118	49071286	30	85
XiaoL_2015	SAMEA3134414	SUBJ_3-8	10	female	C57BL6/J	WT	stool	LF	5053	10	13,2	no	3882674498	49082600	30	85
XiaoL_2015	SAMEA3134415	SUBJ_4-1	10	female	BALB/c	WT	stool	LF	5053	10	13,2	no	3985572654	48433474	30	86
XiaoL_2015	SAMEA3134416	SUBJ_4-2	10	female	BALB/c	WT	stool	LF	5053	10	13,2	no	3415424437	42284096	30	85
XiaoL_2015	SAMEA3134417	SUBJ_4-3	10	female	BALB/c	WT	stool	LF	5053	10	13,2	no	4248545007	52272280	30	85
XiaoL_2015	SAMEA3134418	SUBJ_4-4	10	female	BALB/c	WT	stool	LF	5053	10	13,2	no	3650035106	44408068	30	86
XiaoL_2015	SAMEA3134419	SUBJ_4-5	10	female	BALB/c	WT	stool	LF	5053	10	13,2	no	3813190759	46962464	30	85
XiaoL_2015	SAMEA3134420	SUBJ_4-6	10	female	BALB/c	WT	stool	LF	5053	10	13,2	no	3379983883	41885276	30	84
XiaoL_2015	SAMEA3134421	SUBJ_4-7	10	female	BALB/c	WT	stool	LF	5053	10	13,2	no	4702751303	57415730	30	86
XiaoL_2015	SAMEA3134422	SUBJ_4-8	10	female	BALB/c	WT	stool	LF	5053	10	13,2	no	4416855606	53587320	30	86
XiaoL_2015	SAMEA3134423	SUBJ_5-1	10	female	SJL-C57BL6/J	WT	stool	LF	5053	10	13,2	no	3061099043	38008466	30	84
XiaoL_2015	SAMEA3134424	SUBJ_5-2	10	female	SJL-C57BL6/J	WT	stool	LF	5053	10	13,2	no	4103364835	51020042	30	85
XiaoL_2015	SAMEA3134425	SUBJ_5-3	10	female	SJL-C57BL6/J	WT	stool	LF	5053	10	13,2	no	3897357185	48627176	30	85
XiaoL_2015	SAMEA3134426	SUBJ_5-4	10	female	SJL-C57BL6/J	WT	stool	LF	5053	10	13,2	no	4177749561	51873376	30	85
XiaoL_2015	SAMEA3134427	SUBJ_5-5	10	female	SJL-C57BL6/J	WT	stool	LF	5053	10	13,2	no	4039683349	50034630	30	85
XiaoL_2015	SAMEA3134428	SUBJ_5-6	10	female	SJL-C57BL6/J	WT	stool	LF	5053	10	13,2	no	3997026060	49885846	30	85
XiaoL_2015	SAMEA3134429	SUBJ_5-7	10	female	SJL-C57BL6/J	WT	stool	LF	5053	10	13,2	no	4382605809	54933326	30	85
XiaoL_2015	SAMEA3134430	SUBJ_5-8	10	female	SJL-C57BL6/J	WT	stool	LF	5053	10	13,2	no	4335193256	54062988	30	85
XiaoL_2015	SAMEA3134431	SUBJ_6-1	10	female	129S	WT	stool	LF	5053	10	13,2	no	3536181175	43586790	30	85
XiaoL_2015	SAMEA3134432	SUBJ_6-2	10	female	129S	WT	stool	LF	5053	10	13,2	no	4347593375	53478032	30	85
XiaoL_2015	SAMEA3134433	SUBJ_6-3	10	female	129S	WT	stool	LF	5053	10	13,2	no	4402580091	54519902	30	85
XiaoL_2015	SAMEA3134434	SUBJ_6-4	10	female	129S	WT	stool	LF	5053	10	13,2	no	4555669120	56465040	30	85
XiaoL_2015	SAMEA3134435	SUBJ_6-5	10	female	129S	WT	stool	LF	5053	10	13,2	no	4160956043	50954182	30	86
XiaoL_2015	SAMEA3134436	SUBJ_6-6	10	female	129S	WT	stool	LF	5053	10	13,2	no	4654336998	56956060	30	85
XiaoL_2015	SAMEA3134437	SUBJ_6-7	10	female	129S	WT	stool	LF	5053	10	13,2	no	3955592766	49455556	30	84
XiaoL_2015	SAMEA3134438	SUBJ_6-8	10	female	129S	WT	stool	LF	5053	10	13,2	no	3841232811	47002084	30	85
XiaoL_2015	SAMEA3134439	SUBJ_7-1	10	female	SJL-C57BL6/J	WT	stool	LF	5053	10	13,2	no	3388294883	42247406	30	85
XiaoL_2015	SAMEA3134440	SUBJ_7-2	10	female	SJL-C57BL6/J	WT	stool	LF	5053	10	13,2	no	3976189024	49554474	30	85
XiaoL_2015	SAMEA3134441	SUBJ_7-3	10	female	SJL-C57BL6/J	WT	stool	LF	5053	10	13,2	no	4446132424	54850644	30	86
XiaoL_2015	SAMEA3134442	SUBJ_7-4	10	female	SJL-C57BL6/J	WT	stool	LF	5053	10	13,2	no	4233424509	52164262	30	85
XiaoL_2015	SAMEA3134443	SUBJ_7-5	10	female	SJL-C57BL6/J	WT	stool	LF	5053	10	13,2	no	4032013506	50052934	30	85
XiaoL_2015	SAMEA3134444	SUBJ_7-6	10	female	SJL-C57BL6/J	WT	stool	LF	5053	10	13,2	no	4316961471	53183344	30	85
XiaoL_2015	SAMEA3134445	SUBJ_7-7	10	female	SJL-C57BL6/J	WT	stool	LF	5053	10	13,2	no	4654740160	57813258	30	85
XiaoL_2015	SAMEA3134446	SUBJ_7-8	10	female	SJL-C57BL6/J	WT	stool	LF	5053	10	13,2	no	4440580752	54877372	30	85
XiaoL_2015	SAMEA3134447	SUBJ_8-1	10	female	NOD	WT	stool	LF	5053	10	13,2	no	3706100660	46323928	30	85
XiaoL_2015	SAMEA3134448	SUBJ_8-2	10	female	NOD	WT	stool	LF	5053	10	13,2	no	4356553886	54350058	30	85
XiaoL_2015	SAMEA3134449	SUBJ_8-3	10	female	NOD	WT	stool	LF	5053	10	13,2	no	4065888084	50026210	30	85
XiaoL_2015	SAMEA3134450	SUBJ_8-4	10	female	NOD	WT	stool	LF	5053	10	13,2	no	4005712943	49400070	30	85
XiaoL_2015	SAMEA3134451	SUBJ_8-5	10	female	NOD	WT	stool	LF	5053	10	13,2	no	3677527870	45245060	30	85
XiaoL_2015	SAMEA3134452	SUBJ_8-6	10	female	NOD	WT	stool	LF	5053	10	13,2	no	4124707167	50797916	30	85
XiaoL_2015	SAMEA3134453	SUBJ_8-7	10	female	NOD	WT	stool	LF	5053	10	13,2	no	4623248410	56488612	30	85
XiaoL_2015	SAMEA3134454	SUBJ_8-8	10	female	NOD	WT	stool	LF	5053	10	13,2	no	3715703708	45861638	30	85
XiaoL_2015	SAMEA3134455	SUBJ_1A-dyr1	17	male	SV129	WT	stool	LF	D12450B	17	10	no	1559412862	23071564	30	69
XiaoL_2015	SAMEA3134456	SUBJ_1A-dyr2	17	male	SV129	WT	stool	LF	D12450B	17	10	no	3172315492	39403092	30	86
XiaoL_2015	SAMEA3134457	SUBJ_1A-dyr3	11	male	SV129	WT	stool	LF	D12450B	11	10	no	2609671264	40178650	30	71
XiaoL_2015	SAMEA3134458	SUBJ_1A-dyr3	17	male	SV129	WT	stool	LF	D12450B	17	10	no	1937077726	30141148	30	70
XiaoL_2015	SAMEA3134459	SUBJ_1A-dyr4	17	male	SV129	WT	stool	LF	D12450B	17	10	no	3759519740	45999374	30	86
XiaoL_2015	SAMEA3134460	SUBJ_1A-dyr5	11	male	SV129	WT	stool	LF	D12450B	11	10	no	2090253333	31941120	30	70
XiaoL_2015	SAMEA3134461	SUBJ_1A-dyr5	17	male	SV129	WT	stool	LF	D12450B	17	10	no	2287245688	35832380	30	70
XiaoL_2015	SAMEA3134462	SUBJ_1B-dyr11	17	male	C57BL6/J	WT	stool	LF	D12450B	17	10	no	1734072738	22639478	30	82
XiaoL_2015	SAMEA3134463	SUBJ_1B-dyr12	17	male	C57BL6/J	WT	stool	LF	D12450B	17	10	no	2284221965	29752944	30	82
XiaoL_2015	SAMEA3134465	SUBJ_1B-dyr9	17	male	C57BL6/J	WT	stool	LF	D12450B	17	10	no	1704634704	22176330	30	82
XiaoL_2015	SAMEA3134466	SUBJ_2A-dyr13	11	male	SV129	WT	stool	LF	D12450B	11	10	no	2007309364	30598678	30	71
XiaoL_2015	SAMEA3134468	SUBJ_2A-dyr14	11	male	SV129	WT	stool	LF	D12450B	11	10	no	2744711081	32694414	30	86
XiaoL_2015	SAMEA3134469	SUBJ_2A-dyr14	17	male	SV129	WT	stool	HF	D12492	17	60	no	2423720918	28716148	30	86
XiaoL_2015	SAMEA3134470	SUBJ_2A-dyr16	11	male	SV129	WT	stool	LF	D12450B	11	10	no	2099610440	25230864	30	86
XiaoL_2015	SAMEA3134471	SUBJ_2A-dyr16	17	male	SV129	WT	stool	HF	D12492	17	60	no	2183686496	27007988	30	83
XiaoL_2015	SAMEA3134472	SUBJ_2B-dyr19	11	male	C57BL6/J	WT	stool	LF	D12450B	11	10	no	1859386388	27288536	30	69
XiaoL_2015	SAMEA3134473	SUBJ_2B-dyr23	17	male	C57BL6/J	WT	stool	HF	D12492	17	60	no	1681718334	24423762	30	70
XiaoL_2015	SAMEA3134474	SUBJ_2B-dyr24	11	male	C57BL6/J	WT	stool	LF	D12450B	11	10	no	1268184648	16307460	30	82
XiaoL_2015	SAMEA3134475	SUBJ_2B-dyr24	17	male	C57BL6/J	WT	stool	HF	D12492	17	60	no	1578632411	23395904	30	67
XiaoL_2015	SAMEA3134476	SUBJ_3A-dyr30	11	male	SV129	WT	stool	LF	D12450B	11	10	no	2134434164	32407420	30	71
XiaoL_2015	SAMEA3134477	SUBJ_3B-dyr31	11	male	C57BL6/J	WT	stool	LF	D12450B	11	10	no	791773745	9475500	30	87
XiaoL_2015	SAMEA3134479	SUBJ_Fe1	NA	male	C57BL6/J	WT	stool	LF	NA	NA	10	no	5444618166	67674802	30	81
XiaoL_2015	SAMEA3134480	SUBJ_Fe10	NA	male	C57BL6/J	WT	stool	LF	NA	NA	10	no	6571707181	80469984	30	81
XiaoL_2015	SAMEA3134481	SUBJ_Fe2	NA	male	C57BL6/J	WT	stool	LF	NA	NA	10	no	5407382921	63014240	30	87
XiaoL_2015	SAMEA3134482	SUBJ_Fe3	NA	male	C57BL6/J	WT	stool	LF	NA	NA	10	no	4497055757	54512306	30	81
XiaoL_2015	SAMEA3134483	SUBJ_Fe4	NA	male	C57BL6/J	WT	stool	LF	NA	NA	10	no	5359818701	62687428	30	86
XiaoL_2015	SAMEA3134484	SUBJ_Fe5	NA	male	C57BL6/J	WT	stool	LF	NA	NA	10	no	5222554615	61871462	30	85
XiaoL_2015	SAMEA3134485	SUBJ_Fe6	NA	male	C57BL6/J	WT	stool	LF	NA	NA	10	no	7513452162	89500540	30	82
XiaoL_2015	SAMEA3134486	SUBJ_Fe7	NA	male	C57BL6/J	WT	stool	LF	NA	NA	10	no	6138336121	73857704	30	81
XiaoL_2015	SAMEA3134487	SUBJ_Fe8	NA	male	C57BL6/J	WT	stool	LF	NA	NA	10	no	4360402883	52765550	30	82
XiaoL_2015	SAMEA3134488	SUBJ_Fe9	NA	male	C57BL6/J	WT	stool	LF	NA	NA	10	no	5958410612	70492824	30	86
XiaoL_2015	SAMEA3134489	SUBJ_G1-1A	14	male	C57BL6/J	WT	stool	LF	5053	14	13,2	no	5688880461	67772718	30	85
XiaoL_2015	SAMEA3134490	SUBJ_G1-2A	14	male	C57BL6/J	WT	stool	LF	5053	14	13,2	no	7099372686	85081742	30	85
XiaoL_2015	SAMEA3134491	SUBJ_G1-3A	14	male	C57BL6/J	WT	stool	LF	5053	14	13,2	no	5883608540	70459558	30	85
XiaoL_2015	SAMEA3134492	SUBJ_G1-4A	14	male	C57BL6/J	WT	stool	LF	5053	14	13,2	no	6697406655	78286196	30	87
XiaoL_2015	SAMEA3134493	SUBJ_G1-5A	14	male	C57BL6/J	WT	stool	LF	5053	14	13,2	no	6007113743	70938822	30	86
XiaoL_2015	SAMEA3134494	SUBJ_G1-6A	14	male	C57BL6/J	WT	stool	LF	5053	14	13,2	no	5790122060	70857548	30	83
XiaoL_2015	SAMEA3134495	SUBJ_G1-7A	14	male	C57BL6/J	WT	stool	LF	5053	14	13,2	no	6123538522	71079046	30	86
XiaoL_2015	SAMEA3134496	SUBJ_G1-8A	14	male	C57BL6/J	WT	stool	LF	5053	14	13,2	no	5916822772	73938746	30	81
XiaoL_2015	SAMEA3134497	SUBJ_Group2-1A	14	male	C57BL6/J	WT	stool	HF	D12492	14	60	no	5717961776	69530944	30	83
XiaoL_2015	SAMEA3134498	SUBJ_Group2-2A	14	male	C57BL6/J	WT	stool	HF	D12492	14	60	no	6793140075	82616762	30	83
XiaoL_2015	SAMEA3134499	SUBJ_Group2-3A	14	male	C57BL6/J	WT	stool	HF	D12492	14	60	no	7926430148	96336802	30	83
XiaoL_2015	SAMEA3134500	SUBJ_Group2-4A	14	male	C57BL6/J	WT	stool	HF	D12492	14	60	no	5568233018	67155428	30	86
XiaoL_2015	SAMEA3134501	SUBJ_Group2-5A	14	male	C57BL6/J	WT	stool	HF	D12492	14	60	no	5744887185	70291482	30	83
XiaoL_2015	SAMEA3134502	SUBJ_Group2-6A	14	male	C57BL6/J	WT	stool	HF	D12492	14	60	no	4879449399	58144278	30	87
XiaoL_2015	SAMEA3134503	SUBJ_Group2-7A	14	male	C57BL6/J	WT	stool	HF	D12492	14	60	no	4833132332	57194732	30	86
XiaoL_2015	SAMEA3134504	SUBJ_Group2-8A	14	male	C57BL6/J	WT	stool	HF	D12492	14	60	no	6019033293	73419166	30	81
XiaoL_2015	SAMEA3134505	SUBJ_MC-1	6	male	C57BL6/J	WT	stool	LF	chow_GB_14924.3	6	10	no	3022477760	32782190	30	95
XiaoL_2015	SAMEA3134506	SUBJ_MC-3	6	male	C57BL6/J	WT	stool	LF	chow_GB_14924.3	6	10	no	2749482328	30307124	30	94
XiaoL_2015	SAMEA3134507	SUBJ_MC-1	14	male	C57BL6/J	WT	stool	LF	chow_GB_14924.3	14	10	no	4342436763	48095886	30	93
XiaoL_2015	SAMEA3134508	SUBJ_MC-2	14	male	C57BL6/J	WT	stool	LF	chow_GB_14924.3	14	10	no	5302968714	56410104	30	96
XiaoL_2015	SAMEA3134509	SUBJ_MC-3	14	male	C57BL6/J	WT	stool	LF	chow_GB_14924.3	14	10	no	4805673814	53281928	30	93
XiaoL_2015	SAMEA3134510	SUBJ_MC-4	14	male	C57BL6/J	WT	stool	LF	chow_GB_14924.3	14	10	no	4918847119	54028210	30	95
XiaoL_2015	SAMEA3134511	SUBJ_MC-5	14	male	C57BL6/J	WT	stool	LF	chow_GB_14924.3	14	10	no	4403889799	48173506	30	95
XiaoL_2015	SAMEA3134512	SUBJ_MH-3	6	male	C57BL6/J	WT	stool	LF	chow_GB_14924.3	6	10	no	3836379925	41892856	30	95
XiaoL_2015	SAMEA3134513	SUBJ_MH-4	6	male	C57BL6/J	WT	stool	LF	chow_GB_14924.3	6	10	no	3158319733	34049706	30	95
XiaoL_2015	SAMEA3134514	SUBJ_MH-5	6	male	C57BL6/J	WT	stool	LF	chow_GB_14924.3	6	10	no	4830449509	52546384	30	95
XiaoL_2015	SAMEA3134515	SUBJ_MH-1	14	male	C57BL6/J	WT	stool	HF	HF_GB_14924.3	14	45	no	4565899830	50823488	30	93
XiaoL_2015	SAMEA3134516	SUBJ_MH-2	14	male	C57BL6/J	WT	stool	HF	HF_GB_14924.3	14	45	no	2679757229	29372574	30	94
XiaoL_2015	SAMEA3134517	SUBJ_MH-3	14	male	C57BL6/J	WT	stool	HF	HF_GB_14924.3	14	45	no	3477624091	39695964	30	92
XiaoL_2015	SAMEA3134518	SUBJ_MH-4	14	male	C57BL6/J	WT	stool	HF	HF_GB_14924.3	14	45	no	4411992042	48906406	30	93
XiaoL_2015	SAMEA3134519	SUBJ_MH-5	14	male	C57BL6/J	WT	stool	HF	HF_GB_14924.3	14	45	no	3720909406	40849696	30	93
XiaoL_2015	SAMEA3134520	SUBJ_Fe1	12	female	C57BL6/J	WT	stool	LF	5021	12	23,7	no	6430074590	77537662	30	85
XiaoL_2015	SAMEA3134521	SUBJ_S_Fe10	13	male	C57BL6/J	WT	stool	LF	5021	13	23,7	no	7324976392	88295414	30	85
XiaoL_2015	SAMEA3134522	SUBJ_S_Fe11	13	male	Swiss-webster	WT	stool	LF	5021	13	23,7	no	7504751621	93641624	30	81
XiaoL_2015	SAMEA3134523	SUBJ_S_Fe12	13	male	Swiss-webster	WT	stool	LF	5021	13	23,7	no	5860084900	70652690	30	85
XiaoL_2015	SAMEA3134524	SUBJ_S_Fe13	13	male	Swiss-webster	WT	stool	LF	5021	13	23,7	no	6584067611	79321842	30	85
XiaoL_2015	SAMEA3134525	SUBJ_S_Fe14	13	male	Swiss-webster	WT	stool	LF	5021	13	23,7	no	5445331539	63403006	30	87
XiaoL_2015	SAMEA3134526	SUBJ_S_Fe15	13	male	Swiss-webster	WT	stool	LF	5021	13	23,7	no	5051474993	59627502	30	87
XiaoL_2015	SAMEA3134527	SUBJ_S_Fe16	12	female	Swiss-webster	WT	stool	LF	5021	12	23,7	no	4285810350	51102108	30	85
XiaoL_2015	SAMEA3134528	SUBJ_S_Fe17	12	female	Swiss-webster	WT	stool	LF	5021	12	23,7	no	5192301954	59150256	30	90
XiaoL_2015	SAMEA3134529	SUBJ_S_Fe18	12	female	Swiss-webster	WT	stool	LF	5021	12	23,7	no	4340754042	51731792	30	85
XiaoL_2015	SAMEA3134530	SUBJ_S_Fe19	12	female	Swiss-webster	WT	stool	LF	5021	12	23,7	no	5047775011	59518990	30	87
XiaoL_2015	SAMEA3134531	SUBJ_S_Fe2	12	female	C57BL6/J	WT	stool	LF	5021	12	23,7	no	5712296616	68746312	30	85
XiaoL_2015	SAMEA3134532	SUBJ_S_Fe20	12	female	Swiss-webster	WT	stool	LF	5021	12	23,7	no	5592553549	65734414	30	85
XiaoL_2015	SAMEA3134533	SUBJ_S_Fe3	12	female	C57BL6/J	WT	stool	LF	5021	12	23,7	no	5823391115	70288582	30	85
XiaoL_2015	SAMEA3134534	SUBJ_S_Fe4	12	female	C57BL6/J	WT	stool	LF	5021	12	23,7	no	7230171629	85829140	30	85
XiaoL_2015	SAMEA3134535	SUBJ_S_Fe5	12	female	C57BL6/J	WT	stool	LF	5021	12	23,7	no	6738531805	79889850	30	85
XiaoL_2015	SAMEA3134536	SUBJ_S_Fe6	12	male	C57BL6/J	WT	stool	LF	5021	12	23,7	no	7036658489	83466450	30	85
XiaoL_2015	SAMEA3134537	SUBJ_S_Fe7	12	male	C57BL6/J	WT	stool	LF	5021	12	23,7	no	6858131563	81709664	30	86
XiaoL_2015	SAMEA3134538	SUBJ_S_Fe8	13	male	C57BL6/J	WT	stool	LF	5021	13	23,7	no	7571267807	90694354	30	86
XiaoL_2015	SAMEA3134539	SUBJ_S_Fe9	13	male	C57BL6/J	WT	stool	LF	5021	13	23,7	no	7643363269	91703510	30	86
XiaoL_2017	SAMEA3504079	indo_1	119	male	SV129	WT	stool	LF	Ssniff EF R/M	42	10	no	3919820940	43553566	90	90
XiaoL_2017	SAMEA3504080	indo_2	119	male	SV129	WT	stool	HF	D12492	42	60	no	5265550800	58506120	90	90
XiaoL_2017	SAMEA3504081	indo_3	119	male	SV129	WT	stool	HF	D12492	42	60	yes	4874341500	54159350	90	90
XiaoL_2017	SAMEA3504082	indo_4	119	male	SV129	WT	stool	LF	Ssniff EF R/M	42	10	no	5040732600	56008140	90	90
XiaoL_2017	SAMEA3504083	indo_5	119	male	SV129	WT	stool	HF	D12492	42	60	no	5781285900	64236510	90	90
XiaoL_2017	SAMEA3504084	indo_6	119	male	SV129	WT	stool	HF	D12492	42	60	yes	4829880780	53665342	90	90
XiaoL_2017	SAMEA3504085	indo_7	119	male	SV129	WT	stool	LF	Ssniff EF R/M	42	10	no	4927771440	54753016	90	90
XiaoL_2017	SAMEA3504086	indo_8	119	male	SV129	WT	stool	HF	D12492	42	60	no	5724469800	63605220	90	90
XiaoL_2017	SAMEA3504087	indo_9	119	male	SV129	WT	stool	HF	D12492	42	60	yes	3877312680	43081252	90	90
XiaoL_2017	SAMEA3504088	indo_10	119	male	SV129	WT	stool	LF	Ssniff EF R/M	42	10	no	5233084380	58145382	90	90
XiaoL_2017	SAMEA3504089	indo_11	119	male	SV129	WT	stool	HF	D12492	42	60	no	5360993640	59566596	90	90
XiaoL_2017	SAMEA3504090	indo_12	119	male	SV129	WT	stool	HF	D12492	42	60	yes	4384149840	48712776	90	90
XiaoL_2017	SAMEA3504091	indo_13	119	male	SV129	WT	stool	LF	Ssniff EF R/M	42	10	no	3625898580	40287762	90	90
XiaoL_2017	SAMEA3504092	indo_14	119	male	SV129	WT	stool	HF	D12492	42	60	no	4443945840	49377176	90	90
XiaoL_2017	SAMEA3504093	indo_15	119	male	SV129	WT	stool	HF	D12492	42	60	yes	6317980740	70199786	90	90
XiaoL_2017	SAMEA3504094	indo_16	119	male	SV129	WT	stool	LF	Ssniff EF R/M	42	10	no	6467152500	71857250	90	90
XiaoL_2017	SAMEA3504095	indo_17	119	male	SV129	WT	stool	HF	D12492	42	60	no	4282440120	47582668	90	90
XiaoL_2017	SAMEA3504096	indo_18	119	male	SV129	WT	stool	HF	D12492	42	20	yes	5207768640	57864096	90	90
XiaoL_2017	SAMEA3504097	indo_19	119	male	SV129	WT	stool	LF	Ssniff EF R/M	42	10	no	5116355100	56848390	90	90
XiaoL_2017	SAMEA3504098	indo_20	119	male	SV129	WT	stool	HF	D12492	42	60	no	5463853200	60709480	90	90
XiaoL_2017	SAMEA3504099	indo_21	119	male	SV129	WT	stool	HF	D12492	42	60	yes	3454248240	38380536	90	90
XiaoL_2017	SAMEA3504100	indo_22	119	male	SV129	WT	stool	LF	Ssniff EF R/M	42	10	no	5182627320	57584748	90	90
XiaoL_2017	SAMEA3504101	indo_23	119	male	SV129	WT	stool	HF	D12492	42	60	no	4486325760	49848064	90	90
XiaoL_2017	SAMEA3504102	indo_24	119	male	SV129	WT	stool	HF	D12492	42	60	yes	4624130160	51379224	90	90
XiaoL_2017	SAMEA3504103	indo_25	119	male	SV129	WT	stool	LF	Ssniff EF R/M	42	10	no	4191509880	46572332	90	90
XiaoL_2017	SAMEA3504104	indo_26	119	male	SV129	WT	stool	HF	D12492	42	60	no	5119561800	56884020	90	90
XiaoL_2017	SAMEA3504105	indo_27	119	male	SV129	WT	stool	HF	D12492	42	60	yes	4424713560	49163484	90	90
XiaoL_2017	SAMEA3504106	indo_28	119	male	SV129	WT	stool	LF	Ssniff EF R/M	42	10	no	5599361700	62215130	90	90
XiaoL_2017	SAMEA3504107	indo_29	119	male	SV129	WT	stool	HF	D12492	42	60	no	4796236440	53291516	90	90
XiaoL_2017	SAMEA3504108	indo_30	119	male	SV129	WT	stool	HF	D12492	42	60	yes	4989306240	55436736	90	90
XiaoL_2017	SAMEA3504109	indo_31	119	male	C57BL6/J	WT	stool	LF	Ssniff EF R/M	42	10	no	5116996980	56855522	90	90
XiaoL_2017	SAMEA3504110	indo_32	119	male	C57BL6/J	WT	stool	HF	D12492	42	60	no	5452551720	60583908	90	90
XiaoL_2017	SAMEA3504111	indo_33	119	male	C57BL6/J	WT	stool	HF	D12492	42	60	yes	4008927780	44543642	90	90
XiaoL_2017	SAMEA3504112	indo_34	119	male	C57BL6/J	WT	stool	LF	Ssniff EF R/M	42	10	no	4708230300	52313670	90	90
XiaoL_2017	SAMEA3504113	indo_35	119	male	C57BL6/J	WT	stool	HF	D12492	42	60	no	4627896840	51421076	90	90
XiaoL_2017	SAMEA3504114	indo_36	119	male	C57BL6/J	WT	stool	HF	D12492	42	60	yes	4340564460	48228494	90	90
XiaoL_2017	SAMEA3504115	indo_37	119	male	C57BL6/J	WT	stool	LF	Ssniff EF R/M	42	10	no	4050022500	45000250	90	90
XiaoL_2017	SAMEA3504116	indo_38	119	male	C57BL6/J	WT	stool	HF	D12492	42	60	no	5404089420	60045438	90	90
XiaoL_2017	SAMEA3504117	indo_39	119	male	C57BL6/J	WT	stool	HF	D12492	42	60	yes	6700518360	74450204	90	90
XiaoL_2017	SAMEA3504118	indo_40	119	male	C57BL6/J	WT	stool	LF	Ssniff EF R/M	42	10	no	5478330060	60870334	90	90
XiaoL_2017	SAMEA3504119	indo_41	119	male	C57BL6/J	WT	stool	HF	D12492	42	60	no	4213297260	46814414	90	90
XiaoL_2017	SAMEA3504120	indo_42	119	male	C57BL6/J	WT	stool	HF	D12492	42	60	yes	4776334740	53070386	90	90
XiaoL_2017	SAMEA3504121	indo_43	119	male	C57BL6/J	WT	stool	LF	Ssniff EF R/M	42	10	no	5803642620	64484918	90	90
XiaoL_2017	SAMEA3504122	indo_45	119	male	C57BL6/J	WT	stool	HF	D12492	42	60	yes	4635670860	51507454	90	90
XiaoL_2017	SAMEA3504123	indo_46	119	male	C57BL6/J	WT	stool	LF	Ssniff EF R/M	42	10	no	3834749880	42608332	90	90
XiaoL_2017	SAMEA3504124	indo_47	119	male	C57BL6/J	WT	stool	HF	D12492	42	60	no	4968579060	55206434	90	90
XiaoL_2017	SAMEA3504125	indo_48	119	male	C57BL6/J	WT	stool	HF	D12492	42	60	yes	4330542420	48117138	90	90
XiaoL_2017	SAMEA3504126	indo_49	119	male	C57BL6/J	WT	stool	LF	Ssniff EF R/M	42	10	no	4016323800	44625820	90	90
XiaoL_2017	SAMEA3504127	indo_50	119	male	C57BL6/J	WT	stool	HF	D12492	42	60	no	3818196000	42424400	90	90
XiaoL_2017	SAMEA3504128	indo_51	119	male	C57BL6/J	WT	stool	HF	D12492	42	60	yes	5248900980	58321122	90	90
XiaoL_2017	SAMEA3504129	indo_52	119	male	C57BL6/J	WT	stool	HF	D12492	42	60	no	4512616920	50140188	90	90
XiaoL_2017	SAMEA3504130	indo_53	119	male	C57BL6/J	WT	stool	HF	D12492	42	60	yes	5931990900	65911010	90	90
XiaoL_2017	SAMEA3504131	indo_54	119	male	C57BL6/J	WT	stool	HF	D12492	42	60	no	4095468360	45505204	90	90
XiaoL_2017	SAMEA3504132	indo_55	119	male	C57BL6/J	WT	stool	HF	D12492	42	60	yes	5561098920	61789988	90	90
CM_mice_1	ABX_COLI_16_CA	ABX_COLI_16	70	female	C57BL6/J	WT	coecum	LF	TD.120508	70	10,4	yes	137984266	1383634	75	101
CM_mice_1	ABX_COLI_16_SI	ABX_COLI_16	70	female	C57BL6/J	WT	ileum	LF	TD.120508	70	10,4	yes	3743520511	38163773	75	101
CM_mice_1	ABX_COLI_17_CA	ABX_COLI_17	70	female	C57BL6/J	WT	coecum	LF	TD.120508	70	10,4	yes	4464020282	44644103	75	101
CM_mice_1	ABX_COLI_17_SI	ABX_COLI_17	70	female	C57BL6/J	WT	ileum	LF	TD.120508	70	10,4	yes	2238746527	22362421	75	101
CM_mice_1	ABX_COLI_20_CA	ABX_COLI_20	70	female	C57BL6/J	WT	coecum	LF	TD.120508	70	10,4	yes	3152202959	31498967	75	101
CM_mice_1	ABX_COLI_20_SI	ABX_COLI_20	70	female	C57BL6/J	WT	ileum	LF	TD.120508	70	10,4	yes	3698438211	36968685	75	101
CM_mice_1	ABX_CTRL_01_CA	ABX_CTRL_1	70	female	C57BL6/J	WT	coecum	LF	TD.120508	70	10,4	no	5549746243	55945524	75	101
CM_mice_1	ABX_CTRL_01_SI	ABX_CTRL_1	70	female	C57BL6/J	WT	ileum	LF	TD.120508	70	10,4	no	5343234079	53942031	75	101
CM_mice_1	ABX_CTRL_04_CA	ABX_CTRL_4	70	female	C57BL6/J	WT	coecum	LF	TD.120508	70	10,4	no	23103865	231536	75	101
CM_mice_1	ABX_CTRL_04_SI	ABX_CTRL_4	70	female	C57BL6/J	WT	ileum	LF	TD.120508	70	10,4	no	8683610644	87569138	75	101
CM_mice_1	ABX_CTRL_05_CA	ABX_CTRL_5	70	female	C57BL6/J	WT	coecum	LF	TD.120508	70	10,4	no	4390178480	43946810	75	101
CM_mice_1	ABX_CTRL_05_SI	ABX_CTRL_5	70	female	C57BL6/J	WT	ileum	LF	TD.120508	70	10,4	no	4262964390	42732147	75	101
CM_mice_1	ABX_PENI_21_CA	ABX_PENI_21	70	female	C57BL6/J	WT	coecum	LF	TD.120508	70	10,4	yes	3684255819	36812710	75	101
CM_mice_1	ABX_PENI_21_SI	ABX_PENI_21	70	female	C57BL6/J	WT	ileum	LF	TD.120508	70	10,4	yes	1154905102	11537860	75	101
CM_mice_1	ABX_PENI_23_CA	ABX_PENI_23	70	female	C57BL6/J	WT	coecum	LF	TD.120508	70	10,4	yes	3947016474	39767853	75	101
CM_mice_1	ABX_PENI_23_SI	ABX_PENI_23	70	female	C57BL6/J	WT	ileum	LF	TD.120508	70	10,4	yes	3932413851	39830310	75	101
CM_mice_1	ABX_PENI_25_CA	ABX_PENI_25	70	female	C57BL6/J	WT	coecum	LF	TD.120508	70	10,4	yes	3491469276	34871728	75	101
CM_mice_1	ABX_PENI_25_SI	ABX_PENI_25	70	female	C57BL6/J	WT	ileum	LF	TD.120508	70	10,4	yes	3782020635	37766174	75	101
CM_mice_1	ABX_VANC_06_CA	ABX_VANC_6	70	female	C57BL6/J	WT	coecum	LF	TD.120508	70	10,4	yes	801212	8094	75	100
CM_mice_1	ABX_VANC_06_SI	ABX_VANC_6	70	female	C57BL6/J	WT	ileum	LF	TD.120508	70	10,4	yes	2894730030	29335626	75	101
CM_mice_1	ABX_VANC_07_CA	ABX_VANC_7	70	female	C57BL6/J	WT	coecum	LF	TD.120508	70	10,4	yes	2304783196	23310752	75	101
CM_mice_1	ABX_VANC_07_SI	ABX_VANC_7	70	female	C57BL6/J	WT	ileum	LF	TD.120508	70	10,4	yes	1797190236	18435984	75	100
CM_mice_1	ABX_VANC_08_CA	ABX_VANC_8	70	female	C57BL6/J	WT	coecum	LF	TD.120508	70	10,4	yes	1798305165	18167829	75	101
CM_mice_1	ABX_VANC_08_SI	ABX_VANC_8	70	female	C57BL6/J	WT	ileum	LF	TD.120508	70	10,4	yes	5103547721	51203433	75	101
CM_mice_1	DAB_COME_61_CA	DAB_COME_61	70	female	C57BL6/J	WT	coecum	LF	TD.120508	70	10,4	yes	3717450077	37206315	75	101
CM_mice_1	DAB_COME_61_SI	DAB_COME_61	70	female	C57BL6/J	WT	ileum	LF	TD.120508	70	10,4	yes	3514289366	35171499	75	101
CM_mice_1	DAB_COME_63_CA	DAB_COME_63	70	female	C57BL6/J	WT	coecum	LF	TD.120508	70	10,4	yes	3696143835	37007458	75	101
CM_mice_1	DAB_COME_63_SI	DAB_COME_63	70	female	C57BL6/J	WT	ileum	LF	TD.120508	70	10,4	yes	3048380893	30478028	75	101
CM_mice_1	DAB_COME_64_CA	DAB_COME_64	70	female	C57BL6/J	WT	coecum	LF	TD.120508	70	10,4	yes	2117879320	21489909	75	101
CM_mice_1	DAB_COME_64_SI	DAB_COME_64	70	female	C57BL6/J	WT	ileum	LF	TD.120508	70	10,4	yes	2698749776	27181012	75	101
CM_mice_1	DAB_COOF_57_CA	DAB_COOF_57	70	female	C57BL6/J	WT	coecum	LF	TD.120508	70	10,4	yes	4644141323	46913462	75	101
CM_mice_1	DAB_COOF_57_SI	DAB_COOF_57	70	female	C57BL6/J	WT	ileum	LF	TD.120508	70	10,4	yes	3419347567	34172474	75	101
CM_mice_1	DAB_COOF_58_CA	DAB_COOF_58	70	female	C57BL6/J	WT	coecum	LF	TD.120508	70	10,4	yes	4143815819	41574697	75	101
CM_mice_1	DAB_COOF_58_SI	DAB_COOF_58	70	female	C57BL6/J	WT	ileum	LF	TD.120508	70	10,4	yes	6278674926	62921763	75	101
CM_mice_1	DAB_COOF_60_CA	DAB_COOF_60	70	female	C57BL6/J	WT	coecum	LF	TD.120508	70	10,4	yes	5036476204	50330502	75	101
CM_mice_1	DAB_COOF_60_SI	DAB_COOF_60	70	female	C57BL6/J	WT	ileum	LF	TD.120508	70	10,4	yes	4495084856	45018208	75	101
CM_mice_1	DAB_CTRL_44_CA	DAB_CTRL_44	70	female	C57BL6/J	WT	coecum	LF	TD.120508	70	10,4	no	2600029347	26288244	75	101
CM_mice_1	DAB_CTRL_44_SI	DAB_CTRL_44	70	female	C57BL6/J	WT	ileum	LF	TD.120508	70	10,4	no	4503625922	45634784	75	101
CM_mice_1	DAB_CTRL_45_CA	DAB_CTRL_45	70	female	C57BL6/J	WT	coecum	LF	TD.120508	70	10,4	no	5284307802	52943657	75	101
CM_mice_1	DAB_CTRL_45_SI	DAB_CTRL_45	70	female	C57BL6/J	WT	ileum	LF	TD.120508	70	10,4	no	4892649552	48930911	75	101
CM_mice_1	DAB_OFME_66_CA	DAB_OFME_66	70	female	C57BL6/J	WT	coecum	LF	TD.120508	70	10,4	yes	5738610784	57236037	75	101
CM_mice_1	DAB_OFME_66_SI	DAB_OFME_66	70	female	C57BL6/J	WT	ileum	LF	TD.120508	70	10,4	yes	9147290047	91431438	75	101
CM_mice_1	DAB_OFME_68_CA	DAB_OFME_68	70	female	C57BL6/J	WT	coecum	LF	TD.120508	70	10,4	yes	2260556579	22588079	75	101
CM_mice_1	DAB_OFME_68_SI	DAB_OFME_68	70	female	C57BL6/J	WT	ileum	LF	TD.120508	70	10,4	yes	8856676290	89150407	75	101
CM_mice_1	DAB_OFME_69_CA	DAB_OFME_69	70	female	C57BL6/J	WT	coecum	LF	TD.120508	70	10,4	yes	5064340528	50629334	75	101
CM_mice_1	DAB_OFME_69_SI	DAB_OFME_69	70	female	C57BL6/J	WT	ileum	LF	TD.120508	70	10,4	yes	2902151578	29007004	75	101
CM_mice_1	DAB_VAPE_51_SI	DAB_VAPE_51	70	female	C57BL6/J	WT	ileum	LF	TD.120508	70	10,4	yes	4024596565	40326899	75	101
CM_mice_1	DAB_VAPE_53_CA	DAB_VAPE_53	70	female	C57BL6/J	WT	coecum	LF	TD.120508	70	10,4	yes	5175861293	52128608	75	101
CM_mice_1	DAB_VAPE_53_SI	DAB_VAPE_53	70	female	C57BL6/J	WT	ileum	LF	TD.120508	70	10,4	yes	3975665071	39849695	75	101
CM_mice_1	DAB_VAPE_55_CA	DAB_VAPE_55	70	female	C57BL6/J	WT	coecum	LF	TD.120508	70	10,4	yes	3291719412	33357109	75	101
CM_mice_1	DAB_VAPE_55_SI	DAB_VAPE_55	70	female	C57BL6/J	WT	ileum	LF	TD.120508	70	10,4	yes	586977	5943	75	100
CM_mice_1	HFD_CTRL_71_CA	HFD_CTRL_71	70	female	C57BL6/J	WT	coecum	LF	TD.120508	35	10,4	no	4297698197	42991595	75	101
CM_mice_1	HFD_CTRL_71_SI	HFD_CTRL_71	70	female	C57BL6/J	WT	ileum	LF	TD.120508	35	10,4	no	4170045273	41800952	75	101
CM_mice_1	HFD_CTRL_73_CA	HFD_CTRL_73	70	female	C57BL6/J	WT	coecum	LF	TD.120508	35	10,4	no	3581480845	35798662	75	101
CM_mice_1	HFD_CTRL_73_SI	HFD_CTRL_73	70	female	C57BL6/J	WT	ileum	LF	TD.120508	35	10,4	no	4477357769	44928888	75	101
CM_mice_1	HFD_CTRL_74_CA	HFD_CTRL_74	70	female	C57BL6/J	WT	coecum	LF	TD.120508	35	10,4	no	4488673690	45284490	75	101
CM_mice_1	HFD_CTRL_74_SI	HFD_CTRL_74	70	female	C57BL6/J	WT	ileum	LF	TD.120508	35	10,4	no	3850832148	38849539	75	101
CM_mice_1	HFD_DIET_76_CA	HFD_DIET_76	70	female	C57BL6/J	WT	coecum	HF	TD.88137	35	37,4	no	3908449644	39050298	75	101
CM_mice_1	HFD_DIET_76_SI	HFD_DIET_76	70	female	C57BL6/J	WT	ileum	HF	TD.88137	35	37,4	no	6495238505	65562227	75	101
CM_mice_1	HFD_DIET_77_CA	HFD_DIET_77	70	female	C57BL6/J	WT	coecum	HF	TD.88137	35	37,4	no	4405021367	44105607	75	101
CM_mice_1	HFD_DIET_77_SI	HFD_DIET_77	70	female	C57BL6/J	WT	ileum	HF	TD.88137	35	37,4	no	4621729871	46255812	75	101
CM_mice_1	HFD_DIET_78_CA	HFD_DIET_78	70	female	C57BL6/J	WT	coecum	HF	TD.88137	35	37,4	no	5050931833	50657881	75	101
CM_mice_1	HFD_DIET_78_SI	HFD_DIET_78	70	female	C57BL6/J	WT	ileum	HF	TD.88137	35	37,4	no	4977909178	49852430	75	101
CM_mice_1	HFD_DIET_80_CA	HFD_DIET_80	70	female	C57BL6/J	WT	coecum	HF	TD.88137	35	37,4	no	3518197487	35148664	75	101
CM_mice_1	MFD_CTRL_31_CA	MFD_CTRL_31	70	female	C57BL6/J	WT	coecum	LF	TD.120508	70	10,4	no	3523672601	35274240	75	101
CM_mice_1	MFD_CTRL_31_SI	MFD_CTRL_31	70	female	C57BL6/J	WT	ileum	LF	TD.120508	70	10,4	no	2016086808	20179366	75	101
CM_mice_1	MFD_CTRL_32_CA	MFD_CTRL_32	70	female	C57BL6/J	WT	coecum	LF	TD.120508	70	10,4	no	2509009059	25340085	75	101
CM_mice_1	MFD_CTRL_32_SI	MFD_CTRL_32	70	female	C57BL6/J	WT	ileum	LF	TD.120508	70	10,4	no	1209331216	12176364	75	101
CM_mice_1	MFD_CTRL_34_CA	MFD_CTRL_34	70	female	C57BL6/J	WT	coecum	LF	TD.120508	70	10,4	no	2281471636	22800448	75	101
CM_mice_1	MFD_CTRL_34_SI	MFD_CTRL_34	70	female	C57BL6/J	WT	ileum	LF	TD.120508	70	10,4	no	2098213065	21006407	75	101
CM_mice_1	MFD_CTRL_35_CA	MFD_CTRL_35	70	female	C57BL6/J	WT	coecum	LF	TD.120508	70	10,4	no	4055180425	40536217	75	101
CM_mice_1	MFD_CTRL_35_SI	MFD_CTRL_35	70	female	C57BL6/J	WT	ileum	LF	TD.120508	70	10,4	no	4656148284	46523594	75	101
CM_mice_1	MFD_DIET_36_CA	MFD_DIET_36	70	female	C57BL6/J	WT	coecum	HF	TD.97222	35	37,4	no	4053167378	40627838	75	101
CM_mice_1	MFD_DIET_36_SI	MFD_DIET_36	70	female	C57BL6/J	WT	ileum	HF	TD.97222	35	37,4	no	792362928	7962100	75	101
CM_mice_1	MFD_DIET_38_CA	MFD_DIET_38	70	female	C57BL6/J	WT	coecum	HF	TD.97222	35	37,4	no	2539087129	25374479	75	101
CM_mice_1	MFD_DIET_38_SI	MFD_DIET_38	70	female	C57BL6/J	WT	ileum	HF	TD.97222	35	37,4	no	2235892181	22378843	75	101
CM_mice_1	MFD_DIET_39_CA	MFD_DIET_39	70	female	C57BL6/J	WT	coecum	HF	TD.97222	35	37,4	no	4266484674	43276095	75	100
CM_mice_1	MFD_DIET_39_SI	MFD_DIET_39	70	female	C57BL6/J	WT	ileum	HF	TD.97222	35	37,4	no	31137410	315200	75	101
CM_mice_1	MFD_DIET_40_CA	MFD_DIET_40	70	female	C57BL6/J	WT	coecum	HF	TD.97222	35	37,4	no	1996452539	20008324	75	101
CM_mice_1	MFD_DIET_40_SI	MFD_DIET_40	70	female	C57BL6/J	WT	ileum	HF	TD.97222	35	37,4	no	77327183	780417	75	101
CM_mice_1	TRP_CTRL_82_CA	TRP_CTRL_82	70	female	C57BL6/J	WT	coecum	LF	S9868-E010	35	17	no	5282518781	52870425	75	101
CM_mice_1	TRP_CTRL_82_SI	TRP_CTRL_82	70	female	C57BL6/J	WT	ileum	LF	S9868-E010	35	17	no	3656464589	36655285	75	101
CM_mice_1	TRP_CTRL_83_CA	TRP_CTRL_83	70	female	C57BL6/J	WT	coecum	LF	S9868-E010	35	17	no	4552165299	45478987	75	101
CM_mice_1	TRP_CTRL_83_SI	TRP_CTRL_83	70	female	C57BL6/J	WT	ileum	LF	S9868-E010	35	17	no	4521573739	45198905	75	101
CM_mice_1	TRP_CTRL_85_CA	TRP_CTRL_85	70	female	C57BL6/J	WT	coecum	LF	S9868-E010	35	17	no	4908281445	49083476	75	101
CM_mice_1	TRP_CTRL_85_SI	TRP_CTRL_85	70	female	C57BL6/J	WT	ileum	LF	S9868-E010	35	17	no	3533895337	35357328	75	101
CM_mice_1	TRP_HIGH_92_CA	TRP_HIGH_92	70	female	C57BL6/J	WT	coecum	HF	S9868-E030	35	17	no	3823429228	38242834	75	101
CM_mice_1	TRP_HIGH_92_SI	TRP_HIGH_92	70	female	C57BL6/J	WT	ileum	HF	S9868-E030	35	17	no	3532934016	35300342	75	101
CM_mice_1	TRP_HIGH_93_CA	TRP_HIGH_93	70	female	C57BL6/J	WT	coecum	HF	S9868-E030	35	17	no	2321802253	23413054	75	101
CM_mice_1	TRP_HIGH_93_SI	TRP_HIGH_93	70	female	C57BL6/J	WT	ileum	HF	S9868-E030	35	17	no	1444339704	14432567	75	101
CM_mice_1	TRP_HIGH_94_CA	TRP_HIGH_94	70	female	C57BL6/J	WT	coecum	HF	S9868-E030	35	17	no	1872234843	18742157	75	100
CM_mice_1	TRP_HIGH_94_SI	TRP_HIGH_94	70	female	C57BL6/J	WT	ileum	HF	S9868-E030	35	17	no	2448506030	24530995	75	101
CM_mice_1	TRP_LOWW_88_CA	TRP_LOWW_88	70	female	C57BL6/J	WT	coecum	HF	S9868-E020	35	17	no	4321265935	43177884	75	101
CM_mice_1	TRP_LOWW_88_SI	TRP_LOWW_88	70	female	C57BL6/J	WT	ileum	HF	S9868-E020	35	17	no	4999001872	50123753	75	101
CM_mice_1	TRP_LOWW_89_CA	TRP_LOWW_89	70	female	C57BL6/J	WT	coecum	HF	S9868-E020	35	17	no	4443087550	44540537	75	101
CM_mice_1	TRP_LOWW_89_SI	TRP_LOWW_89	70	female	C57BL6/J	WT	ileum	HF	S9868-E020	35	17	no	3783621306	38040691	75	101
CM_mice_1	TRP_LOWW_90_CA	TRP_LOWW_90	70	female	C57BL6/J	WT	coecum	HF	S9868-E020	35	17	no	4663617152	46905752	75	101
KimMS_2018	SAMEA104188564	SUB_KimMS_2018_1	49	male	C57BL6/J	WT	stool	LF	TD06416	21	10,2	no	6229904018	61682218	101	101
KimMS_2018	SAMEA104188565	SUB_KimMS_2018_2	49	male	C57BL6/J	WT	stool	LF	TD06416	21	10,2	no	6284594306	62223706	101	101
KimMS_2018	SAMEA104188566	SUB_KimMS_2018_3	49	male	C57BL6/J	WT	stool	LF	TD06416	21	10,2	no	6691972756	66257156	101	101
KimMS_2018	SAMEA104188567	SUB_KimMS_2018_1	70	male	C57BL6/J	WT	stool	HF	TD06415	21	44,8	no	5959768004	59007604	101	101
KimMS_2018	SAMEA104188568	SUB_KimMS_2018_2	70	male	C57BL6/J	WT	stool	HF	TD06415	21	44,8	no	8078021006	79980406	101	101
KimMS_2018	SAMEA104188569	SUB_KimMS_2018_3	70	male	C57BL6/J	WT	stool	HF	TD06415	21	44,8	no	6080088900	60198900	101	101
KimMS_2018	SAMEA104188570	SUB_KimMS_2018_1	91	male	C57BL6/J	WT	stool	LF	2918C	21	18	no	6218542326	61569726	101	101
KimMS_2018	SAMEA104188571	SUB_KimMS_2018_2	91	male	C57BL6/J	WT	stool	LF	2918C	21	18	no	6827634138	67600338	101	101
KimMS_2018	SAMEA104188572	SUB_KimMS_2018_3	91	male	C57BL6/J	WT	stool	LF	2918C	21	18	no	7187108086	71159486	101	101
KimMS_2018	SAMEA104188573	SUB_KimMS_2018_1	112	male	C57BL6/J	WT	stool	LF	TD06416	21	10,2	no	6150614170	60897170	101	101
KimMS_2018	SAMEA104188574	SUB_KimMS_2018_2	112	male	C57BL6/J	WT	stool	LF	TD06416	21	10,2	no	8397407044	83142644	101	101
KimMS_2018	SAMEA104188575	SUB_KimMS_2018_3	112	male	C57BL6/J	WT	stool	LF	TD06416	21	10,2	no	5895403734	58370334	101	101
KimMS_2018	SAMEA104188576	SUB_KimMS_2018_4	49	male	C57BL6/J	WT	stool	LF	TD06416	21	10,2	no	6286937102	62246902	101	101
KimMS_2018	SAMEA104188577	SUB_KimMS_2018_5	49	male	C57BL6/J	WT	stool	LF	TD06416	21	10,2	no	6345492862	62826662	101	101
KimMS_2018	SAMEA104188578	SUB_KimMS_2018_6	49	male	C57BL6/J	WT	stool	LF	TD06416	21	10,2	no	6037043710	59772710	101	101
KimMS_2018	SAMEA104188579	SUB_KimMS_2018_4	70	male	C57BL6/J	WT	stool	LF	2918C	21	18	no	6125590612	60649412	101	101
KimMS_2018	SAMEA104188580	SUB_KimMS_2018_5	70	male	C57BL6/J	WT	stool	LF	2918C	21	18	no	7834081766	77565166	101	101
KimMS_2018	SAMEA104188581	SUB_KimMS_2018_6	70	male	C57BL6/J	WT	stool	LF	2918C	21	18	no	7670448232	75945032	101	101
KimMS_2018	SAMEA104188582	SUB_KimMS_2018_4	91	male	C57BL6/J	WT	stool	HF	TD06415	21	44,8	no	7838785740	77611740	101	101
KimMS_2018	SAMEA104188583	SUB_KimMS_2018_5	91	male	C57BL6/J	WT	stool	HF	TD06415	21	44,8	no	6911008224	68425824	101	101
KimMS_2018	SAMEA104188584	SUB_KimMS_2018_6	91	male	C57BL6/J	WT	stool	HF	TD06415	21	44,8	no	5936935338	58781538	101	101
KimMS_2018	SAMEA104188585	SUB_KimMS_2018_4	112	male	C57BL6/J	WT	stool	LF	TD06416	21	10,2	no	6242442562	61806362	101	101
KimMS_2018	SAMEA104188586	SUB_KimMS_2018_5	112	male	C57BL6/J	WT	stool	LF	TD06416	21	10,2	no	6439065524	63753124	101	101
KimMS_2018	SAMEA104188587	SUB_KimMS_2018_6	112	male	C57BL6/J	WT	stool	LF	TD06416	21	10,2	no	6373379972	63102772	101	101
NobelYR_2015	A1012m	A10	68	female	C57BL6/J	WT	stool	LF	PicoLabRodentDiet20	NA	13,2	yes	3613253024	36925648	60	100
NobelYR_2015	A1022m	A10	77	female	C57BL6/J	WT	stool	LF	PicoLabRodentDiet20	NA	13,2	yes	3793573115	39007574	60	100
NobelYR_2015	A1031m	A10	82	female	C57BL6/J	WT	stool	LF	PicoLabRodentDiet20	NA	13,2	yes	4425029718	45840582	60	100
NobelYR_2015	A1042m	A10	84	female	C57BL6/J	WT	stool	HF	D12451	1	45	yes	5318780308	55578442	60	100
NobelYR_2015	A1052m	A10	101	female	C57BL6/J	WT	stool	HF	D12451	18	45	yes	4509352750	47177799	60	100
NobelYR_2015	A1072m	A10	183	female	C57BL6/J	WT	stool	HF	D12451	100	45	yes	3525735519	37113032	60	100
NobelYR_2015	A1312m	A13	70	female	C57BL6/J	WT	stool	LF	PicoLabRodentDiet20	NA	13,2	yes	3780218330	39755272	60	100
NobelYR_2015	A1322m	A13	77	female	C57BL6/J	WT	stool	LF	PicoLabRodentDiet20	NA	13,2	yes	3942732924	41545535	60	100
NobelYR_2015	A1331m	A13	82	female	C57BL6/J	WT	stool	LF	PicoLabRodentDiet20	NA	13,2	yes	4341678841	45070452	60	100
NobelYR_2015	A1342m	A13	84	female	C57BL6/J	WT	stool	HF	D12451	1	45	yes	4458959087	46325843	60	100
NobelYR_2015	A1352m	A13	100	female	C57BL6/J	WT	stool	HF	D12451	17	45	yes	4859209572	51048662	60	100
NobelYR_2015	A1372m	A13	186	female	C57BL6/J	WT	stool	HF	D12451	103	45	yes	4772618246	50543898	60	100
NobelYR_2015	A812m	A8	68	female	C57BL6/J	WT	stool	LF	PicoLabRodentDiet20	NA	13,2	yes	3316938805	33983381	60	100
NobelYR_2015	A822m	A8	76	female	C57BL6/J	WT	stool	LF	PicoLabRodentDiet20	NA	13,2	yes	3969320548	40835733	60	100
NobelYR_2015	A831m	A8	82	female	C57BL6/J	WT	stool	LF	PicoLabRodentDiet20	NA	13,2	yes	4313408257	44692962	60	100
NobelYR_2015	A842m	A8	84	female	C57BL6/J	WT	stool	HF	D12451	1	45	yes	4678594775	48726803	60	100
NobelYR_2015	A852m	A8	101	female	C57BL6/J	WT	stool	HF	D12451	18	45	yes	2561022713	26839321	60	100
NobelYR_2015	A872m	A8	183	female	C57BL6/J	WT	stool	HF	D12451	100	45	yes	3701041359	39274591	60	100
NobelYR_2015	C1112m	C11	68	female	C57BL6/J	WT	stool	LF	PicoLabRodentDiet20	NA	13,2	no	3197345161	32646227	60	100
NobelYR_2015	C1122m	C11	76	female	C57BL6/J	WT	stool	LF	PicoLabRodentDiet20	NA	13,2	no	3941316777	40442084	60	100
NobelYR_2015	C1131m	C11	81	female	C57BL6/J	WT	stool	LF	PicoLabRodentDiet20	NA	13,2	no	3760297800	38789279	60	100
NobelYR_2015	C1142m	C11	84	female	C57BL6/J	WT	stool	HF	D12451	1	45	no	4978050197	51596996	60	100
NobelYR_2015	C1152m	C11	100	female	C57BL6/J	WT	stool	HF	D12451	18	45	no	3326549365	34367910	60	100
NobelYR_2015	C1172m	C11	184	female	C57BL6/J	WT	stool	HF	D12451	101	45	no	4141806548	43458314	60	100
NobelYR_2015	C812m	C8	68	female	C57BL6/J	WT	stool	LF	PicoLabRodentDiet20	NA	13,2	no	3049403620	31146928	60	100
NobelYR_2015	C822m	C8	75	female	C57BL6/J	WT	stool	LF	PicoLabRodentDiet20	NA	13,2	no	3950886134	40602892	60	100
NobelYR_2015	C831m	C8	81	female	C57BL6/J	WT	stool	LF	PicoLabRodentDiet20	NA	13,2	no	4069004125	41793771	60	100
NobelYR_2015	C842m	C8	84	female	C57BL6/J	WT	stool	HF	D12451	1	45	no	4361018162	45289065	60	100
NobelYR_2015	C852m	C8	100	female	C57BL6/J	WT	stool	HF	D12451	17	45	no	4132354798	42833283	60	100
NobelYR_2015	C872m	C8	184	female	C57BL6/J	WT	stool	HF	D12451	101	45	no	4653043621	48676315	60	100
NobelYR_2015	C912m	C9	68	female	C57BL6/J	WT	stool	LF	PicoLabRodentDiet20	NA	13,2	no	2379469754	24315828	60	100
NobelYR_2015	C922m	C9	76	female	C57BL6/J	WT	stool	LF	PicoLabRodentDiet20	NA	13,2	no	2777190547	28490977	60	100
NobelYR_2015	C931m	C9	81	female	C57BL6/J	WT	stool	LF	PicoLabRodentDiet20	NA	13,2	no	4365466052	44908143	60	100
NobelYR_2015	C942m	C9	84	female	C57BL6/J	WT	stool	HF	D12451	1	45	no	4934190754	51237872	60	100
NobelYR_2015	C952m	C9	100	female	C57BL6/J	WT	stool	HF	D12451	17	45	no	4565043980	47321755	60	100
NobelYR_2015	C972m	C9	184	female	C57BL6/J	WT	stool	HF	D12451	101	45	no	4448535152	46800704	60	100
NobelYR_2015	F20M1m	F20	32	female	C57BL6/J	WT	stool	LF	PicoLabRodentDiet20	NA	13,2	no	4103342209	42974437	60	100
NobelYR_2015	F20M2m	F20	33	female	C57BL6/J	WT	stool	LF	PicoLabRodentDiet20	NA	13,2	no	3226865692	33064976	60	100
NobelYR_2015	F2M1m	F20	32	female	C57BL6/J	WT	stool	LF	PicoLabRodentDiet20	NA	13,2	no	4226442633	44080435	60	100
NobelYR_2015	F2M2m	F20	33	female	C57BL6/J	WT	stool	LF	PicoLabRodentDiet20	NA	13,2	no	3018665459	30886092	60	100
NobelYR_2015	F5M1m	F5	40	female	C57BL6/J	WT	stool	LF	PicoLabRodentDiet20	NA	13,2	no	4328829273	44903929	60	100
NobelYR_2015	F6M1m	F6	41	female	C57BL6/J	WT	stool	LF	PicoLabRodentDiet20	NA	13,2	no	3358905258	34713093	60	100
NobelYR_2015	T1212m	T12	69	female	C57BL6/J	WT	stool	LF	PicoLabRodentDiet20	NA	13,2	yes	3358861858	34506406	60	100
NobelYR_2015	T1222m	T12	77	female	C57BL6/J	WT	stool	LF	PicoLabRodentDiet20	NA	13,2	yes	3788141237	39118116	60	100
NobelYR_2015	T1231m	T12	82	female	C57BL6/J	WT	stool	LF	PicoLabRodentDiet20	NA	13,2	yes	4791300952	49992398	60	100
NobelYR_2015	T1242m	T12	84	female	C57BL6/J	WT	stool	HF	D12451	1	45	yes	3263248847	33809932	60	100
NobelYR_2015	T1252m	T12	100	female	C57BL6/J	WT	stool	HF	D12451	17	45	yes	4377866918	45751478	60	100
NobelYR_2015	T1272m	T12	186	female	C57BL6/J	WT	stool	HF	D12451	103	45	yes	4392744662	46361875	60	100
NobelYR_2015	T1422m	T14	77	female	C57BL6/J	WT	stool	LF	PicoLabRodentDiet20	NA	13,2	yes	4174400625	43208506	60	100
NobelYR_2015	T1431m	T14	82	female	C57BL6/J	WT	stool	LF	PicoLabRodentDiet20	NA	13,2	yes	4768611079	49761485	60	100
NobelYR_2015	T1442m	T14	84	female	C57BL6/J	WT	stool	HF	D12451	1	45	yes	4629101604	48043008	60	100
NobelYR_2015	T1452m	T14	100	female	C57BL6/J	WT	stool	HF	D12451	17	45	yes	4678021188	48920263	60	100
NobelYR_2015	T1472m	T14	186	female	C57BL6/J	WT	stool	HF	D12451	103	45	yes	4027341365	42409325	60	100
NobelYR_2015	T612m	T6	68	female	C57BL6/J	WT	stool	LF	PicoLabRodentDiet20	NA	13,2	yes	4293297138	45361405	60	100
NobelYR_2015	T622m	T6	76	female	C57BL6/J	WT	stool	LF	PicoLabRodentDiet20	NA	13,2	yes	3884003979	40077416	60	100
NobelYR_2015	T631m	T6	82	female	C57BL6/J	WT	stool	LF	PicoLabRodentDiet20	NA	13,2	yes	4133822856	42812427	60	100
NobelYR_2015	T642m	T6	84	female	C57BL6/J	WT	stool	HF	D12451	1	45	yes	4298692398	44771000	60	100
NobelYR_2015	T652m	T6	101	female	C57BL6/J	WT	stool	HF	D12451	18	45	yes	4851661954	51298394	60	100
NobelYR_2015	T672m	T6	180	female	C57BL6/J	WT	stool	HF	D12451	97	45	yes	5047615193	53528713	60	100
CampbelC_2018	CNS1_10_IGO_07198_16	CNS1_10_IGO_07198_16	56	male	C57BL6/J	Foxp3GFPΔCNS1	stool	LF	5053	NA	13,2	no	1985631200	19856312	100	100
CampbelC_2018	CNS1_10_IGO_07198_21	CNS1_10_IGO_07198_21	56	male	C57BL6/J	Foxp3GFPΔCNS1	stool	LF	5053	NA	13,2	no	3476855800	34768558	100	100
CampbelC_2018	CNS1_1_IGO_07198_12	CNS1_1_IGO_07198_12	56	male	C57BL6/J	Foxp3GFPΔCNS1	stool	LF	5053	NA	13,2	no	2214750800	22147508	100	100
CampbelC_2018	CNS1_1_IGO_07198_17	CNS1_1_IGO_07198_17	56	male	C57BL6/J	Foxp3GFPΔCNS1	stool	LF	5053	NA	13,2	no	3186017000	31860170	100	100
CampbelC_2018	CNS1_3_IGO_07198_14	CNS1_3_IGO_07198_14	56	male	C57BL6/J	Foxp3GFPΔCNS1	stool	LF	5053	NA	13,2	no	2344524000	23445240	100	100
CampbelC_2018	CNS1_3_IGO_07198_19	CNS1_3_IGO_07198_19	56	male	C57BL6/J	Foxp3GFPΔCNS1	stool	LF	5053	NA	13,2	no	2864029200	28640292	100	100
CampbelC_2018	CNS1_4_IGO_07198_15	CNS1_4_IGO_07198_15	56	male	C57BL6/J	Foxp3GFPΔCNS1	stool	LF	5053	NA	13,2	no	2139942800	21399428	100	100
CampbelC_2018	CNS1_4_IGO_07198_20	CNS1_4_IGO_07198_20	56	male	C57BL6/J	Foxp3GFPΔCNS1	stool	LF	5053	NA	13,2	no	2894932000	28949320	100	100
CampbelC_2018	CNS1_7_IGO_07198_13	CNS1_7_IGO_07198_13	56	male	C57BL6/J	Foxp3GFPΔCNS1	stool	LF	5053	NA	13,2	no	2910798600	29107986	100	100
CampbelC_2018	CNS1_7_IGO_07198_18	CNS1_7_IGO_07198_18	56	male	C57BL6/J	Foxp3GFPΔCNS1	stool	LF	5053	NA	13,2	no	3901368200	39013682	100	100
CampbelC_2018	GF_8WK_CNS1_10_IGO_07265_19	GF_8WK_CNS1_10_IGO_07265_19	56	male	C57BL6/J	Foxp3GFPΔCNS1	stool	HF	5KA1	NA	16	no	4753523200	47535232	100	100
CampbelC_2018	GF_8WK_CNS1_1_IGO_07265_6	GF_8WK_CNS1_1_IGO_07265_6	56	male	C57BL6/J	Foxp3GFPΔCNS1	stool	HF	5KA1	NA	16	no	3391498600	33914986	100	100
CampbelC_2018	GF_8WK_CNS1_2_IGO_07265_7	GF_8WK_CNS1_2_IGO_07265_7	56	male	C57BL6/J	Foxp3GFPΔCNS1	stool	HF	5KA1	NA	16	no	2605611000	26056110	100	100
CampbelC_2018	GF_8WK_CNS1_3_IGO_07265_8	GF_8WK_CNS1_3_IGO_07265_8	56	male	C57BL6/J	Foxp3GFPΔCNS1	stool	HF	5KA1	NA	16	no	3698384000	36983840	100	100
CampbelC_2018	GF_8WK_CNS1_4_IGO_07265_9	GF_8WK_CNS1_4_IGO_07265_9	56	male	C57BL6/J	Foxp3GFPΔCNS1	stool	HF	5KA1	NA	16	no	3711859600	37118596	100	100
CampbelC_2018	GF_8WK_CNS1_5_IGO_07265_10	GF_8WK_CNS1_5_IGO_07265_10	56	male	C57BL6/J	Foxp3GFPΔCNS1	stool	HF	5KA1	NA	16	no	3180877000	31808770	100	100
CampbelC_2018	GF_8WK_CNS1_6_IGO_07265_15	GF_8WK_CNS1_6_IGO_07265_15	56	male	C57BL6/J	Foxp3GFPΔCNS1	stool	HF	5KA1	NA	16	no	3782911600	37829116	100	100
CampbelC_2018	GF_8WK_CNS1_7_IGO_07265_16	GF_8WK_CNS1_7_IGO_07265_16	56	male	C57BL6/J	Foxp3GFPΔCNS1	stool	HF	5KA1	NA	16	no	4003877800	40038778	100	100
CampbelC_2018	GF_8WK_CNS1_8_IGO_07265_17	GF_8WK_CNS1_8_IGO_07265_17	56	male	C57BL6/J	Foxp3GFPΔCNS1	stool	HF	5KA1	NA	16	no	3499273800	34992738	100	100
CampbelC_2018	GF_8WK_CNS1_9_IGO_07265_18	GF_8WK_CNS1_9_IGO_07265_18	56	male	C57BL6/J	Foxp3GFPΔCNS1	stool	HF	5KA1	NA	16	no	3963231200	39632312	100	100
CampbelC_2018	GF_8WK_GFP_1_IGO_07265_1	GF_8WK_GFP_1_IGO_07265_1	56	male	C57BL6/J	Foxp3GFP	stool	HF	5KA1	NA	16	no	4219473800	42194738	100	100
CampbelC_2018	GF_8WK_GFP_2_IGO_07265_2	GF_8WK_GFP_2_IGO_07265_2	56	male	C57BL6/J	Foxp3GFP	stool	HF	5KA1	NA	16	no	4836955000	48369550	100	100
CampbelC_2018	GF_8WK_GFP_3_IGO_07265_3	GF_8WK_GFP_3_IGO_07265_3	56	male	C57BL6/J	Foxp3GFP	stool	HF	5KA1	NA	16	no	2800906200	28009062	100	100
CampbelC_2018	GF_8WK_GFP_4_IGO_07265_4	GF_8WK_GFP_4_IGO_07265_4	56	male	C57BL6/J	Foxp3GFP	stool	HF	5KA1	NA	16	no	3159094000	31590940	100	100
CampbelC_2018	GF_8WK_GFP_5_IGO_07265_5	GF_8WK_GFP_5_IGO_07265_5	56	male	C57BL6/J	Foxp3GFP	stool	HF	5KA1	NA	16	no	3772968400	37729684	100	100
CampbelC_2018	GF_8WK_GFP_6_IGO_07265_11	GF_8WK_GFP_6_IGO_07265_11	56	male	C57BL6/J	Foxp3GFP	stool	HF	5KA1	NA	16	no	3331314800	33313148	100	100
CampbelC_2018	GF_8WK_GFP_7_IGO_07265_12	GF_8WK_GFP_7_IGO_07265_12	56	male	C57BL6/J	Foxp3GFP	stool	HF	5KA1	NA	16	no	4487513400	44875134	100	100
CampbelC_2018	GF_8WK_GFP_8_IGO_07265_13	GF_8WK_GFP_8_IGO_07265_13	56	male	C57BL6/J	Foxp3GFP	stool	HF	5KA1	NA	16	no	3830608400	38306084	100	100
CampbelC_2018	GF_8WK_GFP_9_IGO_07265_14	GF_8WK_GFP_9_IGO_07265_14	56	male	C57BL6/J	Foxp3GFP	stool	HF	5KA1	NA	16	no	4177397600	41773976	100	100
CampbelC_2018	GFP_1_IGO_07198_1	GFP_1_IGO_07198_1	56	male	C57BL6/J	Foxp3GFP	stool	LF	5053	NA	13,2	no	6119465200	61194652	100	100
CampbelC_2018	GFP_1_IGO_07198_7	GFP_1_IGO_07198_7	56	male	C57BL6/J	Foxp3GFP	stool	LF	5053	NA	13,2	no	4057844800	40578448	100	100
CampbelC_2018	GFP_3_IGO_07198_3	GFP_3_IGO_07198_3	56	male	C57BL6/J	Foxp3GFP	stool	LF	5053	NA	13,2	no	3506495800	35064958	100	100
CampbelC_2018	GFP_3_IGO_07198_9	GFP_3_IGO_07198_9	56	male	C57BL6/J	Foxp3GFP	stool	LF	5053	NA	13,2	no	3204717400	32047174	100	100
CampbelC_2018	GFP_4_IGO_07198_10	GFP_4_IGO_07198_10	56	male	C57BL6/J	Foxp3GFP	stool	LF	5053	NA	13,2	no	2714672200	27146722	100	100
CampbelC_2018	GFP_4_IGO_07198_4	GFP_4_IGO_07198_4	56	male	C57BL6/J	Foxp3GFP	stool	LF	5053	NA	13,2	no	3160110200	31601102	100	100
CampbelC_2018	GFP_5_IGO_07198_11	GFP_5_IGO_07198_11	56	male	C57BL6/J	Foxp3GFP	stool	LF	5053	NA	13,2	no	3476752400	34767524	100	100
CampbelC_2018	GFP_5_IGO_07198_5	GFP_5_IGO_07198_5	56	male	C57BL6/J	Foxp3GFP	stool	LF	5053	NA	13,2	no	4673299600	46732996	100	100
CampbelC_2018	GFP_6_IGO_07198_6	GFP_6_IGO_07198_6	56	male	C57BL6/J	Foxp3GFP	stool	LF	5053	NA	13,2	no	4644782600	46447826	100	100
CampbelC_2018	GFP_8_IGO_07198_2	GFP_8_IGO_07198_2	56	male	C57BL6/J	Foxp3GFP	stool	LF	5053	NA	13,2	no	2763293600	27632936	100	100
CampbelC_2018	GFP_8_IGO_07198_8	GFP_8_IGO_07198_8	56	male	C57BL6/J	Foxp3GFP	stool	LF	5053	NA	13,2	no	3972874200	39728742	100	100
ThaissCA_2016	ERR1725814	HFD0_1	56	male	C57BL/6J	NA	stool	HF	NA	NA	NA	yes	412956509	5408784	50	77
ThaissCA_2016	ERR1725815	HFD0_2	56	male	C57BL/6J	NA	stool	HF	NA	NA	NA	yes	384826790	5039030	50	77
ThaissCA_2016	ERR1725816	HFD0_3	56	male	C57BL/6J	NA	stool	HF	NA	NA	NA	yes	610832264	7999864	50	77
ThaissCA_2016	ERR1725817	HFD0_4	56	male	C57BL/6J	NA	stool	HF	NA	NA	NA	yes	603669884	7907048	50	77
ThaissCA_2016	ERR1725818	HFD0_5	56	male	C57BL/6J	NA	stool	HF	NA	NA	NA	yes	1364852468	17881706	50	77
ThaissCA_2016	ERR1725819	HFD1_1	56	male	C57BL/6J	NA	stool	HF	NA	NA	NA	yes	336367712	4410302	50	77
ThaissCA_2016	ERR1725820	HFD1_2	56	male	C57BL/6J	NA	stool	HF	NA	NA	NA	yes	378011898	4956842	50	77
ThaissCA_2016	ERR1725821	HFD1_3	56	male	C57BL/6J	NA	stool	HF	NA	NA	NA	yes	351871987	4617764	50	77
ThaissCA_2016	ERR1725822	HFD1_4	56	male	C57BL/6J	NA	stool	HF	NA	NA	NA	yes	619922649	8130348	50	77
ThaissCA_2016	ERR1725823	HFD1_5	56	male	C57BL/6J	NA	stool	HF	NA	NA	NA	yes	419797908	5511604	50	77
ThaissCA_2016	ERR1725824	HFD2_1	56	male	C57BL/6J	NA	stool	HF	NA	NA	NA	yes	48903959	641186	50	77
ThaissCA_2016	ERR1725825	HFD2_2	56	male	C57BL/6J	NA	stool	HF	NA	NA	NA	yes	61025876	800376	50	77
ThaissCA_2016	ERR1725826	HFD2_3	56	male	C57BL/6J	NA	stool	HF	NA	NA	NA	yes	71804063	942320	50	77
ThaissCA_2016	ERR1725827	HFD2_4	56	male	C57BL/6J	NA	stool	HF	NA	NA	NA	yes	10031017	131520	50	77
ThaissCA_2016	ERR1725828	HFD2_5	56	male	C57BL/6J	NA	stool	HF	NA	NA	NA	yes	127734069	1675436	50	77
ThaissCA_2016	ERR1725829	NC0_1	56	male	C57BL/6J	NA	stool	LF	NA	NA	NA	yes	809827096	10604402	50	77
ThaissCA_2016	ERR1725830	NC0_2	56	male	C57BL/6J	NA	stool	LF	NA	NA	NA	yes	762298758	9989806	50	77
ThaissCA_2016	ERR1725831	NC0_3	56	male	C57BL/6J	NA	stool	LF	NA	NA	NA	yes	715292207	9372858	50	77
ThaissCA_2016	ERR1725832	NC0_4	56	male	C57BL/6J	NA	stool	LF	NA	NA	NA	yes	913399006	11970152	50	77
ThaissCA_2016	ERR1725833	NC0_5	56	male	C57BL/6J	NA	stool	LF	NA	NA	NA	yes	1185494303	15533640	50	77
ThaissCA_2016	ERR1725834	NC1_1	56	male	C57BL/6J	NA	stool	LF	NA	NA	NA	yes	1068159141	14002168	50	77
ThaissCA_2016	ERR1725835	NC1_2	56	male	C57BL/6J	NA	stool	LF	NA	NA	NA	yes	316818348	4155376	50	77
ThaissCA_2016	ERR1725836	NC1_3	56	male	C57BL/6J	NA	stool	LF	NA	NA	NA	yes	1340683524	17570452	50	77
ThaissCA_2016	ERR1725837	NC1_4	56	male	C57BL/6J	NA	stool	LF	NA	NA	NA	yes	1716007819	22488824	50	77
ThaissCA_2016	ERR1725838	NC1_5	56	male	C57BL/6J	NA	stool	LF	NA	NA	NA	yes	1241560547	16269666	50	77
ThaissCA_2016	ERR1725839	NC2_1	56	male	C57BL/6J	NA	stool	LF	NA	NA	NA	yes	13982652	183382	50	77
ThaissCA_2016	ERR1725840	NC2_2	56	male	C57BL/6J	NA	stool	LF	NA	NA	NA	yes	38111571	500626	50	77
ThaissCA_2016	ERR1725841	NC2_3	56	male	C57BL/6J	NA	stool	LF	NA	NA	NA	yes	112585868	1475632	50	77
ThaissCA_2016	ERR1725842	NC2_4	56	male	C57BL/6J	NA	stool	LF	NA	NA	NA	yes	290970917	3813702	50	77
ThaissCA_2016	ERR1725843	NC2_5	56	male	C57BL/6J	NA	stool	LF	NA	NA	NA	yes	63145973	827402	50	77
MorissetteA_2020	ERR3957830	A10-T0_R1	140	male	C57BL/6J	NA	stool	HF	NA	84	83,1	no	7716139000	77161390	100	100
MorissetteA_2020	ERR3957831	A10-T12_R1	140	male	C57BL/6J	NA	stool	HF	NA	84	83,1	no	7736981600	77369816	100	100
MorissetteA_2020	ERR3957832	A11-T0_R1	140	male	C57BL/6J	NA	stool	HF	NA	84	83,1	no	4201115000	42011150	100	100
MorissetteA_2020	ERR3957833	A11-T12_R1	140	male	C57BL/6J	NA	stool	HF	NA	84	83,1	no	8212727400	82127274	100	100
MorissetteA_2020	ERR3957834	A12-T0_R1	140	male	C57BL/6J	NA	stool	HF	NA	84	83,1	no	5859823600	58598236	100	100
MorissetteA_2020	ERR3957835	A12-T12_R1	140	male	C57BL/6J	NA	stool	HF	NA	84	83,1	no	8486161200	84861612	100	100
MorissetteA_2020	ERR3957836	A13-T0_R1	140	male	C57BL/6J	NA	stool	HF	NA	84	83,1	no	5242124800	52421248	100	100
MorissetteA_2020	ERR3957837	A13-T12_R1	140	male	C57BL/6J	NA	stool	HF	NA	84	83,1	no	8420016800	84200168	100	100
MorissetteA_2020	ERR3957838	A1-T0_R1	140	male	C57BL/6J	NA	stool	HF	NA	84	83,1	no	4875456200	48754562	100	100
MorissetteA_2020	ERR3957839	A1-T12_R1	140	male	C57BL/6J	NA	stool	HF	NA	84	83,1	no	7002096400	70020964	100	100
MorissetteA_2020	ERR3957840	A2-T0_R1	140	male	C57BL/6J	NA	stool	HF	NA	84	83,1	no	5379392800	53793928	100	100
MorissetteA_2020	ERR3957841	A2-T12_R1	140	male	C57BL/6J	NA	stool	HF	NA	84	83,1	no	7755089600	77550896	100	100
MorissetteA_2020	ERR3957842	A4-T0_R1	140	male	C57BL/6J	NA	stool	HF	NA	84	83,1	no	5567654200	55676542	100	100
MorissetteA_2020	ERR3957843	A4-T12_R1	140	male	C57BL/6J	NA	stool	HF	NA	84	83,1	no	8123680600	81236806	100	100
MorissetteA_2020	ERR3957844	A5-T0_R1	140	male	C57BL/6J	NA	stool	HF	NA	84	83,1	no	6013341000	60133410	100	100
MorissetteA_2020	ERR3957845	A5-T12_R1	140	male	C57BL/6J	NA	stool	HF	NA	84	83,1	no	8150238400	81502384	100	100
MorissetteA_2020	ERR3957846	A7-T0_R1	140	male	C57BL/6J	NA	stool	HF	NA	84	83,1	no	6768127800	67681278	100	100
MorissetteA_2020	ERR3957847	A7-T12_R1	140	male	C57BL/6J	NA	stool	HF	NA	84	83,1	no	6972037200	69720372	100	100
MorissetteA_2020	ERR3957848	A8-T0_R1	140	male	C57BL/6J	NA	stool	HF	NA	84	83,1	no	7014817000	70148170	100	100
MorissetteA_2020	ERR3957849	A8-T12_R1	140	male	C57BL/6J	NA	stool	HF	NA	84	83,1	no	7529361200	75293612	100	100
MorissetteA_2020	ERR3957850	B10-T0_R1	140	male	C57BL/6J	NA	stool	HF	NA	84	80,9	no	5196858600	51968586	100	100
MorissetteA_2020	ERR3957851	B10-T12_R1	140	male	C57BL/6J	NA	stool	HF	NA	84	80,9	no	5964173600	59641736	100	100
MorissetteA_2020	ERR3957852	B11-T0_R1	140	male	C57BL/6J	NA	stool	HF	NA	84	80,9	no	5202847200	52028472	100	100
MorissetteA_2020	ERR3957853	B11-T12_R1	140	male	C57BL/6J	NA	stool	HF	NA	84	80,9	no	6052504800	60525048	100	100
MorissetteA_2020	ERR3957854	B12-T0_R1	140	male	C57BL/6J	NA	stool	HF	NA	84	80,9	no	4848903200	48489032	100	100
MorissetteA_2020	ERR3957855	B12-T12_R1	140	male	C57BL/6J	NA	stool	HF	NA	84	80,9	no	5943728800	59437288	100	100
MorissetteA_2020	ERR3957856	B13-T0_R1	140	male	C57BL/6J	NA	stool	HF	NA	84	80,9	no	6344852000	63448520	100	100
MorissetteA_2020	ERR3957857	B13-T12_R1	140	male	C57BL/6J	NA	stool	HF	NA	84	80,9	no	5890720600	58907206	100	100
MorissetteA_2020	ERR3957858	B14-T0_R1	140	male	C57BL/6J	NA	stool	HF	NA	84	80,9	no	5313613400	53136134	100	100
MorissetteA_2020	ERR3957859	B14-T12_R1	140	male	C57BL/6J	NA	stool	HF	NA	84	80,9	no	6919355800	69193558	100	100
MorissetteA_2020	ERR3957860	B2-T0_R1	140	male	C57BL/6J	NA	stool	HF	NA	84	80,9	no	9766803000	97668030	100	100
MorissetteA_2020	ERR3957861	B2-T12_R1	140	male	C57BL/6J	NA	stool	HF	NA	84	80,9	no	6918488000	69184880	100	100
MorissetteA_2020	ERR3957862	B4-T0_R1	140	male	C57BL/6J	NA	stool	HF	NA	84	80,9	no	4561500000	45615000	100	100
MorissetteA_2020	ERR3957863	B4-T12_R1	140	male	C57BL/6J	NA	stool	HF	NA	84	80,9	no	8543180600	85431806	100	100
MorissetteA_2020	ERR3957864	B5-T0_R1	140	male	C57BL/6J	NA	stool	HF	NA	84	80,9	no	4745715200	47457152	100	100
MorissetteA_2020	ERR3957865	B5-T12_R1	140	male	C57BL/6J	NA	stool	HF	NA	84	80,9	no	10348321400	103483214	100	100
MorissetteA_2020	ERR3957866	B6-T0_R1	140	male	C57BL/6J	NA	stool	HF	NA	84	80,9	no	5150714000	51507140	100	100
MorissetteA_2020	ERR3957867	B6-T12_R1	140	male	C57BL/6J	NA	stool	HF	NA	84	80,9	no	8102931000	81029310	100	100
MorissetteA_2020	ERR3957868	B9-T0_R1	140	male	C57BL/6J	NA	stool	HF	NA	84	80,9	no	5191038800	51910388	100	100
MorissetteA_2020	ERR3957869	B9-T12_R1	140	male	C57BL/6J	NA	stool	HF	NA	84	80,9	no	6590370600	65903706	100	100
MorissetteA_2020	ERR3957871	C10-T12_R1	140	male	C57BL/6J	NA	stool	LF	NA	84	10	no	6233741000	62337410	100	100
MorissetteA_2020	ERR3957872	C14-T0_R1	140	male	C57BL/6J	NA	stool	LF	NA	84	10	no	6547243200	65472432	100	100
MorissetteA_2020	ERR3957873	C14-T12_R1	140	male	C57BL/6J	NA	stool	LF	NA	84	10	no	5969263800	59692638	100	100
MorissetteA_2020	ERR3957874	C3-T0_R1	140	male	C57BL/6J	NA	stool	LF	NA	84	10	no	5189743600	51897436	100	100
MorissetteA_2020	ERR3957875	C3-T12_R1	140	male	C57BL/6J	NA	stool	LF	NA	84	10	no	6402350400	64023504	100	100
MorissetteA_2020	ERR3957876	C6-T0_R1	140	male	C57BL/6J	NA	stool	LF	NA	84	10	no	6021520600	60215206	100	100
MorissetteA_2020	ERR3957877	C6-T12_R1	140	male	C57BL/6J	NA	stool	LF	NA	84	10	no	6453627800	64536278	100	100
MorissetteA_2020	ERR3957878	C7-T0_R1	140	male	C57BL/6J	NA	stool	LF	NA	84	10	no	5660785000	56607850	100	100
MorissetteA_2020	ERR3957879	C7-T12_R1	140	male	C57BL/6J	NA	stool	LF	NA	84	10	no	7484632400	74846324	100	100
MorissetteA_2020	ERR3957880	H11-T0_R1	140	male	C57BL/6J	NA	stool	HF	NA	84	83,1	no	6609584200	66095842	100	100
MorissetteA_2020	ERR3957881	H11-T12_R1	140	male	C57BL/6J	NA	stool	HF	NA	84	83,1	no	6673548800	66735488	100	100
MorissetteA_2020	ERR3957882	H12-T0_R1	140	male	C57BL/6J	NA	stool	HF	NA	84	83,1	no	8728916000	87289160	100	100
MorissetteA_2020	ERR3957883	H12-T12_R1	140	male	C57BL/6J	NA	stool	HF	NA	84	83,1	no	6584725400	65847254	100	100
MorissetteA_2020	ERR3957884	H14-T0_R1	140	male	C57BL/6J	NA	stool	HF	NA	84	83,1	no	7555298800	75552988	100	100
MorissetteA_2020	ERR3957885	H14-T12_R1	140	male	C57BL/6J	NA	stool	HF	NA	84	83,1	no	6705057400	67050574	100	100
MorissetteA_2020	ERR3957886	H2-T0_R1	140	male	C57BL/6J	NA	stool	HF	NA	84	83,1	no	8207812600	82078126	100	100
MorissetteA_2020	ERR3957887	H2-T12_R1	140	male	C57BL/6J	NA	stool	HF	NA	84	83,1	no	6040366800	60403668	100	100
MorissetteA_2020	ERR3957888	H3-T0_R1	140	male	C57BL/6J	NA	stool	HF	NA	84	83,1	no	4497099800	44970998	100	100
MorissetteA_2020	ERR3957889	H3-T12_R1	140	male	C57BL/6J	NA	stool	HF	NA	84	83,1	no	6565572000	65655720	100	100
MorissetteA_2020	ERR3957890	H5-T0_R1	140	male	C57BL/6J	NA	stool	HF	NA	84	83,1	no	6951418800	69514188	100	100
MorissetteA_2020	ERR3957891	H5-T12_R1	140	male	C57BL/6J	NA	stool	HF	NA	84	83,1	no	14215148800	142151488	100	100
MorissetteA_2020	ERR3957892	H6-T0_R1	140	male	C57BL/6J	NA	stool	HF	NA	84	83,1	no	7579339000	75793390	100	100
MorissetteA_2020	ERR3957893	H6-T12_R1	140	male	C57BL/6J	NA	stool	HF	NA	84	83,1	no	15662861600	156628616	100	100
MorissetteA_2020	ERR3957894	H7-T0_R1	140	male	C57BL/6J	NA	stool	HF	NA	84	83,1	no	6731635200	67316352	100	100
MorissetteA_2020	ERR3957895	H7-T12_R1	140	male	C57BL/6J	NA	stool	HF	NA	84	83,1	no	7129873000	71298730	100	100
MorissetteA_2020	ERR3957896	H8-T0_R1	140	male	C57BL/6J	NA	stool	HF	NA	84	83,1	no	7399083000	73990830	100	100
MorissetteA_2020	ERR3957897	H8-T12_R1	140	male	C57BL/6J	NA	stool	HF	NA	84	83,1	no	8909648000	89096480	100	100
MorissetteA_2020	ERR3957898	H9-T0_R1	140	male	C57BL/6J	NA	stool	HF	NA	84	83,1	no	6506300000	65063000	100	100
MorissetteA_2020	ERR3957899	H9-T12_R1	140	male	C57BL/6J	NA	stool	HF	NA	84	83,1	no	6219929000	62199290	100	100
MorissetteA_2020	ERR3957900	P12-T0_R1	140	male	C57BL/6J	NA	stool	HF	NA	84	83,1	no	5957631600	59576316	100	100
MorissetteA_2020	ERR3957901	P12-T12_R1	140	male	C57BL/6J	NA	stool	HF	NA	84	83,1	no	8197775200	81977752	100	100
MorissetteA_2020	ERR3957902	P13-T0_R1	140	male	C57BL/6J	NA	stool	HF	NA	84	83,1	no	4944251200	49442512	100	100
MorissetteA_2020	ERR3957903	P13-T12_R1	140	male	C57BL/6J	NA	stool	HF	NA	84	83,1	no	6885509400	68855094	100	100
MorissetteA_2020	ERR3957904	P14-T0_R1	140	male	C57BL/6J	NA	stool	HF	NA	84	83,1	no	5412957800	54129578	100	100
MorissetteA_2020	ERR3957905	P14-T12_R1	140	male	C57BL/6J	NA	stool	HF	NA	84	83,1	no	7129666800	71296668	100	100
MorissetteA_2020	ERR3957906	P1-T0_R1	140	male	C57BL/6J	NA	stool	HF	NA	84	83,1	no	4476997400	44769974	100	100
MorissetteA_2020	ERR3957907	P1-T12_R1	140	male	C57BL/6J	NA	stool	HF	NA	84	83,1	no	6637337400	66373374	100	100
MorissetteA_2020	ERR3957908	P3-T0_R1	140	male	C57BL/6J	NA	stool	HF	NA	84	83,1	no	5099932600	50999326	100	100
MorissetteA_2020	ERR3957909	P3-T12_R1	140	male	C57BL/6J	NA	stool	HF	NA	84	83,1	no	7607342400	76073424	100	100
MorissetteA_2020	ERR3957910	P4-T0_R1	140	male	C57BL/6J	NA	stool	HF	NA	84	83,1	no	6401908400	64019084	100	100
MorissetteA_2020	ERR3957911	P4-T12_R1	140	male	C57BL/6J	NA	stool	HF	NA	84	83,1	no	8167976600	81679766	100	100
MorissetteA_2020	ERR3957912	P5-T0_R1	140	male	C57BL/6J	NA	stool	HF	NA	84	83,1	no	6232324800	62323248	100	100
MorissetteA_2020	ERR3957913	P5-T12_R1	140	male	C57BL/6J	NA	stool	HF	NA	84	83,1	no	7846823600	78468236	100	100
MorissetteA_2020	ERR3957914	P6-T0_R1	140	male	C57BL/6J	NA	stool	HF	NA	84	83,1	no	7991545200	79915452	100	100
MorissetteA_2020	ERR3957915	P6-T12_R1	140	male	C57BL/6J	NA	stool	HF	NA	84	83,1	no	7921281200	79212812	100	100
MorissetteA_2020	ERR3957916	P8-T0_R1	140	male	C57BL/6J	NA	stool	HF	NA	84	83,1	no	4064627200	40646272	100	100
MorissetteA_2020	ERR3957917	P8-T12_R1	140	male	C57BL/6J	NA	stool	HF	NA	84	83,1	no	7923295200	79232952	100	100
MorissetteA_2020	ERR3957918	P9-T0_R1	140	male	C57BL/6J	NA	stool	HF	NA	84	83,1	no	3722700400	37227004	100	100
MorissetteA_2020	ERR3957919	P9-T12_R1	140	male	C57BL/6J	NA	stool	HF	NA	84	83,1	no	7685896800	76858968	100	100
CabralDJ_2019	SRR10078202	PD10	43	female	C57BL/6J	NA	coecum	LF	TD.180901	43	21,1	yes	2869662000	19131080	150	150
CabralDJ_2019	SRR10078203	PD09	43	female	C57BL/6J	NA	coecum	LF	TD.180901	43	21,1	yes	5129758500	34198390	150	150
CabralDJ_2019	SRR10078204	PD08	43	female	C57BL/6J	NA	coecum	LF	TD.180901	43	21,1	no	8414094900	56093966	150	150
CabralDJ_2019	SRR10078205	PD07	43	female	C57BL/6J	NA	coecum	LF	TD.180901	43	21,1	no	7412398800	49415992	150	150
CabralDJ_2019	SRR10078206	PD06	43	female	C57BL/6J	NA	coecum	LF	TD.180901	43	21,1	no	6362230800	42414872	150	150
CabralDJ_2019	SRR10078207	PD48	42	female	C57BL/6J	NA	coecum	LF	TD.180901	7	21,1	yes	5261397300	35075982	150	150
CabralDJ_2019	SRR10078208	PD47	42	female	C57BL/6J	NA	coecum	LF	TD.180901	7	21,1	yes	8905939800	59372932	150	150
CabralDJ_2019	SRR10078209	PD46	42	female	C57BL/6J	NA	coecum	LF	TD.180901	7	21,1	yes	2441748900	16278326	150	150
CabralDJ_2019	SRR10078210	PD45	42	female	C57BL/6J	NA	coecum	LF	TD.180901	7	21,1	yes	3872665500	25817770	150	150
CabralDJ_2019	SRR10078211	PD44	42	female	C57BL/6J	NA	coecum	LF	TD.180901	7	21,1	yes	3005015400	20033436	150	150
CabralDJ_2019	SRR10078212	PD43	42	female	C57BL/6J	NA	coecum	LF	TD.180901	7	21,1	yes	4182584100	27883894	150	150
CabralDJ_2019	SRR10078213	PD42	42	female	C57BL/6J	NA	coecum	LF	TD.180901	7	21,1	yes	3303775500	22025170	150	150
CabralDJ_2019	SRR10078214	PD41	42	female	C57BL/6J	NA	coecum	LF	TD.180901	7	21,1	yes	5691056400	37940376	150	150
CabralDJ_2019	SRR10078215	PD05	43	female	C57BL/6J	NA	coecum	LF	TD.180901	43	21,1	no	4663401000	31089340	150	150
CabralDJ_2019	SRR10078216	PD40	42	female	C57BL/6J	NA	coecum	LF	TD.180901	7	21,1	no	7652324400	51015496	150	150
CabralDJ_2019	SRR10078217	PD39	42	female	C57BL/6J	NA	coecum	LF	TD.180901	7	21,1	no	6221076900	41473846	150	150
CabralDJ_2019	SRR10078218	PD38	42	female	C57BL/6J	NA	coecum	LF	TD.180901	7	21,1	no	5610920700	37406138	150	150
CabralDJ_2019	SRR10078219	PD37	42	female	C57BL/6J	NA	coecum	LF	TD.180901	7	21,1	no	4947989100	32986594	150	150
CabralDJ_2019	SRR10078220	PD36	42	female	C57BL/6J	NA	coecum	LF	TD.180901	7	21,1	no	6062746500	40418310	150	150
CabralDJ_2019	SRR10078221	PD35	42	female	C57BL/6J	NA	coecum	LF	TD.180901	7	21,1	no	6272580900	41817206	150	150
CabralDJ_2019	SRR10078222	PD34	42	female	C57BL/6J	NA	coecum	LF	TD.180901	7	21,1	no	1883882400	12559216	150	150
CabralDJ_2019	SRR10078223	PD33	42	female	C57BL/6J	NA	coecum	LF	TD.180901	7	21,1	no	4011512400	26743416	150	150
CabralDJ_2019	SRR10078224	PD32	44	female	C57BL/6J	NA	coecum	HF	501 + HG	1	43,4	yes	3547948500	23652990	150	150
CabralDJ_2019	SRR10078225	PD31	44	female	C57BL/6J	NA	coecum	HF	501 + HG	1	43,4	yes	3458006400	23053376	150	150
CabralDJ_2019	SRR10078226	PD04	43	female	C57BL/6J	NA	coecum	LF	TD.180901	43	21,1	no	5355491400	35703276	150	150
CabralDJ_2019	SRR10078227	PD30	44	female	C57BL/6J	NA	coecum	HF	501 + HG	1	43,4	yes	3779787600	25198584	150	150
CabralDJ_2019	SRR10078228	PD29	44	female	C57BL/6J	NA	coecum	HF	501 + HG	1	43,4	yes	2888950200	19259668	150	150
CabralDJ_2019	SRR10078229	PD28	44	female	C57BL/6J	NA	coecum	HF	501 + HG	1	43,4	yes	5539242300	36928282	150	150
CabralDJ_2019	SRR10078230	PD27	44	female	C57BL/6J	NA	coecum	HF	501 + HG	1	43,4	yes	7004892300	46699282	150	150
CabralDJ_2019	SRR10078231	PD26	44	female	C57BL/6J	NA	coecum	HF	501 + HG	1	43,4	yes	3996580800	26643872	150	150
CabralDJ_2019	SRR10078232	PD25	44	female	C57BL/6J	NA	coecum	HF	501 + HG	1	43,4	yes	10886394000	72575960	150	150
CabralDJ_2019	SRR10078233	PD24	44	female	C57BL/6J	NA	coecum	HF	501 + HG	1	43,4	no	7371139800	49140932	150	150
CabralDJ_2019	SRR10078234	PD23	44	female	C57BL/6J	NA	coecum	HF	501 + HG	1	43,4	no	7433073000	49553820	150	150
CabralDJ_2019	SRR10078235	PD22	44	female	C57BL/6J	NA	coecum	HF	501 + HG	1	43,4	no	4911900600	32746004	150	150
CabralDJ_2019	SRR10078236	PD21	44	female	C57BL/6J	NA	coecum	HF	501 + HG	1	43,4	no	5364905400	35766036	150	150
CabralDJ_2019	SRR10078237	PD03	43	female	C57BL/6J	NA	coecum	LF	TD.180901	43	21,1	no	6214712700	41431418	150	150
CabralDJ_2019	SRR10078238	PD20	44	female	C57BL/6J	NA	coecum	HF	501 + HG	1	43,4	no	5496594600	36643964	150	150
CabralDJ_2019	SRR10078239	PD19	44	female	C57BL/6J	NA	coecum	HF	501 + HG	1	43,4	no	3505837200	23372248	150	150
CabralDJ_2019	SRR10078240	PD18	44	female	C57BL/6J	NA	coecum	HF	501 + HG	1	43,4	no	3794950200	25299668	150	150
CabralDJ_2019	SRR10078241	PD17	44	female	C57BL/6J	NA	coecum	HF	501 + HG	1	43,4	no	4827231300	32181542	150	150
CabralDJ_2019	SRR10078242	PD16	43	female	C57BL/6J	NA	coecum	LF	TD.180901	43	21,1	yes	4416176400	29441176	150	150
CabralDJ_2019	SRR10078243	PD15	43	female	C57BL/6J	NA	coecum	LF	TD.180901	43	21,1	yes	4890156600	32601044	150	150
CabralDJ_2019	SRR10078244	PD14	43	female	C57BL/6J	NA	coecum	LF	TD.180901	43	21,1	yes	5559192000	37061280	150	150
CabralDJ_2019	SRR10078245	PD13	43	female	C57BL/6J	NA	coecum	LF	TD.180901	43	21,1	yes	4096340100	27308934	150	150
CabralDJ_2019	SRR10078246	PD12	43	female	C57BL/6J	NA	coecum	LF	TD.180901	43	21,1	yes	4132273200	27548488	150	150
CabralDJ_2019	SRR10078247	PD11	43	female	C57BL/6J	NA	coecum	LF	TD.180901	43	21,1	yes	3893438700	25956258	150	150
CabralDJ_2019	SRR10078248	PD02	43	female	C57BL/6J	NA	coecum	LF	TD.180901	43	21,1	no	5308003800	35386692	150	150
CabralDJ_2019	SRR10078249	PD01	43	female	C57BL/6J	NA	coecum	LF	TD.180901	43	21,1	no	3945596100	26303974	150	150
