# Supplementary material for: MetaPhlAn 4 profiling of unknown species-level genome bins improves the characterization of diet-associated microbiome changes in mice
Source: Cell Rep. 2023 May 3;42(5):112464. doi: 10.1016/j.celrep.2023.112464 (PMC10242440; doi:10.1016/j.celrep.2023.112464)
Supplement: Table S3. Mouse-derived MAGs included in the catalog, related to STAR Methods [file mmc4.xlsx]

## Sheet: Table S3
MAG_id	sample_id	dataset_id	sgb_id	ggb_id	fgb_id	completeness	contamination	strain_heterogeneity
BlacherE_2019__SAMEA5683032__bin.1	SAMEA5683032	BlacherE_2019	SGB2095	GGB1515	FGB635	91.83	0.26	33.33
XiaoL_2017__SAMEA3504124__bin.14	SAMEA3504124	XiaoL_2017	SGB1814	GGB1353	FGB595	97.74	0.23	0
RosshartSP_2019__TaconicGutShotgunGutMouse3__bin.18	TaconicGutShotgunGutMouse3	RosshartSP_2019	SGB43520	GGB30456	FGB4639	91.32	4.16	44.44
LeskerTR_2019__SAMEA5690337__bin.52	SAMEA5690337	LeskerTR_2019	SGB1863	GGB1376	FGB595	53.45	0	0
RosshartSP_2017__Rehermann.F2.WR.17__bin.8	Rehermann.F2.WR.17	RosshartSP_2017	SGB41424	GGB5218	FGB1922	74.92	0.68	0
RosshartSP_2017__Rehermann.F2.WR2__bin.13	Rehermann.F2.WR2	RosshartSP_2017	SGB41706	GGB28992	FGB9655	96.42	3.58	14.29
RosshartSP_2017__Rehermann.F2.LR.5__bin.4	Rehermann.F2.LR.5	RosshartSP_2017	SGB44768	GGB31438	FGB10299	88.2	0	0
LeskerTR_2019__Glu+Ctrl-2_metagenome__bin.10	Glu+Ctrl-2_metagenome	LeskerTR_2019	SGB1861	GGB1375	FGB595	64.1	0	0
NobelYR_2015__C1142m__bin.23	C1142m	NobelYR_2015	SGB5158	GGB3793	FGB1494	94.64	2.97	0
RosshartSP_2019__WildmouseGutShotgunMouse8__bin.57	WildmouseGutShotgunMouse8	RosshartSP_2019	SGB41518	GGB28851	FGB9630	98.02	1.9	33.33
YangC_2020__SID1_add_CCR_2__bin.3	SID1_add_CCR_2	YangC_2020	SGB4758	GGB3558	FGB1442	98.05	0.83	66.67
IlottNE_2016__dna_stool-Hh-R1__bin.112	dna_stool-Hh-R1	IlottNE_2016	SGB39153	GGB26952	FGB9080	84.09	1.84	0
LeskerTR_2019__SAMEA5689819__bin.21	SAMEA5689819	LeskerTR_2019	SGB19472	GGB12522	FGB4217	95.4	2.76	25
XiaoL_2017__SAMEA3504106__bin.5	SAMEA3504106	XiaoL_2017	SGB9226	GGB6531	FGB2382	97.96	0	0
SharonG_2019__SAMEA5322256__bin.5	SAMEA5322256	SharonG_2019	SGB2303	GGB1676	FGB673	85.1	0.6	0
CM_sokol_trypto__DAB_CTRL_45_SI__bin.36	DAB_CTRL_45_SI	CM_sokol_trypto	SGB40323	GGB27889	FGB635	90.34	1.13	33.33
XiaoL_2015__SAMEA3134454__bin.23	SAMEA3134454	XiaoL_2015	SGB44562	GGB31256	FGB10253	66.73	2.01	0
XiaoL_2015__SAMEA3134535__bin.14	SAMEA3134535	XiaoL_2015	SGB21428	GGB14001	FGB636	94.34	0.38	0
CM_sokol_trypto__ABX_COLI_17_CA__bin.6	ABX_COLI_17_CA	CM_sokol_trypto	SGB29002	GGB19799	FGB6763	82.18	2.02	0
XiaoL_2015__SAMEA3134414__bin.12	SAMEA3134414	XiaoL_2015	SGB35895	GGB24102	FGB673	97.72	0	0
LeskerTR_2019__NC+Ctrl-4_metagenome__bin.14	NC+Ctrl-4_metagenome	LeskerTR_2019	SGB7041	GGB5024	FGB1901	84.05	1.64	12.5
SharptonT_2017__SID90_6__bin.64	SID90_6	SharptonT_2017	SGB40359	GGB27921	FGB4425	90.13	1.7	60
XiaoL_2015__SAMEA3134522__bin.44	SAMEA3134522	XiaoL_2015	SGB41478	GGB28822	FGB1494	69.42	4.81	27.03
LeskerTR_2019__M1D0_PC__bin.23	M1D0_PC	LeskerTR_2019	SGB40327	GGB27893	FGB635	57.37	0	0
RosshartSP_2019__WildmouseGutShotgunMouse5__bin.60	WildmouseGutShotgunMouse5	RosshartSP_2019	SGB43006	GGB30093	FGB3027	94.23	1.79	0
SharptonT_2017__SID92_6__bin.21	SID92_6	SharptonT_2017	SGB21584	GGB14138	FGB634	75.85	0.75	0
SharptonT_2017__SID83_6__bin.25	SID83_6	SharptonT_2017	SGB21581	GGB14135	FGB634	54.63	0.37	0
SandersJG_2019__SAMEA5854233__bin.1	SAMEA5854233	SandersJG_2019	SGB17279	GGB10641	FGB3150	61	1.22	0
RosshartSP_2017__Rehermann.F2.WR3__bin.29	Rehermann.F2.WR3	RosshartSP_2017	SGB29427	GGB20146	FGB1922	68.42	2.63	0
CM_sokol_trypto__ABX_PENI_25_SI__bin.10	ABX_PENI_25_SI	CM_sokol_trypto	SGB40192	GGB27778	FGB673	53.45	0	0
GurleyBJ_2019__dGTE_treat_3__bin.7	dGTE_treat_3	GurleyBJ_2019	SGB5158	GGB3793	FGB1494	92.99	2.87	0
NiY_2017__LGG_W0__bin.40	LGG_W0	NiY_2017	SGB40289	GGB27855	FGB637	55.17	0	0
ChungYW_2020__MG5__bin.3	MG5	ChungYW_2020	SGB27763	GGB18825	FGB595	60.75	0	0
ChungYW_2020__MG2__bin.4	MG2	ChungYW_2020	SGB21446	GGB14019	FGB633	54.65	0	0
KimMS_2018__SAMEA104188580__bin.11	SAMEA104188580	KimMS_2018	SGB41417	GGB28766	FGB1417	92.59	1.46	0
SharptonT_2017__SID90_6__bin.23	SID90_6	SharptonT_2017	SGB40327	GGB27893	FGB635	92.77	0.75	33.33
KibeR_2014__SAMD00006057__bin.25	SAMD00006057	KibeR_2014	SGB2089	GGB1509	FGB634	93.42	1.51	20
SharptonT_2017__SID96_8__bin.48	SID96_8	SharptonT_2017	SGB27763	GGB18825	FGB595	62.24	3.45	0
CM_sokol_trypto__TRP_LOWW_89_CA__bin.48	TRP_LOWW_89_CA	CM_sokol_trypto	SGB40323	GGB27889	FGB635	94.51	0	0
SunL_2019__KO5__bin.2	KO5	SunL_2019	SGB41496	GGB28836	FGB1494	72.14	1.15	0
LeskerTR_2019__Glu+Ctrl-2_metagenome__bin.49	Glu+Ctrl-2_metagenome	LeskerTR_2019	SGB41672	GGB28963	FGB1442	77.31	3.34	0
RosshartSP_2019__WildmouseGutShotgunMouse4__bin.8	WildmouseGutShotgunMouse4	RosshartSP_2019	SGB41723	GGB29005	FGB1494	93.92	1.35	0
BlacherE_2019__SAMEA5683060__bin.5	SAMEA5683060	BlacherE_2019	SGB2095	GGB1515	FGB635	76.18	0.88	0
BlacherE_2019__SAMEA5683069__bin.5	SAMEA5683069	BlacherE_2019	SGB35575	GGB23844	FGB7480	95.98	0.57	50
ChungYW_2020__MG8__bin.86	MG8	ChungYW_2020	SGB21431	GGB14004	FGB632	57.28	0	0
XiaoL_2017__SAMEA3504107__bin.35	SAMEA3504107	XiaoL_2017	SGB41474	GGB28819	FGB1494	78.72	2.01	0
KimMS_2018__SAMEA104188586__bin.3	SAMEA104188586	KimMS_2018	SGB40315	GGB27881	FGB635	79.5	0.94	0
NanjundappaRH_2017__NOD-5__bin.12	NOD-5	NanjundappaRH_2017	SGB21446	GGB14019	FGB633	91.08	2.22	40
LagkouvardosI_2016__SAMEA3515986__bin.44	SAMEA3515986	LagkouvardosI_2016	SGB21428	GGB14001	FGB636	77.59	0	0
SunL_2019__KO2__bin.6	KO2	SunL_2019	SGB43526	GGB30460	FGB4639	90.94	0.67	100
DuerkopBA_2018__SID668M_t14__bin.7	SID668M_t14	DuerkopBA_2018	SGB45131	GGB31767	FGB1765	77.12	2.68	0
SharonG_2019__SAMEA5322257__bin.10	SAMEA5322257	SharonG_2019	SGB63877	GGB46116	FGB1414	99.04	0.79	0
JovelJ_2016__IL10-C.shotgun__bin.1	IL10-C.shotgun	JovelJ_2016	SGB35575	GGB23844	FGB7480	72.7	0.5	50
LeskerTR_2019__SAMEA5689852__bin.58	SAMEA5689852	LeskerTR_2019	SGB40972	GGB28392	FGB9512	87.99	2.45	50
FabbianoS_2018__fabbia_F37__bin.6	fabbia_F37	FabbianoS_2018	SGB40323	GGB27889	FGB635	92.52	0.75	100
SharptonT_2017__SID84_5__bin.10	SID84_5	SharptonT_2017	SGB35665	GGB23922	FGB7514	51.39	0.37	0
FabbianoS_2018__fabbia_C2__bin.41	fabbia_C2	FabbianoS_2018	SGB35892	GGB24099	FGB673	75.4	1.36	33.33
ChungYW_2020__MG3__bin.37	MG3	ChungYW_2020	SGB63229	GGB30448	FGB4639	92.91	1.7	50
YangC_2020__SID2_add_CCR_3__bin.2	SID2_add_CCR_3	YangC_2020	SGB4758	GGB3558	FGB1442	98.76	0.56	0
XiaoL_2015__SAMEA3134520__bin.62	SAMEA3134520	XiaoL_2015	SGB40205	GGB24102	FGB673	98.26	2.16	66.67
LeskerTR_2019__SAMEA5690310__bin.58	SAMEA5690310	LeskerTR_2019	SGB40310	GGB27876	FGB635	69.5	0	0
NobelYR_2015__A1372m__bin.16	A1372m	NobelYR_2015	SGB40344	GGB27908	FGB4425	96.42	0.75	50
CM_sokol_trypto__TRP_CTRL_85_SI__bin.34	TRP_CTRL_85_SI	CM_sokol_trypto	SGB40196	GGB27782	FGB673	50	1.72	0
RosshartSP_2019__WildmouseGutShotgunMouse8__bin.68	WildmouseGutShotgunMouse8	RosshartSP_2019	SGB41715	GGB28999	FGB9657	72.27	1.11	25
RosshartSP_2019__WildmouseGutShotgunMouse1__bin.84	WildmouseGutShotgunMouse1	RosshartSP_2019	SGB43006	GGB30093	FGB3027	96.53	0.84	50
LiJ_2016__Control_D38__bin.8	Control_D38	LiJ_2016	SGB40326	GGB27892	FGB635	92.25	2.26	0
JovelJ_2016__DON3B.shotgun__bin.2	DON3B.shotgun	JovelJ_2016	SGB2318	GGB1686	FGB673	63.16	0	0
SharonG_2019__SAMEA5322359__bin.18	SAMEA5322359	SharonG_2019	SGB5077	GGB3740	FGB1476	93.11	4.55	38.46
KibeR_2014__SAMD00008975__bin.68	SAMD00008975	KibeR_2014	SGB40878	GGB28308	FGB9468	88.46	0	0
CM_sokol_trypto__DAB_CTRL_45_CA__bin.56	DAB_CTRL_45_CA	CM_sokol_trypto	SGB40192	GGB27778	FGB673	71.63	0.48	100
CM_sokol_trypto__HFD_DIET_77_SI__bin.43	HFD_DIET_77_SI	CM_sokol_trypto	SGB2088	GGB1508	FGB634	93.02	0.38	0
XiaoL_2015__SAMEA3134472__bin.8	SAMEA3134472	XiaoL_2015	SGB40293	GGB27859	FGB637	80.48	1.82	50
SharptonT_2017__SID90_12__bin.44	SID90_12	SharptonT_2017	SGB40800	GGB1415	FGB599	81.44	1.74	42.86
RosshartSP_2019__F2GenerationWildlingGutShotgunMouse8__bin.63	F2GenerationWildlingGutShotgunMouse8	RosshartSP_2019	SGB40885	GGB9825	FGB3078	80.78	3.75	28.57
BlacherE_2019__SAMEA5683066__bin.4	SAMEA5683066	BlacherE_2019	SGB40285	GGB27851	FGB637	94.44	1.13	0
CampbelC_2018__GF_8WK_CNS1_10_IGO_07265_19__bin.22	GF_8WK_CNS1_10_IGO_07265_19	CampbelC_2018	SGB21436	GGB14009	FGB633	56.03	1.72	0
CM_sokol_trypto__ABX_CTRL_05_CA__bin.80	ABX_CTRL_05_CA	CM_sokol_trypto	SGB21441	GGB14014	FGB633	74.15	0	0
RosshartSP_2019__TaconicGutShotgunGutMouse14__bin.38	TaconicGutShotgunGutMouse14	RosshartSP_2019	SGB41712	GGB28996	FGB9656	70.69	2.01	0
CampbelC_2018__GFP_5_IGO_07198_5__bin.4	GFP_5_IGO_07198_5	CampbelC_2018	SGB21584	GGB14138	FGB634	84.78	3.04	9.09
CM_sokol_trypto__DAB_COME_61_SI__bin.19	DAB_COME_61_SI	CM_sokol_trypto	SGB40878	GGB28308	FGB9468	97.57	0	0
RosshartSP_2019__F2GenerationWildlingGutShotgunMouse9__bin.12	F2GenerationWildlingGutShotgunMouse9	RosshartSP_2019	SGB35952	GGB24148	FGB642	89.87	1.13	0
NiY_2017__LGG_W8__bin.28	LGG_W8	NiY_2017	SGB21441	GGB14014	FGB633	56.35	0	0
CM_sokol_trypto__DAB_COME_64_SI__bin.12	DAB_COME_64_SI	CM_sokol_trypto	SGB21440	GGB14013	FGB633	80.57	0	0
ChungYW_2020__MG8__bin.63	MG8	ChungYW_2020	SGB21449	GGB14022	FGB633	77.17	0.38	0
XiaoL_2015__SAMEA3134503__bin.27	SAMEA3134503	XiaoL_2015	SGB27768	GGB18829	FGB595	72.45	0.38	0
XiaoL_2015__SAMEA3134510__bin.73	SAMEA3134510	XiaoL_2015	SGB40209	GGB24101	FGB673	72.05	4.31	33.33
LeskerTR_2019__SAMEA5689861__bin.6	SAMEA5689861	LeskerTR_2019	SGB7041	GGB5024	FGB1901	60.34	0	0
XiaoL_2017__SAMEA3504094__bin.42	SAMEA3504094	XiaoL_2017	SGB2136	GGB1551	FGB635	94.65	1.45	0
BlacherE_2019__SAMEA5682981__bin.3	SAMEA5682981	BlacherE_2019	SGB2095	GGB1515	FGB635	90.38	4.03	89.47
SharptonT_2017__SID73_6__bin.119	SID73_6	SharptonT_2017	SGB43525	GGB30459	FGB4639	86.55	2.15	60
RosshartSP_2017__Rehermann.F2.WR14__bin.5	Rehermann.F2.WR14	RosshartSP_2017	SGB41424	GGB5218	FGB1922	50.76	0	0
XiaoL_2015__SAMEA3134514__bin.85	SAMEA3134514	XiaoL_2015	SGB40190	GGB27776	FGB673	73.89	1.2	33.33
BerryD_2014__Gp0115682__bin.93	Gp0115682	BerryD_2014	SGB7275	GGB5215	FGB1922	87.56	3.21	23.53
XiaoL_2015__SAMEA3134427__bin.15	SAMEA3134427	XiaoL_2015	SGB36960	GGB25041	FGB8119	96.67	1.15	0
RosshartSP_2019__F2GenerationWildlingGutShotgunMouse9__bin.50	F2GenerationWildlingGutShotgunMouse9	RosshartSP_2019	SGB41598	GGB28905	FGB8157	54.39	0	0
SandersJG_2019__SAMEA5854299__bin.4	SAMEA5854299	SandersJG_2019	SGB35895	GGB24102	FGB673	50.14	0.64	0
XiaoL_2015__SAMEA3134448__bin.14	SAMEA3134448	XiaoL_2015	SGB41601	GGB28908	FGB8157	91.95	0.1	0
SharonG_2019__SAMEA5322246__bin.8	SAMEA5322246	SharonG_2019	SGB15286	GGB9728	FGB3058	99.32	0.68	0
RivaA_2019__stool_c1_7__bin.6	stool_c1_7	RivaA_2019	SGB35894	GGB24101	FGB673	74.52	0.48	100
CM_sokol_trypto__HFD_DIET_78_SI__bin.36	HFD_DIET_78_SI	CM_sokol_trypto	SGB35575	GGB23844	FGB7480	96.9	0.48	0
XiaoL_2015__SAMEA3134358__bin.21	SAMEA3134358	XiaoL_2015	SGB7272	GGB5212	FGB1922	95.4	2.87	0
LeskerTR_2019__SAMEA5689806__bin.48	SAMEA5689806	LeskerTR_2019	SGB40522	GGB28040	FGB582	71.3	0	0
NanjundappaRH_2017__NOD17.4-2__bin.13	NOD17.4-2	NanjundappaRH_2017	SGB40333	GGB27898	FGB4425	73.79	0.88	33.33
NobelYR_2015__F2M1m__bin.29	F2M1m	NobelYR_2015	SGB41554	GGB28874	FGB8152	95.98	1.26	0
RosshartSP_2019__F2GenerationWildlingGutShotgunMouse11__bin.3	F2GenerationWildlingGutShotgunMouse11	RosshartSP_2019	SGB40315	GGB27881	FGB635	85.85	0.94	0
SharonG_2019__SAMEA5322248__bin.10	SAMEA5322248	SharonG_2019	SGB6148	GGB4460	FGB1753	71.12	3.64	9.09
NanjundappaRH_2017__Healthy-3__bin.14	Healthy-3	NanjundappaRH_2017	SGB1877	GGB1377	FGB595	58.62	3.45	50
XiaoL_2015__SAMEA3134386__bin.42	SAMEA3134386	XiaoL_2015	SGB1814	GGB1353	FGB595	96.99	1.64	16.67
RosshartSP_2019__TaconicGutShotgunGutMouse4__bin.29	TaconicGutShotgunGutMouse4	RosshartSP_2019	SGB29427	GGB20146	FGB1922	62.08	1.33	0
IlottNE_2016__dna_stool-Hh-R4__bin.70	dna_stool-Hh-R4	IlottNE_2016	SGB41446	GGB28793	FGB1922	83.74	2.3	25
XiaoL_2015__SAMEA3134523__bin.76	SAMEA3134523	XiaoL_2015	SGB41484	GGB28828	FGB1494	62.04	1.73	20
XiaoL_2017__SAMEA3504096__bin.47	SAMEA3504096	XiaoL_2017	SGB40937	GGB28359	FGB9495	78.9	0	0
XiaoL_2015__SAMEA3134368__bin.5	SAMEA3134368	XiaoL_2015	SGB41568	GGB28887	FGB8157	97.53	0.67	0
ChungYW_2020__MG5__bin.24	MG5	ChungYW_2020	SGB40323	GGB27889	FGB635	94.35	0.38	100
XiaoL_2015__SAMEA3134493__bin.62	SAMEA3134493	XiaoL_2015	SGB40312	GGB27878	FGB635	94.53	0	0
RosshartSP_2019__TaconicGutShotgunGutMouse12__bin.10	TaconicGutShotgunGutMouse12	RosshartSP_2019	SGB41621	GGB28924	FGB1494	93.27	3.37	10
LiJ_2016__ProTreat_D38__bin.15	ProTreat_D38	LiJ_2016	SGB40323	GGB27889	FGB635	86.96	2.7	0
XiaoL_2015__SAMEA3134398__bin.26	SAMEA3134398	XiaoL_2015	SGB41532	GGB28862	FGB8152	94.54	1.91	0
XiaoL_2017__SAMEA3504088__bin.26	SAMEA3504088	XiaoL_2017	SGB1836	GGB1366	FGB595	93.49	0.37	0
SandersJG_2019__SAMEA5854392__bin.5	SAMEA5854392	SandersJG_2019	SGB9226	GGB6531	FGB2382	93.65	1.02	0
FabbianoS_2018__fabbia_F30__bin.11	fabbia_F30	FabbianoS_2018	SGB2085	GGB1505	FGB634	97.18	3.46	14.29
XiaoL_2017__SAMEA3504107__bin.44	SAMEA3504107	XiaoL_2017	SGB41626	GGB28928	FGB1494	94.88	1.25	0
NanjundappaRH_2017__NOD-1__bin.26	NOD-1	NanjundappaRH_2017	SGB40412	GGB27959	FGB553	57.76	0.86	0
LeskerTR_2019__SAMEA5689835__bin.28	SAMEA5689835	LeskerTR_2019	SGB21428	GGB14001	FGB636	50.52	0.86	0
RosshartSP_2019__F2GenerationWildlingGutShotgunMouse12__bin.72	F2GenerationWildlingGutShotgunMouse12	RosshartSP_2019	SGB41592	GGB28901	FGB8157	97.7	0.57	0
LeskerTR_2019__NC+Amox-3_metagenome__bin.29	NC+Amox-3_metagenome	LeskerTR_2019	SGB41014	GGB28431	FGB9516	78.67	0.43	0
DuerkopBA_2018__SID666M_t42__bin.28	SID666M_t42	DuerkopBA_2018	SGB6588	GGB4757	FGB1791	89.33	0.11	0
XiaoL_2017__SAMEA3504128__bin.35	SAMEA3504128	XiaoL_2017	SGB19472	GGB12522	FGB4217	89.17	1.72	0
LeskerTR_2019__SAMEA5689848__bin.41	SAMEA5689848	LeskerTR_2019	SGB27767	GGB18828	FGB595	77.91	0	0
NobelYR_2015__C912m__bin.4	C912m	NobelYR_2015	SGB45219	GGB31841	FGB1765	81.03	3.58	0
BiY_2017__WT-gut__bin.37	WT-gut	BiY_2017	SGB43540	GGB30466	FGB4639	98.43	0	0
XiaoL_2017__SAMEA3504113__bin.63	SAMEA3504113	XiaoL_2017	SGB1814	GGB1353	FGB595	97.74	3.05	0
IlottNE_2016__dna_stool-HhaIL10R-R3__bin.75	dna_stool-HhaIL10R-R3	IlottNE_2016	SGB44083	GGB30861	FGB10104	93.28	0	0
RosshartSP_2017__Rehermann.C.CSI.21__bin.11	Rehermann.C.CSI.21	RosshartSP_2017	SGB7095	GGB5065	FGB1906	57.05	1.38	0
XiaoL_2015__SAMEA3134538__bin.95	SAMEA3134538	XiaoL_2015	SGB1863	GGB1376	FGB595	84.23	1.07	33.33
NanjundappaRH_2017__Healthy-2__bin.30	Healthy-2	NanjundappaRH_2017	SGB4933	GGB3638	FGB1454	91.3	0	0
XiaoL_2015__SAMEA3134511__bin.41	SAMEA3134511	XiaoL_2015	SGB40196	GGB27782	FGB673	56.19	0	0
GuoX_2014__SAMEA2039767__bin.16	SAMEA2039767	GuoX_2014	SGB35894	GGB24101	FGB673	91.15	4.49	46.15
XiaoL_2015__SAMEA3134531__bin.2	SAMEA3134531	XiaoL_2015	SGB41446	GGB28793	FGB1922	98.28	0.59	0
KibeR_2014__SAMD00013331__bin.30	SAMD00013331	KibeR_2014	SGB19472	GGB12522	FGB4217	95.64	2.59	0
FabbianoS_2018__fabbia_F25__bin.29	fabbia_F25	FabbianoS_2018	SGB44380	GGB31109	FGB10197	92.31	1.42	0
XiaoL_2015__SAMEA3134500__bin.15	SAMEA3134500	XiaoL_2015	SGB41504	GGB28840	FGB9629	62.4	3.08	0
XiaoL_2015__SAMEA3134406__bin.17	SAMEA3134406	XiaoL_2015	SGB45128	GGB31765	FGB1765	74.97	3.38	0
NobelYR_2015__A1042m__bin.38	A1042m	NobelYR_2015	SGB43504	GGB30448	FGB4639	81.69	0.11	100
FabbianoS_2018__fabbia_F31__bin.20	fabbia_F31	FabbianoS_2018	SGB40792	GGB28249	FGB589	93.24	0.27	0
CM_sokol_trypto__ABX_VANC_07_SI__bin.7	ABX_VANC_07_SI	CM_sokol_trypto	SGB7077	GGB5050	FGB1905	53.45	0	0
SandersJG_2019__SAMEA5856956__bin.1	SAMEA5856956	SandersJG_2019	SGB40310	GGB27876	FGB635	87.26	1.71	12.5
NanjundappaRH_2017__T1D-7__bin.36	T1D-7	NanjundappaRH_2017	SGB714	GGB534	FGB222	52.21	1.49	0
KimMS_2018__SAMEA104188571__bin.56	SAMEA104188571	KimMS_2018	SGB41493	GGB25039	FGB8119	86.38	1.15	0
NanjundappaRH_2017__Healthy-7__bin.30	Healthy-7	NanjundappaRH_2017	SGB5765	GGB4252	FGB1703	99.73	0.9	0
XiaoL_2015__SAMEA3134504__bin.72	SAMEA3134504	XiaoL_2015	SGB35950	GGB24146	FGB642	88.32	0.57	50
CampbelC_2018__GF_8WK_CNS1_8_IGO_07265_17__bin.5	GF_8WK_CNS1_8_IGO_07265_17	CampbelC_2018	SGB35665	GGB23922	FGB7514	78.02	0.56	0
CM_guido__GG_VPP_848_T3_STL_s__bin.32	GG_VPP_848_T3_STL_s	CM_guido	SGB27761	GGB18823	FGB595	94.03	0.38	0
FabbianoS_2018__fabbia_C11__bin.45	fabbia_C11	FabbianoS_2018	SGB40960	GGB28380	FGB9507	92.88	0.03	0
XiaoL_2015__SAMEA3134383__bin.1	SAMEA3134383	XiaoL_2015	SGB1814	GGB1353	FGB595	98.87	2.19	12.5
PickardJM_2014__GSM1492730__bin.20	GSM1492730	PickardJM_2014	SGB27767	GGB18828	FGB595	80.14	1.59	45.45
BlacherE_2019__SAMEA5683162__bin.4	SAMEA5683162	BlacherE_2019	SGB5111	GGB3757	FGB1480	89.95	0.67	0
SandersJG_2019__SAMEA5854397__bin.3	SAMEA5854397	SandersJG_2019	SGB36958	GGB25039	FGB8119	96.05	3.72	0
CM_sokol_trypto__DAB_OFME_68_SI__bin.66	DAB_OFME_68_SI	CM_sokol_trypto	SGB40306	GGB27872	FGB635	51.51	0	0
KimMS_2018__SAMEA104188581__bin.10	SAMEA104188581	KimMS_2018	SGB41569	GGB28888	FGB8157	65.89	3.49	30.56
SharptonT_2017__SID75_8__bin.106	SID75_8	SharptonT_2017	SGB43504	GGB30448	FGB4639	77.41	3.69	37.5
SchulferAF_2018__SAMEA27210418__bin.10	SAMEA27210418	SchulferAF_2018	SGB40368	GGB27929	FGB9395	77.17	0	0
CampbelC_2018__GF_8WK_CNS1_2_IGO_07265_7__bin.8	GF_8WK_CNS1_2_IGO_07265_7	CampbelC_2018	SGB19394	GGB12472	FGB4203	99	0.35	0
IlottNE_2016__dna_stool-HhaIL10R-R1__bin.26	dna_stool-HhaIL10R-R1	IlottNE_2016	SGB44461	GGB31170	FGB10210	50.32	0.94	0
XiaoL_2017__SAMEA3504092__bin.4	SAMEA3504092	XiaoL_2017	SGB41511	GGB28844	FGB9630	89.1	2.04	22.22
SandersJG_2019__SAMEA5856915__bin.3	SAMEA5856915	SandersJG_2019	SGB21441	GGB14014	FGB633	86.83	0.59	0
XiaoL_2017__SAMEA3504090__bin.38	SAMEA3504090	XiaoL_2017	SGB7272	GGB5212	FGB1922	87.36	0	0
BlacherE_2019__SAMEA5683166__bin.6	SAMEA5683166	BlacherE_2019	SGB4933	GGB3638	FGB1454	75.39	0.93	100
CM_sokol_trypto__DAB_COME_64_SI__bin.34	DAB_COME_64_SI	CM_sokol_trypto	SGB35892	GGB24099	FGB673	77.98	1.36	25
SandersJG_2019__SAMEA5854376__bin.4	SAMEA5854376	SandersJG_2019	SGB9226	GGB6531	FGB2382	84.18	0.68	0
SharptonT_2017__SID90_8__bin.21	SID90_8	SharptonT_2017	SGB19403	GGB12479	FGB4203	90.95	0.7	50
RosshartSP_2019__F2GenerationWildlingGutShotgunMouse9__bin.5	F2GenerationWildlingGutShotgunMouse9	RosshartSP_2019	SGB21431	GGB14004	FGB632	94.63	1.64	0
SunL_2019__WT1__bin.53	WT1	SunL_2019	SGB21445	GGB14018	FGB633	93.99	1.45	60
XiaoL_2017__SAMEA3504086__bin.33	SAMEA3504086	XiaoL_2017	SGB41532	GGB28862	FGB8152	86.78	0.29	0
KreznarJH_2017__SAMEA51453418__bin.21	SAMEA51453418	KreznarJH_2017	SGB44276	GGB12522	FGB4217	65.35	1.77	0
NanjundappaRH_2017__NOD-8__bin.41	NOD-8	NanjundappaRH_2017	SGB44276	GGB12522	FGB4217	72.05	1.72	0
BiY_2017__KO-HY__bin.68	KO-HY	BiY_2017	SGB21585	GGB14139	FGB634	93.54	2.11	0
SandersJG_2019__SAMEA5856893__bin.1	SAMEA5856893	SandersJG_2019	SGB27763	GGB18825	FGB595	54.82	1.38	16.67
RosshartSP_2019__TaconicGutShotgunGutMouse3__bin.67	TaconicGutShotgunGutMouse3	RosshartSP_2019	SGB41654	GGB28948	FGB9644	96.84	0.63	0
XiaoL_2015__SAMEA3134481__bin.53	SAMEA3134481	XiaoL_2015	SGB35892	GGB24099	FGB673	90.38	0	0
XiaoL_2015__SAMEA3134435__bin.26	SAMEA3134435	XiaoL_2015	SGB41663	GGB28955	FGB8123	54.92	0.16	0
RivaA_2019__stool_c1_7__bin.71	stool_c1_7	RivaA_2019	SGB40300	GGB27866	FGB9388	82.72	3.9	14.29
FabbianoS_2018__fabbia_F34__bin.21	fabbia_F34	FabbianoS_2018	SGB35892	GGB24099	FGB673	87.85	1.44	0
XiaoL_2017__SAMEA3504101__bin.4	SAMEA3504101	XiaoL_2017	SGB7095	GGB5065	FGB1906	92.45	0.99	0
CampbelC_2018__GFP_8_IGO_07198_2__bin.4	GFP_8_IGO_07198_2	CampbelC_2018	SGB40313	GGB27879	FGB635	61.8	1.72	0
LeskerTR_2019__SAMEA5690317__bin.26	SAMEA5690317	LeskerTR_2019	SGB41576	GGB28895	FGB8157	93.1	1.22	0
SandersJG_2019__SAMEA5854475__bin.2	SAMEA5854475	SandersJG_2019	SGB21441	GGB14014	FGB633	97.67	0	0
CM_sokol_trypto__DAB_OFME_66_SI__bin.3	DAB_OFME_66_SI	CM_sokol_trypto	SGB40326	GGB27892	FGB635	96.04	4	5.56
DuerkopBA_2018__SID663M_t14__bin.2	SID663M_t14	DuerkopBA_2018	SGB40959	GGB28379	FGB9506	91.13	0.81	0
IlottNE_2016__dna_stool-Hh-R3__bin.77	dna_stool-Hh-R3	IlottNE_2016	SGB41723	GGB29005	FGB1494	97.3	1.35	0
SharptonT_2017__SID61_8__bin.81	SID61_8	SharptonT_2017	SGB40327	GGB27893	FGB635	96.04	0.38	0
IlottNE_2016__dna_stool-ss-R3__bin.38	dna_stool-ss-R3	IlottNE_2016	SGB41512	GGB28845	FGB9630	65.76	3.16	0
KimMS_2018__SAMEA104188572__bin.30	SAMEA104188572	KimMS_2018	SGB7077	GGB5050	FGB1905	53.45	0	0
RosshartSP_2019__WildmouseGutShotgunMouse10__bin.74	WildmouseGutShotgunMouse10	RosshartSP_2019	SGB41621	GGB28924	FGB1494	91.51	3.26	0
SharptonT_2017__SID96_8__bin.76	SID96_8	SharptonT_2017	SGB41484	GGB28828	FGB1494	90.91	3.45	0
XiaoL_2017__SAMEA3504099__bin.11	SAMEA3504099	XiaoL_2017	SGB40934	GGB28356	FGB9495	63.04	0	0
IlottNE_2016__dna_stool-Hh-R2__bin.78	dna_stool-Hh-R2	IlottNE_2016	SGB40323	GGB27889	FGB635	94.95	0.75	50
SharptonT_2017__SID83_10__bin.29	SID83_10	SharptonT_2017	SGB40192	GGB27778	FGB673	100	0.48	0
XiaoL_2015__SAMEA3134408__bin.26	SAMEA3134408	XiaoL_2015	SGB40309	GGB27875	FGB635	94.21	0.38	0
CM_sokol_trypto__TRP_LOWW_90_CA__bin.12	TRP_LOWW_90_CA	CM_sokol_trypto	SGB40522	GGB28040	FGB582	56.95	0	0
YangC_2020__hl1175_bef_FMT_5__bin.6	hl1175_bef_FMT_5	YangC_2020	SGB4741	GGB3546	FGB1441	95.57	0.32	100
XiaoL_2015__SAMEA3134451__bin.28	SAMEA3134451	XiaoL_2015	SGB41723	GGB29005	FGB1494	97.3	2.03	0
CM_sokol_trypto__TRP_HIGH_94_CA__bin.31	TRP_HIGH_94_CA	CM_sokol_trypto	SGB40878	GGB28308	FGB9468	92.83	0.59	0
BiY_2017__NOR-14w__bin.31	NOR-14w	BiY_2017	SGB40283	GGB27849	FGB637	50.41	0	0
LeskerTR_2019__SAMEA5689840__bin.13	SAMEA5689840	LeskerTR_2019	SGB7040	GGB5024	FGB1901	52.7	1.72	0
BlacherE_2019__SAMEA5683176__bin.5	SAMEA5683176	BlacherE_2019	SGB8640	GGB6012	FGB2107	79.77	0.95	0
SharptonT_2017__SID92_6__bin.27	SID92_6	SharptonT_2017	SGB40326	GGB27892	FGB635	96.42	2.26	14.29
KimMS_2018__SAMEA104188572__bin.6	SAMEA104188572	KimMS_2018	SGB17279	GGB10641	FGB3150	63.11	0.44	0
XiaoL_2015__SAMEA3134508__bin.45	SAMEA3134508	XiaoL_2015	SGB43756	GGB30621	FGB3154	69.68	2.26	75
SandersJG_2019__SAMEA5854225__bin.7	SAMEA5854225	SandersJG_2019	SGB21441	GGB14014	FGB633	96.16	0	0
RosshartSP_2017__Rehermann.C.CSI.18__bin.16	Rehermann.C.CSI.18	RosshartSP_2017	SGB7077	GGB5050	FGB1905	92.53	0	0
XiaoL_2017__SAMEA3504099__bin.1	SAMEA3504099	XiaoL_2017	SGB41326	GGB28695	FGB1414	81.24	2.34	12.5
RosshartSP_2019__TaconicGutShotgunGutMouse8__bin.11	TaconicGutShotgunGutMouse8	RosshartSP_2019	SGB40980	GGB28399	FGB2838	85.4	3.33	22.22
NobelYR_2015__A842m__bin.40	A842m	NobelYR_2015	SGB29430	GGB20149	FGB1922	93.01	2.3	14.29
NanjundappaRH_2017__NOD-2__bin.45	NOD-2	NanjundappaRH_2017	SGB21584	GGB14138	FGB634	55.17	0	0
CM_sokol_trypto__MFD_CTRL_35_CA__bin.33	MFD_CTRL_35_CA	CM_sokol_trypto	SGB43541	GGB30466	FGB4639	88.84	4.94	13.33
NiY_2017__Drug_W8__bin.91	Drug_W8	NiY_2017	SGB40285	GGB27851	FGB637	61.57	0.5	0
SandersJG_2019__SAMEA5857078__bin.5	SAMEA5857078	SandersJG_2019	SGB21441	GGB14014	FGB633	96.22	1.51	25
SharptonT_2017__SID73_6__bin.67	SID73_6	SharptonT_2017	SGB27761	GGB18823	FGB595	78.74	0.5	0
NiY_2017__Control_W8__bin.6	Control_W8	NiY_2017	SGB40368	GGB27929	FGB9395	57.89	0	0
SharonG_2019__SAMEA5322247__bin.8	SAMEA5322247	SharonG_2019	SGB6139	GGB4455	FGB1753	80.06	3.45	100
SharonG_2019__SAMEA5322324__bin.1	SAMEA5322324	SharonG_2019	SGB4862	GGB3601	FGB1449	82.32	0.21	0
SandersJG_2019__SAMEA5854207__bin.7	SAMEA5854207	SandersJG_2019	SGB27763	GGB18825	FGB595	82.52	1.97	0
LeskerTR_2019__M1D0_PC__bin.48	M1D0_PC	LeskerTR_2019	SGB41705	GGB28991	FGB1420	93.04	2.68	0
LeskerTR_2019__M1D0_Zymo__bin.74	M1D0_Zymo	LeskerTR_2019	SGB41005	GGB28422	FGB2838	80.1	1.01	57.14
RosshartSP_2017__Rehermann.C.CSI.23__bin.10	Rehermann.C.CSI.23	RosshartSP_2017	SGB19394	GGB12472	FGB4203	78.93	1.92	0
XiaoL_2015__SAMEA3134450__bin.15	SAMEA3134450	XiaoL_2015	SGB41705	GGB28991	FGB1420	88.07	2.56	25
NobelYR_2015__C912m__bin.24	C912m	NobelYR_2015	SGB41625	GGB28927	FGB1494	54.54	1.29	0
LagkouvardosI_2016__SAMEA3515986__bin.57	SAMEA3515986	LagkouvardosI_2016	SGB41574	GGB28893	FGB8157	88.12	0.96	0
NanjundappaRH_2017__NOD17.6-2__bin.28	NOD17.6-2	NanjundappaRH_2017	SGB35895	GGB24102	FGB673	96.7	0.48	100
XiaoL_2017__SAMEA3504124__bin.6	SAMEA3504124	XiaoL_2017	SGB35575	GGB23844	FGB7480	95.95	0.48	0
XiaoL_2015__SAMEA3134385__bin.25	SAMEA3134385	XiaoL_2015	SGB35892	GGB24099	FGB673	91.96	0	0
XiaoL_2017__SAMEA3504102__bin.34	SAMEA3504102	XiaoL_2017	SGB4047	GGB3047	FGB1256	96.23	1.35	0
BlacherE_2019__SAMEA5683084__bin.3	SAMEA5683084	BlacherE_2019	SGB2095	GGB1515	FGB635	91.09	0.39	25
RosshartSP_2019__TaconicGutShotgunGutMouse8__bin.14	TaconicGutShotgunGutMouse8	RosshartSP_2019	SGB41654	GGB28948	FGB9644	99.37	0.63	0
LeskerTR_2019__SAMEA5689806__bin.2	SAMEA5689806	LeskerTR_2019	SGB35952	GGB24148	FGB642	55.72	0.38	0
NanjundappaRH_2017__T1D-1__bin.38	T1D-1	NanjundappaRH_2017	SGB41161	GGB28551	FGB9547	72.76	2.84	16.67
NobelYR_2015__A1042m__bin.17	A1042m	NobelYR_2015	SGB40312	GGB27878	FGB635	97.55	0.13	0
CM_sokol_trypto__MFD_CTRL_31_CA__bin.22	MFD_CTRL_31_CA	CM_sokol_trypto	SGB35892	GGB24099	FGB673	52.79	1.12	0
CM_sokol_trypto__MFD_CTRL_35_CA__bin.8	MFD_CTRL_35_CA	CM_sokol_trypto	SGB42476	GGB29668	FGB9860	93.29	0	0
RosshartSP_2017__Rehermann.D.CSI.4__bin.9	Rehermann.D.CSI.4	RosshartSP_2017	SGB7077	GGB5050	FGB1905	81.04	1.75	0
CM_sokol_trypto__DAB_COME_63_SI__bin.21	DAB_COME_63_SI	CM_sokol_trypto	SGB35894	GGB24101	FGB673	99.52	0.96	0
BlacherE_2019__SAMEA5683115__bin.5	SAMEA5683115	BlacherE_2019	SGB40523	GGB28041	FGB582	55.8	0	0
SharptonT_2017__SID75_5__bin.48	SID75_5	SharptonT_2017	SGB21440	GGB14013	FGB633	83.58	0	0
LeskerTR_2019__SAMEA5690323__bin.76	SAMEA5690323	LeskerTR_2019	SGB40352	GGB27914	FGB4425	83.19	2.4	25
XiaoL_2017__SAMEA3504110__bin.27	SAMEA3504110	XiaoL_2017	SGB40361	GGB27923	FGB4425	88.74	0.38	0
SunL_2019__KO3__bin.29	KO3	SunL_2019	SGB63227	GGB30448	FGB4639	87.22	4.19	55.56
NanjundappaRH_2017__NOD-5__bin.20	NOD-5	NanjundappaRH_2017	SGB2088	GGB1508	FGB634	85.01	3.96	16.67
FabbianoS_2018__fabbia_F37__bin.31	fabbia_F37	FabbianoS_2018	SGB35575	GGB23844	FGB7480	60.04	1.43	0
SharptonT_2017__SID96_8__bin.59	SID96_8	SharptonT_2017	SGB27814	GGB1376	FGB595	81.37	2.6	53.85
IlottNE_2016__dna_stool-Hh-R2__bin.119	dna_stool-Hh-R2	IlottNE_2016	SGB40190	GGB27776	FGB673	85.65	0.96	0
CM_sokol_trypto__DAB_OFME_66_SI__bin.24	DAB_OFME_66_SI	CM_sokol_trypto	SGB35935	GGB24132	FGB635	73.58	0	0
NanjundappaRH_2017__T1D-7__bin.6	T1D-7	NanjundappaRH_2017	SGB4285	GGB3243	FGB1336	99.33	0.67	0
CM_sokol_trypto__DAB_COME_61_SI__bin.15	DAB_COME_61_SI	CM_sokol_trypto	SGB21428	GGB14001	FGB636	94.94	0.38	0
SandersJG_2019__SAMEA5856990__bin.9	SAMEA5856990	SandersJG_2019	SGB40310	GGB27876	FGB635	76.23	0.13	0
XiaoL_2015__SAMEA3134428__bin.10	SAMEA3134428	XiaoL_2015	SGB40993	GGB28411	FGB2838	87.3	0.4	0
NanjundappaRH_2017__NOD-4__bin.12	NOD-4	NanjundappaRH_2017	SGB21445	GGB14018	FGB633	92.79	0.45	0
XiaoL_2015__SAMEA3134387__bin.8	SAMEA3134387	XiaoL_2015	SGB40935	GGB28357	FGB9495	87.84	0.81	0
KimMS_2018__SAMEA104188566__bin.23	SAMEA104188566	KimMS_2018	SGB41647	GGB28943	FGB9643	54.89	4.39	50
SandersJG_2019__SAMEA5856998__bin.1	SAMEA5856998	SandersJG_2019	SGB27763	GGB18825	FGB595	96.86	3.77	7.69
LeskerTR_2019__A10Shao01__bin.12	A10Shao01	LeskerTR_2019	SGB19390	GGB12468	FGB4203	50.13	1.17	25
BlacherE_2019__SAMEA5683145__bin.8	SAMEA5683145	BlacherE_2019	SGB4874	GGB3608	FGB1449	59.11	1.58	33.33
SharonG_2019__SAMEA5322267__bin.6	SAMEA5322267	SharonG_2019	SGB15318	GGB9740	FGB3058	78.95	0.85	0
BiY_2017__KO-27w__bin.52	KO-27w	BiY_2017	SGB41558	GGB28878	FGB8152	93.24	2.42	0
CM_sokol_trypto__DAB_VAPE_53_SI__bin.28	DAB_VAPE_53_SI	CM_sokol_trypto	SGB40306	GGB27872	FGB635	65.85	0	0
SchulferAF_2018__SAMEA27206668__bin.41	SAMEA27206668	SchulferAF_2018	SGB41612	GGB28916	FGB1494	97.61	0.57	0
CM_sokol_trypto__MFD_CTRL_35_SI__bin.9	MFD_CTRL_35_SI	CM_sokol_trypto	SGB27763	GGB18825	FGB595	83.96	1.97	0
FabbianoS_2018__fabbia_C11__bin.17	fabbia_C11	FabbianoS_2018	SGB41601	GGB28908	FGB8157	92.45	1.25	0
FabbianoS_2018__fabbia_C14__bin.23	fabbia_C14	FabbianoS_2018	SGB9258	GGB6555	FGB2396	87.6	1.67	10
FabbianoS_2018__fabbia_F33__bin.15	fabbia_F33	FabbianoS_2018	SGB35892	GGB24099	FGB673	93.03	2.64	44.44
NobelYR_2015__C952m__bin.30	C952m	NobelYR_2015	SGB42492	GGB29683	FGB1342	91.95	0.34	0
KibeR_2014__SAMD00013331__bin.27	SAMD00013331	KibeR_2014	SGB63764	GGB27772	FGB670	97.61	0	0
SandersJG_2019__SAMEA5854237__bin.6	SAMEA5854237	SandersJG_2019	SGB9226	GGB6531	FGB2382	85.78	3.06	40
PickardJM_2014__GSM1492729__bin.24	GSM1492729	PickardJM_2014	SGB27761	GGB18823	FGB595	75.88	1.51	0
SunL_2019__WT6__bin.60	WT6	SunL_2019	SGB59167	GGB42027	FGB39981	83.97	0.63	0
XiaoL_2017__SAMEA3504128__bin.24	SAMEA3504128	XiaoL_2017	SGB41533	GGB28863	FGB8152	95.57	1.34	0
XiaoL_2015__SAMEA3134524__bin.31	SAMEA3134524	XiaoL_2015	SGB27763	GGB18825	FGB595	75.72	0.38	0
CM_guido__GG_VPB_843_T6_STL_s__bin.16	GG_VPB_843_T6_STL_s	CM_guido	SGB27768	GGB18829	FGB595	95.58	0.75	0
LiJ_2016__ProPre_D38__bin.34	ProPre_D38	LiJ_2016	SGB27767	GGB18828	FGB595	94.72	0.38	0
XiaoL_2015__SAMEA3134417__bin.9	SAMEA3134417	XiaoL_2015	SGB40312	GGB27878	FGB635	95.53	0.2	0
IlottNE_2016__dna_stool-Hh-R3__bin.87	dna_stool-Hh-R3	IlottNE_2016	SGB44380	GGB31109	FGB10197	82.19	4.9	25
RosshartSP_2017__Rehermann.D.CSI.7__bin.5	Rehermann.D.CSI.7	RosshartSP_2017	SGB4294	GGB3247	FGB1336	75.57	4.76	9.09
SandersJG_2019__SAMEA5854478__bin.2	SAMEA5854478	SandersJG_2019	SGB27763	GGB18825	FGB595	73.64	1.48	0
NanjundappaRH_2017__Healthy-4__bin.51	Healthy-4	NanjundappaRH_2017	SGB9286	GGB6573	FGB2400	91.96	0.69	33.33
XiaoL_2015__SAMEA3134396__bin.1	SAMEA3134396	XiaoL_2015	SGB41612	GGB28916	FGB1494	95.88	0.57	0
BlacherE_2019__SAMEA5683044__bin.3	SAMEA5683044	BlacherE_2019	SGB35575	GGB23844	FGB7480	93.79	0.95	0
XiaoL_2017__SAMEA3504080__bin.32	SAMEA3504080	XiaoL_2017	SGB7272	GGB5212	FGB1922	83.91	0	0
SandersJG_2019__SAMEA5854373__bin.2	SAMEA5854373	SandersJG_2019	SGB36958	GGB25039	FGB8119	90.29	3.75	15.38
XiaoL_2015__SAMEA3134384__bin.14	SAMEA3134384	XiaoL_2015	SGB2136	GGB1551	FGB635	95.79	1.82	0
SharptonT_2017__SID75_10__bin.14	SID75_10	SharptonT_2017	SGB5158	GGB3793	FGB1494	92.23	4.02	25
XiaoL_2017__SAMEA3504104__bin.23	SAMEA3504104	XiaoL_2017	SGB41533	GGB28863	FGB8152	83.13	2.3	20
RosshartSP_2019__TaconicGutShotgunGutMouse9__bin.11	TaconicGutShotgunGutMouse9	RosshartSP_2019	SGB43503	GGB30448	FGB4639	86.22	4.13	46.15
NobelYR_2015__T1242m__bin.5	T1242m	NobelYR_2015	SGB4530	GGB3417	FGB1411	82.61	3.69	14.29
SandersJG_2019__SAMEA5854234__bin.3	SAMEA5854234	SandersJG_2019	SGB9226	GGB6531	FGB2382	93.37	2.38	0
XiaoL_2017__SAMEA3504087__bin.34	SAMEA3504087	XiaoL_2017	SGB41460	GGB28806	FGB1922	89.06	0.19	0
CM_sokol_trypto__TRP_CTRL_83_SI__bin.21	TRP_CTRL_83_SI	CM_sokol_trypto	SGB42247	GGB29468	FGB1256	92.92	3.23	0
CM_sokol_trypto__MFD_DIET_40_SI__bin.1	MFD_DIET_40_SI	CM_sokol_trypto	SGB42247	GGB29468	FGB1256	90.57	1.35	0
CM_sokol_trypto__TRP_CTRL_82_SI__bin.12	TRP_CTRL_82_SI	CM_sokol_trypto	SGB41554	GGB28874	FGB8152	83.88	2.61	25
LeskerTR_2019__samsamGZ2__bin.9	samsamGZ2	LeskerTR_2019	SGB10028	GGB6972	FGB2483	96.2	0.54	100
NanjundappaRH_2017__Healthy-6__bin.20	Healthy-6	NanjundappaRH_2017	SGB8767	GGB6123	FGB2163	86.67	1.39	50
FabbianoS_2018__fabbia_C13__bin.20	fabbia_C13	FabbianoS_2018	SGB43809	GGB30667	FGB2404	93.55	0	0
LiJ_2016__ProTreat_D38__bin.24	ProTreat_D38	LiJ_2016	SGB27761	GGB18823	FGB595	90.44	1.89	0
XiaoL_2017__SAMEA3504098__bin.51	SAMEA3504098	XiaoL_2017	SGB9226	GGB6531	FGB2382	96.6	0	0
BlacherE_2019__SAMEA5683165__bin.13	SAMEA5683165	BlacherE_2019	SGB4826	GGB3596	FGB1449	78.03	1.9	20
CM_sokol_trypto__DAB_COME_64_SI__bin.4	DAB_COME_64_SI	CM_sokol_trypto	SGB42247	GGB29468	FGB1256	86.79	2.29	0
KibeR_2014__SAMD00008975__bin.66	SAMD00008975	KibeR_2014	SGB40323	GGB27889	FGB635	91.89	0	0
LagkouvardosI_2016__SAMEA3515986__bin.97	SAMEA3515986	LagkouvardosI_2016	SGB41586	GGB20145	FGB1922	51.91	1.75	0
RosshartSP_2019__TaconicGutShotgunGutMouse13__bin.5	TaconicGutShotgunGutMouse13	RosshartSP_2019	SGB41603	GGB28909	FGB8157	90.33	2.93	66.67
FabbianoS_2018__fabbia_F39__bin.39	fabbia_F39	FabbianoS_2018	SGB40962	GGB28382	FGB9508	88.26	0.89	0
BlacherE_2019__SAMEA5683062__bin.8	SAMEA5683062	BlacherE_2019	SGB40285	GGB27851	FGB637	93.68	0.38	0
BlacherE_2019__SAMEA5683164__bin.18	SAMEA5683164	BlacherE_2019	SGB1829	GGB1362	FGB595	67.07	3.45	0
NanjundappaRH_2017__Healthy-4__bin.62	Healthy-4	NanjundappaRH_2017	SGB1883	GGB1380	FGB595	74.98	3.61	75
XiaoL_2015__SAMEA3134397__bin.22	SAMEA3134397	XiaoL_2015	SGB40962	GGB28382	FGB9508	91.72	2.01	0
LeskerTR_2019__SAMEA5689859__bin.11	SAMEA5689859	LeskerTR_2019	SGB21428	GGB14001	FGB636	80.75	0.38	0
FabbianoS_2018__fabbia_F36__bin.22	fabbia_F36	FabbianoS_2018	SGB21445	GGB14018	FGB633	79.48	0	0
KibeR_2014__SAMD00008975__bin.16	SAMD00008975	KibeR_2014	SGB59791	GGB42595	FGB28887	95.98	2.59	0
LeskerTR_2019__SAMEA5690312__bin.32	SAMEA5690312	LeskerTR_2019	SGB41576	GGB28895	FGB8157	96.53	1.32	0
LeskerTR_2019__Glu+Ctrl-2_metagenome__bin.40	Glu+Ctrl-2_metagenome	LeskerTR_2019	SGB7269	GGB5210	FGB1922	72.26	0.78	0
BiY_2017__WT-27w__bin.35	WT-27w	BiY_2017	SGB35894	GGB24101	FGB673	92.61	1.2	66.67
CM_sokol_trypto__DAB_COME_63_CA__bin.2	DAB_COME_63_CA	CM_sokol_trypto	SGB42247	GGB29468	FGB1256	50.94	0.4	0
CampbelC_2018__GFP_4_IGO_07198_10__bin.26	GFP_4_IGO_07198_10	CampbelC_2018	SGB41589	GGB20145	FGB1922	96.92	0.8	33.33
NanjundappaRH_2017__NOD17.6-3__bin.26	NOD17.6-3	NanjundappaRH_2017	SGB40070	GGB27697	FGB7480	77.65	1.43	33.33
NanjundappaRH_2017__NOD-7__bin.30	NOD-7	NanjundappaRH_2017	SGB40878	GGB28308	FGB9468	69.46	1.75	0
CM_sokol_trypto__DAB_OFME_68_SI__bin.51	DAB_OFME_68_SI	CM_sokol_trypto	SGB35894	GGB24101	FGB673	95.35	0.96	50
NobelYR_2015__T1472m__bin.5	T1472m	NobelYR_2015	SGB43506	GGB30449	FGB4639	96.5	2.35	25
NobelYR_2015__C1172m__bin.30	C1172m	NobelYR_2015	SGB7041	GGB5024	FGB1901	98.97	0	0
XiaoL_2017__SAMEA3504081__bin.48	SAMEA3504081	XiaoL_2017	SGB41533	GGB28863	FGB8152	88.49	1.7	0
XiaoL_2017__SAMEA3504083__bin.17	SAMEA3504083	XiaoL_2017	SGB7278	GGB5217	FGB1922	95.32	2.78	0
NanjundappaRH_2017__T1D-2__bin.17	T1D-2	NanjundappaRH_2017	SGB15031	GGB9602	FGB3056	70.28	3.48	18.18
CM_sokol_trypto__MFD_CTRL_31_CA__bin.54	MFD_CTRL_31_CA	CM_sokol_trypto	SGB1941	GGB1412	FGB599	70.59	4.55	4.76
FabbianoS_2018__fabbia_F31__bin.15	fabbia_F31	FabbianoS_2018	SGB2089	GGB1509	FGB634	96.98	1.89	0
XiaoL_2015__SAMEA3134360__bin.17	SAMEA3134360	XiaoL_2015	SGB7077	GGB5050	FGB1905	77.03	2.09	25
XiaoL_2017__SAMEA3504100__bin.2	SAMEA3504100	XiaoL_2017	SGB41326	GGB28695	FGB1414	87.82	1.46	0
KibeR_2014__SAMD00004159__bin.49	SAMD00004159	KibeR_2014	SGB41712	GGB28996	FGB9656	92.51	2.35	0
XiaoL_2015__SAMEA3134495__bin.19	SAMEA3134495	XiaoL_2015	SGB35950	GGB24146	FGB642	91.76	0.38	0
XiaoL_2015__SAMEA3134445__bin.11	SAMEA3134445	XiaoL_2015	SGB40979	GGB28398	FGB9512	65.05	0	0
KimMS_2018__SAMEA104188576__bin.38	SAMEA104188576	KimMS_2018	SGB4974	GGB3663	FGB1461	87.93	2.87	0
IlottNE_2016__dna_stool-ss-R1__bin.95	dna_stool-ss-R1	IlottNE_2016	SGB41654	GGB28948	FGB9644	91.19	0.63	0
KimMS_2018__SAMEA104188568__bin.87	SAMEA104188568	KimMS_2018	SGB65123	GGB33432	FGB11371	51.72	0	0
SunL_2019__WT3__bin.24	WT3	SunL_2019	SGB62931	GGB31228	FGB10239	79.6	0.67	0
XiaoL_2017__SAMEA3504101__bin.3	SAMEA3504101	XiaoL_2017	SGB35950	GGB24146	FGB642	84.6	1.51	0
SandersJG_2019__SAMEA5857089__bin.6	SAMEA5857089	SandersJG_2019	SGB21441	GGB14014	FGB633	91.96	0.69	66.67
XiaoL_2015__SAMEA3134490__bin.10	SAMEA3134490	XiaoL_2015	SGB42321	GGB29535	FGB9830	54.62	2.72	28.57
XiaoL_2017__SAMEA3504091__bin.38	SAMEA3504091	XiaoL_2017	SGB40935	GGB28357	FGB9495	89	3.32	16.67
KimMS_2018__SAMEA104188583__bin.45	SAMEA104188583	KimMS_2018	SGB21431	GGB14004	FGB632	50.75	0	0
BlacherE_2019__SAMEA5683065__bin.1	SAMEA5683065	BlacherE_2019	SGB27814	GGB1376	FGB595	68.4	1.98	33.33
CampbelC_2018__GFP_3_IGO_07198_9__bin.15	GFP_3_IGO_07198_9	CampbelC_2018	SGB5155	GGB3790	FGB1494	94.14	2.46	0
XiaoL_2017__SAMEA3504091__bin.37	SAMEA3504091	XiaoL_2017	SGB2136	GGB1551	FGB635	92.58	1.07	0
PickardJM_2014__GSM1492731__bin.20	GSM1492731	PickardJM_2014	SGB40993	GGB28411	FGB2838	85.28	0.03	0
XiaoL_2015__SAMEA3134357__bin.15	SAMEA3134357	XiaoL_2015	SGB40937	GGB28359	FGB9495	93.15	0	0
RosshartSP_2019__WildmouseGutShotgunMouse7__bin.48	WildmouseGutShotgunMouse7	RosshartSP_2019	SGB19394	GGB12472	FGB4203	97.59	1.78	71.43
KibeR_2014__SAMD00004082__bin.22	SAMD00004082	KibeR_2014	SGB1863	GGB1376	FGB595	54.66	0	0
XiaoL_2015__SAMEA3134377__bin.14	SAMEA3134377	XiaoL_2015	SGB40877	GGB28307	FGB9468	98.75	1.18	0
LiJ_2016__Drug_D38__bin.46	Drug_D38	LiJ_2016	SGB19395	GGB12472	FGB4203	96.58	0.35	0
CM_sokol_trypto__DAB_COME_63_CA__bin.10	DAB_COME_63_CA	CM_sokol_trypto	SGB42247	GGB29468	FGB1256	52.63	0	0
RosshartSP_2019__F2GenerationWildlingGutShotgunMouse13__bin.14	F2GenerationWildlingGutShotgunMouse13	RosshartSP_2019	SGB40190	GGB27776	FGB673	67.32	1.88	0
SharonG_2019__SAMEA5322248__bin.24	SAMEA5322248	SharonG_2019	SGB4874	GGB3608	FGB1449	63.49	4.11	11.11
LeskerTR_2019__SAMEA5690328__bin.20	SAMEA5690328	LeskerTR_2019	SGB41712	GGB28996	FGB9656	70.36	2.01	0
IlottNE_2016__dna_stool-Hh-R3__bin.4	dna_stool-Hh-R3	IlottNE_2016	SGB41574	GGB28893	FGB8157	87.75	2.06	28.57
LeskerTR_2019__SAMEA5690332__bin.60	SAMEA5690332	LeskerTR_2019	SGB41661	GGB28954	FGB8123	50.88	3.51	0
XiaoL_2015__SAMEA3134473__bin.2	SAMEA3134473	XiaoL_2015	SGB44714	GGB31386	FGB10289	94.94	2.25	0
XiaoL_2015__SAMEA3134519__bin.61	SAMEA3134519	XiaoL_2015	SGB41546	GGB28870	FGB8152	88.51	4.11	0
RosshartSP_2017__Rehermann.F2.WR.18__bin.12	Rehermann.F2.WR.18	RosshartSP_2017	SGB41498	GGB3793	FGB1494	95.29	4.31	11.11
XiaoL_2015__SAMEA3134369__bin.49	SAMEA3134369	XiaoL_2015	SGB41473	GGB28818	FGB1494	96.56	0.97	0
RosshartSP_2019__TaconicGutShotgunGutMouse2__bin.9	TaconicGutShotgunGutMouse2	RosshartSP_2019	SGB41498	GGB3793	FGB1494	90.92	2.13	0
LeskerTR_2019__SAMEA5690336__bin.28	SAMEA5690336	LeskerTR_2019	SGB27768	GGB18829	FGB595	94.15	1.51	25
RosshartSP_2017__Rehermann.F2.WR3__bin.27	Rehermann.F2.WR3	RosshartSP_2017	SGB41498	GGB3793	FGB1494	94.37	4.02	20
SharptonT_2017__SID83_6__bin.83	SID83_6	SharptonT_2017	SGB41503	GGB28839	FGB9629	91.34	3.43	18.18
SandersJG_2019__SAMEA5854511__bin.1	SAMEA5854511	SandersJG_2019	SGB21441	GGB14014	FGB633	73.13	2.21	11.11
BlacherE_2019__SAMEA5683113__bin.3	SAMEA5683113	BlacherE_2019	SGB2095	GGB1515	FGB635	77.47	1.07	16.67
LeskerTR_2019__SAMEA5690330__bin.30	SAMEA5690330	LeskerTR_2019	SGB43551	GGB30467	FGB4639	92.28	0	0
KibeR_2014__SAMD00013331__bin.55	SAMD00013331	KibeR_2014	SGB21446	GGB14019	FGB633	94.77	0.38	0
SandersJG_2019__SAMEA5854201__bin.7	SAMEA5854201	SandersJG_2019	SGB21441	GGB14014	FGB633	89.62	0.38	0
CM_sokol_trypto__TRP_HIGH_93_CA__bin.5	TRP_HIGH_93_CA	CM_sokol_trypto	SGB40208	GGB27792	FGB673	59.64	2.59	0
CM_sokol_trypto__MFD_DIET_36_CA__bin.47	MFD_DIET_36_CA	CM_sokol_trypto	SGB33580	GGB22650	FGB2993	73.39	0	0
RosshartSP_2019__TaconicGutShotgunGutMouse11__bin.47	TaconicGutShotgunGutMouse11	RosshartSP_2019	SGB29427	GGB20146	FGB1922	94.85	2.48	42.86
LeskerTR_2019__SAMEA5690331__bin.89	SAMEA5690331	LeskerTR_2019	SGB27768	GGB18829	FGB595	86.42	0.38	0
DuerkopBA_2018__SID665M_t0__bin.27	SID665M_t0	DuerkopBA_2018	SGB40985	GGB28403	FGB2838	61.29	0.03	0
KimMS_2018__SAMEA104188580__bin.41	SAMEA104188580	KimMS_2018	SGB41702	GGB28989	FGB1420	93.96	2.01	0
BiY_2017__WT-gut__bin.75	WT-gut	BiY_2017	SGB43516	GGB30454	FGB4639	63.07	4.74	0
SharptonT_2017__SID90_4__bin.21	SID90_4	SharptonT_2017	SGB29426	GGB20145	FGB1922	73.56	0	0
RosshartSP_2017__Rehermann.F2.LR.7__bin.38	Rehermann.F2.LR.7	RosshartSP_2017	SGB41305	GGB28677	FGB9593	88.59	0	0
KimMS_2018__SAMEA104188574__bin.81	SAMEA104188574	KimMS_2018	SGB40811	GGB1353	FGB595	72.93	0.75	0
CM_sokol_trypto__TRP_HIGH_92_CA__bin.4	TRP_HIGH_92_CA	CM_sokol_trypto	SGB42317	GGB29531	FGB9827	55.6	1.23	0
NanjundappaRH_2017__T1D-4__bin.2	T1D-4	NanjundappaRH_2017	SGB6452	GGB4664	FGB1776	64.79	1.12	0
KibeR_2014__SAMD00013331__bin.76	SAMD00013331	KibeR_2014	SGB21581	GGB14135	FGB634	72.59	0	0
LeskerTR_2019__SAMEA5689806__bin.5	SAMEA5689806	LeskerTR_2019	SGB2087	GGB1507	FGB634	93.77	0.75	100
LeskerTR_2019__SAMEA5689816__bin.5	SAMEA5689816	LeskerTR_2019	SGB41708	GGB28993	FGB9656	86.22	4.31	25
YangC_2020__hl1271B_bef_FMT_3__bin.3	hl1271B_bef_FMT_3	YangC_2020	SGB4757	GGB3558	FGB1442	67.54	0.56	100
XiaoL_2017__SAMEA3504081__bin.52	SAMEA3504081	XiaoL_2017	SGB41473	GGB28818	FGB1494	95.52	1.98	0
XiaoL_2017__SAMEA3504083__bin.24	SAMEA3504083	XiaoL_2017	SGB41239	GGB28621	FGB1508	56.55	0.84	50
SunL_2019__KO4__bin.67	KO4	SunL_2019	SGB40283	GGB27849	FGB637	94.43	2.65	33.33
SandersJG_2019__SAMEA5856942__bin.2	SAMEA5856942	SandersJG_2019	SGB40310	GGB27876	FGB635	75.3	1.08	0
ChungYW_2020__MG3__bin.57	MG3	ChungYW_2020	SGB41005	GGB28422	FGB2838	73.39	0.81	0
SharonG_2019__SAMEA5322313__bin.5	SAMEA5322313	SharonG_2019	SGB4758	GGB3558	FGB1442	76.33	3.3	14.29
CM_sokol_trypto__MFD_DIET_38_SI__bin.1	MFD_DIET_38_SI	CM_sokol_trypto	SGB35953	GGB24149	FGB642	79.25	0.01	100
SchulferAF_2018__SAMEA27206668__bin.44	SAMEA27206668	SchulferAF_2018	SGB21585	GGB14139	FGB634	50	0	0
LeskerTR_2019__Dex+Ctrl-3_metagenome__bin.48	Dex+Ctrl-3_metagenome	LeskerTR_2019	SGB41589	GGB20145	FGB1922	95	0.57	0
SandersJG_2019__SAMEA5856972__bin.8	SAMEA5856972	SandersJG_2019	SGB35895	GGB24102	FGB673	78.25	1.44	0
RosshartSP_2019__F2GenerationWildlingGutShotgunMouse11__bin.62	F2GenerationWildlingGutShotgunMouse11	RosshartSP_2019	SGB41598	GGB28905	FGB8157	97.89	0.57	0
BiY_2017__NOR-gut__bin.23	NOR-gut	BiY_2017	SGB63913	GGB46145	FGB1505	76.34	2.45	0
NobelYR_2015__C1131m__bin.29	C1131m	NobelYR_2015	SGB44628	GGB31312	FGB1791	92.67	4.11	0
IlottNE_2016__dna_stool-ss-R1__bin.94	dna_stool-ss-R1	IlottNE_2016	SGB41011	GGB28428	FGB9516	89.87	2.63	83.33
CM_sokol_trypto__TRP_CTRL_83_SI__bin.36	TRP_CTRL_83_SI	CM_sokol_trypto	SGB40324	GGB27890	FGB635	96.29	0.38	0
SharptonT_2017__SID96_5__bin.58	SID96_5	SharptonT_2017	SGB42317	GGB29531	FGB9827	72.41	1.02	0
RosshartSP_2019__TaconicGutShotgunGutMouse14__bin.109	TaconicGutShotgunGutMouse14	RosshartSP_2019	SGB41542	GGB28868	FGB8152	73.04	3.91	0
XiaoL_2015__SAMEA3134383__bin.20	SAMEA3134383	XiaoL_2015	SGB7272	GGB5212	FGB1922	95.61	0.57	0
RivaA_2019__stool_c1_7__bin.91	stool_c1_7	RivaA_2019	SGB21428	GGB14001	FGB636	79.45	1.51	25
XiaoL_2015__SAMEA3134373__bin.33	SAMEA3134373	XiaoL_2015	SGB41326	GGB28695	FGB1414	76.58	1.44	27.27
SharonG_2019__SAMEA5322338__bin.22	SAMEA5322338	SharonG_2019	SGB1867	GGB1376	FGB595	56.45	0	0
XiaoL_2015__SAMEA3134439__bin.24	SAMEA3134439	XiaoL_2015	SGB7041	GGB5024	FGB1901	81.03	3.92	0
KreznarJH_2017__SAMEA51446668__bin.7	SAMEA51446668	KreznarJH_2017	SGB27814	GGB1376	FGB595	50.31	4.01	26.32
XiaoL_2017__SAMEA3504080__bin.38	SAMEA3504080	XiaoL_2017	SGB7095	GGB5065	FGB1906	82.51	0	0
SandersJG_2019__SAMEA5856907__bin.1	SAMEA5856907	SandersJG_2019	SGB27763	GGB18825	FGB595	77.31	1.7	16.67
LiJ_2016__Control_D0__bin.6	Control_D0	LiJ_2016	SGB41490	GGB28833	FGB1494	92.73	4.5	64.29
CM_sokol_trypto__HFD_DIET_76_SI__bin.44	HFD_DIET_76_SI	CM_sokol_trypto	SGB27768	GGB18829	FGB595	51.21	0	0
RosshartSP_2019__TaconicGutShotgunGutMouse10__bin.63	TaconicGutShotgunGutMouse10	RosshartSP_2019	SGB42689	GGB29847	FGB1336	95.3	0.67	0
RosshartSP_2017__Rehermann.D.CSI.8__bin.10	Rehermann.D.CSI.8	RosshartSP_2017	SGB41702	GGB28989	FGB1420	86.58	2.01	0
PickardJM_2014__GSM1492728__bin.29	GSM1492728	PickardJM_2014	SGB35895	GGB24102	FGB673	95.43	0	0
XiaoL_2015__SAMEA3134406__bin.7	SAMEA3134406	XiaoL_2015	SGB40993	GGB28411	FGB2838	70.16	0.03	0
XiaoL_2015__SAMEA3134365__bin.17	SAMEA3134365	XiaoL_2015	SGB1814	GGB1353	FGB595	92.78	0.8	25
IlottNE_2016__dna_stool-HhaIL10R-R3__bin.73	dna_stool-HhaIL10R-R3	IlottNE_2016	SGB41039	GGB28456	FGB9528	85.79	0.27	68.75
RosshartSP_2019__WildmouseGutShotgunMouse15__bin.32	WildmouseGutShotgunMouse15	RosshartSP_2019	SGB41513	GGB28846	FGB9630	91.14	2.74	80
LeskerTR_2019__M1D0_Zymo__bin.11	M1D0_Zymo	LeskerTR_2019	SGB40283	GGB27849	FGB637	62.68	0.38	0
SandersJG_2019__SAMEA5854363__bin.3	SAMEA5854363	SandersJG_2019	SGB21441	GGB14014	FGB633	66.77	4.76	42.11
SharonG_2019__SAMEA5322357__bin.1	SAMEA5322357	SharonG_2019	SGB9262	GGB6556	FGB2396	68.97	0	0
SharptonT_2017__SID96_10__bin.31	SID96_10	SharptonT_2017	SGB21584	GGB14138	FGB634	77.55	0.38	0
LiJ_2016__Drug_D38__bin.28	Drug_D38	LiJ_2016	SGB2088	GGB1508	FGB634	57.55	0.38	0
NanjundappaRH_2017__NOD-4__bin.17	NOD-4	NanjundappaRH_2017	SGB2089	GGB1509	FGB634	97.17	3.4	0
RosshartSP_2019__WildmouseGutShotgunMouse3__bin.38	WildmouseGutShotgunMouse3	RosshartSP_2019	SGB29426	GGB20145	FGB1922	98.28	0.77	50
RosshartSP_2019__WildmouseGutShotgunMouse1__bin.78	WildmouseGutShotgunMouse1	RosshartSP_2019	SGB19394	GGB12472	FGB4203	99.35	1.06	0
CM_sokol_trypto__ABX_COLI_17_CA__bin.14	ABX_COLI_17_CA	CM_sokol_trypto	SGB35935	GGB24132	FGB635	97.23	0.38	0
CampbelC_2018__GF_8WK_CNS1_6_IGO_07265_15__bin.1	GF_8WK_CNS1_6_IGO_07265_15	CampbelC_2018	SGB2082	GGB1503	FGB633	73.39	4.64	16
XiaoL_2017__SAMEA3504122__bin.32	SAMEA3504122	XiaoL_2017	SGB1941	GGB1412	FGB599	96.12	0	0
SharonG_2019__SAMEA5322357__bin.35	SAMEA5322357	SharonG_2019	SGB4862	GGB3601	FGB1449	79.54	0	0
BlacherE_2019__SAMEA5683005__bin.1	SAMEA5683005	BlacherE_2019	SGB2095	GGB1515	FGB635	89.87	0.25	0
IlottNE_2016__dna_stool-ss-R2__bin.105	dna_stool-ss-R2	IlottNE_2016	SGB59512	GGB42344	FGB28398	75.51	2.02	50
RosshartSP_2019__WildmouseGutShotgunMouse12__bin.30	WildmouseGutShotgunMouse12	RosshartSP_2019	SGB41239	GGB28621	FGB1508	90.34	3.71	63.64
SunL_2019__KO4__bin.132	KO4	SunL_2019	SGB21443	GGB14016	FGB633	50.8	2.59	50
KibeR_2014__SAMD00004082__bin.81	SAMD00004082	KibeR_2014	SGB27790	GGB1366	FGB595	95.68	0.07	100
IlottNE_2016__dna_stool-Hh-R1__bin.35	dna_stool-Hh-R1	IlottNE_2016	SGB41623	GGB28926	FGB1494	91.83	3.17	23.08
SandersJG_2019__SAMEA5856966__bin.1	SAMEA5856966	SandersJG_2019	SGB21441	GGB14014	FGB633	61.12	2.07	30.77
SharptonT_2017__SID83_4__bin.4	SID83_4	SharptonT_2017	SGB40789	GGB28246	FGB589	87.1	0	0
SandersJG_2019__SAMEA5856924__bin.13	SAMEA5856924	SandersJG_2019	SGB21441	GGB14014	FGB633	90	0	0
LiJ_2016__Drug_D38__bin.29	Drug_D38	LiJ_2016	SGB60120	GGB42900	FGB6601	67.02	0.55	100
XiaoL_2015__SAMEA3134451__bin.38	SAMEA3134451	XiaoL_2015	SGB29426	GGB20145	FGB1922	80.98	0.26	0
NanjundappaRH_2017__NOD17.4-3__bin.3	NOD17.4-3	NanjundappaRH_2017	SGB40323	GGB27889	FGB635	80.89	3.14	7.14
SharptonT_2017__SID84_6__bin.51	SID84_6	SharptonT_2017	SGB40803	GGB28257	FGB592	80.07	0.37	0
RosshartSP_2019__WildmouseGutShotgunMouse6__bin.66	WildmouseGutShotgunMouse6	RosshartSP_2019	SGB19472	GGB12522	FGB4217	83.69	1.03	0
CM_sokol_trypto__MFD_DIET_36_CA__bin.46	MFD_DIET_36_CA	CM_sokol_trypto	SGB35894	GGB24101	FGB673	74.12	0.48	0
NanjundappaRH_2017__NOD17.6-8__bin.50	NOD17.6-8	NanjundappaRH_2017	SGB21446	GGB14019	FGB633	63.01	4.39	55.56
FabbianoS_2018__fabbia_F31__bin.8	fabbia_F31	FabbianoS_2018	SGB21584	GGB14138	FGB634	94.78	0.38	0
SandersJG_2019__SAMEA5854322__bin.7	SAMEA5854322	SandersJG_2019	SGB27771	GGB14139	FGB634	94.4	0.75	0
NobelYR_2015__A842m__bin.41	A842m	NobelYR_2015	SGB41453	GGB28800	FGB1922	93.97	1.05	0
BlacherE_2019__SAMEA5683123__bin.2	SAMEA5683123	BlacherE_2019	SGB21440	GGB14013	FGB633	85.3	3.43	31.25
NobelYR_2015__C842m__bin.23	C842m	NobelYR_2015	SGB27763	GGB18825	FGB595	90.06	1.23	33.33
SharonG_2019__SAMEA5322327__bin.6	SAMEA5322327	SharonG_2019	SGB4760	GGB3558	FGB1442	96.04	2.07	53.85
IlottNE_2016__dna_stool-aIL10R-R4__bin.123	dna_stool-aIL10R-R4	IlottNE_2016	SGB40205	GGB24102	FGB673	99.52	0.96	50
HartmannP_2018__CONTROL775777779-PE-ILI73-1__bin.26	CONTROL775777779-PE-ILI73-1	HartmannP_2018	SGB59558	GGB42388	FGB13423	86.35	0	0
KimMS_2018__SAMEA104188576__bin.18	SAMEA104188576	KimMS_2018	SGB7095	GGB5065	FGB1906	97.17	0.54	100
KimMS_2018__SAMEA104188570__bin.27	SAMEA104188570	KimMS_2018	SGB40880	GGB28310	FGB9469	52.23	0.03	0
KimMS_2018__SAMEA104188575__bin.32	SAMEA104188575	KimMS_2018	SGB35953	GGB24149	FGB642	58.49	2.26	0
CM_sokol_trypto__DAB_COOF_57_CA__bin.2	DAB_COOF_57_CA	CM_sokol_trypto	SGB7095	GGB5065	FGB1906	61.54	0	0
ChungYW_2020__MG1__bin.39	MG1	ChungYW_2020	SGB35950	GGB24146	FGB642	85.35	0.38	0
FabbianoS_2018__fabbia_C9__bin.45	fabbia_C9	FabbianoS_2018	SGB27761	GGB18823	FGB595	64.78	0.19	0
XiaoL_2015__SAMEA3134419__bin.38	SAMEA3134419	XiaoL_2015	SGB41013	GGB28430	FGB9516	84.32	3.41	88.89
SunL_2019__KO4__bin.112	KO4	SunL_2019	SGB41700	GGB28987	FGB1420	98.66	1.34	0
NanjundappaRH_2017__IBD-2__bin.40	IBD-2	NanjundappaRH_2017	SGB9226	GGB6531	FGB2382	97.96	0	0
NobelYR_2015__A1352m__bin.1	A1352m	NobelYR_2015	SGB41039	GGB28456	FGB9528	51.1	0.88	0
XiaoL_2017__SAMEA3504114__bin.14	SAMEA3504114	XiaoL_2017	SGB41532	GGB28862	FGB8152	75.77	1.75	36.36
BlacherE_2019__SAMEA5683130__bin.35	SAMEA5683130	BlacherE_2019	SGB9226	GGB6531	FGB2382	95.92	0	0
IlottNE_2016__dna_stool-Hh-R2__bin.33	dna_stool-Hh-R2	IlottNE_2016	SGB7077	GGB5050	FGB1905	51.72	0	0
IlottNE_2016__dna_stool-Hh-R3__bin.101	dna_stool-Hh-R3	IlottNE_2016	SGB41427	GGB28774	FGB1417	88.56	3.85	47.73
XiaoL_2015__SAMEA3134537__bin.67	SAMEA3134537	XiaoL_2015	SGB35895	GGB24102	FGB673	70.69	2.59	100
SandersJG_2019__SAMEA5854411__bin.4	SAMEA5854411	SandersJG_2019	SGB27763	GGB18825	FGB595	89.97	2.45	14.29
XiaoL_2015__SAMEA3134537__bin.30	SAMEA3134537	XiaoL_2015	SGB43288	GGB30311	FGB3057	92.52	0.68	0
LeskerTR_2019__SAMEA5690332__bin.19	SAMEA5690332	LeskerTR_2019	SGB7275	GGB5215	FGB1922	94.44	1.36	0
CM_sokol_trypto__MFD_DIET_39_CA__bin.31	MFD_DIET_39_CA	CM_sokol_trypto	SGB35575	GGB23844	FGB7480	67.83	0.5	0
XiaoL_2015__SAMEA3134375__bin.15	SAMEA3134375	XiaoL_2015	SGB7077	GGB5050	FGB1905	97.33	1.22	0
XiaoL_2015__SAMEA3134533__bin.30	SAMEA3134533	XiaoL_2015	SGB4974	GGB3663	FGB1461	84.48	1.15	0
RosshartSP_2019__F2GenerationWildlingGutShotgunMouse15__bin.49	F2GenerationWildlingGutShotgunMouse15	RosshartSP_2019	SGB41492	GGB25039	FGB8119	96.23	3.75	50
BlacherE_2019__SAMEA5683008__bin.4	SAMEA5683008	BlacherE_2019	SGB40285	GGB27851	FGB637	86.87	3.21	18.18
LeskerTR_2019__SAMEA5690310__bin.27	SAMEA5690310	LeskerTR_2019	SGB40327	GGB27893	FGB635	92.83	0.38	0
CM_sokol_trypto__MFD_DIET_39_CA__bin.6	MFD_DIET_39_CA	CM_sokol_trypto	SGB33580	GGB22650	FGB2993	99.73	0	0
XiaoL_2015__SAMEA3134371__bin.33	SAMEA3134371	XiaoL_2015	SGB41460	GGB28806	FGB1922	62.55	1.58	25
FabbianoS_2018__fabbia_F35__bin.35	fabbia_F35	FabbianoS_2018	SGB35894	GGB24101	FGB673	93.48	1.2	66.67
SunL_2019__WT6__bin.50	WT6	SunL_2019	SGB62931	GGB31228	FGB10239	79.6	0.67	0
SharptonT_2017__SID102_13__bin.11	SID102_13	SharptonT_2017	SGB40306	GGB27872	FGB635	65.02	1.7	0
FabbianoS_2018__fabbia_F35__bin.29	fabbia_F35	FabbianoS_2018	SGB21584	GGB14138	FGB634	96.23	0.38	0
XiaoL_2015__SAMEA3134413__bin.4	SAMEA3134413	XiaoL_2015	SGB40309	GGB27875	FGB635	94.21	0.38	0
XiaoL_2015__SAMEA3134521__bin.74	SAMEA3134521	XiaoL_2015	SGB7041	GGB5024	FGB1901	55.98	0.9	0
SandersJG_2019__SAMEA5854443__bin.11	SAMEA5854443	SandersJG_2019	SGB40310	GGB27876	FGB635	93.58	2.77	90
XiaoL_2015__SAMEA3134447__bin.19	SAMEA3134447	XiaoL_2015	SGB41592	GGB28901	FGB8157	82.95	0	0
SandersJG_2019__SAMEA5856974__bin.4	SAMEA5856974	SandersJG_2019	SGB27763	GGB18825	FGB595	95.35	1.13	0
NanjundappaRH_2017__NOD17.4-4__bin.42	NOD17.4-4	NanjundappaRH_2017	SGB2087	GGB1507	FGB634	99.43	0.08	0
SunL_2019__WT2__bin.57	WT2	SunL_2019	SGB21449	GGB14022	FGB633	90.53	1.03	0
XiaoL_2015__SAMEA3134520__bin.56	SAMEA3134520	XiaoL_2015	SGB40327	GGB27893	FGB635	66.46	0.86	100
CM_sokol_trypto__HFD_DIET_77_SI__bin.22	HFD_DIET_77_SI	CM_sokol_trypto	SGB27767	GGB18828	FGB595	62.4	0	0
XiaoL_2015__SAMEA3134404__bin.2	SAMEA3134404	XiaoL_2015	SGB5155	GGB3790	FGB1494	91.43	1.52	25
RosshartSP_2017__Rehermann.D.CSI.8__bin.13	Rehermann.D.CSI.8	RosshartSP_2017	SGB4294	GGB3247	FGB1336	78.97	1.01	0
RosshartSP_2017__Rehermann.F2.LR.4__bin.27	Rehermann.F2.LR.4	RosshartSP_2017	SGB19472	GGB12522	FGB4217	93.91	2.59	0
LeskerTR_2019__SAMEA5689866__bin.13	SAMEA5689866	LeskerTR_2019	SGB40963	GGB28383	FGB9508	52.64	0.96	0
LiJ_2016__ProTreat_D38__bin.12	ProTreat_D38	LiJ_2016	SGB29428	GGB20147	FGB1922	71.72	1.63	50
RosshartSP_2017__Rehermann.C.CSI.18__bin.19	Rehermann.C.CSI.18	RosshartSP_2017	SGB35575	GGB23844	FGB7480	84.88	1.43	0
NobelYR_2015__A1012m__bin.16	A1012m	NobelYR_2015	SGB40980	GGB28399	FGB2838	51.12	0.43	0
IlottNE_2016__dna_stool-Hh-R3__bin.62	dna_stool-Hh-R3	IlottNE_2016	SGB40300	GGB27866	FGB9388	96.79	3.71	9.09
LeskerTR_2019__Glu+Amox-4_metagenome__bin.8	Glu+Amox-4_metagenome	LeskerTR_2019	SGB41001	GGB28418	FGB2838	70.7	0	0
ChungYW_2020__MG4__bin.12	MG4	ChungYW_2020	SGB40368	GGB27929	FGB9395	55.28	0	0
SandersJG_2019__SAMEA5854213__bin.1	SAMEA5854213	SandersJG_2019	SGB9226	GGB6531	FGB2382	50.81	0	0
NanjundappaRH_2017__NOD-5__bin.39	NOD-5	NanjundappaRH_2017	SGB27761	GGB18823	FGB595	83.65	0.5	0
BlacherE_2019__SAMEA5683106__bin.4	SAMEA5683106	BlacherE_2019	SGB27761	GGB18823	FGB595	94.64	1.26	40
SharptonT_2017__SID73_12__bin.11	SID73_12	SharptonT_2017	SGB42317	GGB29531	FGB9827	69.82	0.77	0
XiaoL_2015__SAMEA3134536__bin.10	SAMEA3134536	XiaoL_2015	SGB40522	GGB28040	FGB582	99.07	0.09	0
CM_sokol_trypto__ABX_CTRL_05_CA__bin.81	ABX_CTRL_05_CA	CM_sokol_trypto	SGB7077	GGB5050	FGB1905	96.86	1.05	0
FabbianoS_2018__fabbia_C4__bin.23	fabbia_C4	FabbianoS_2018	SGB21446	GGB14019	FGB633	98.49	0.75	66.67
RosshartSP_2017__Rehermann.F2.WR13__bin.25	Rehermann.F2.WR13	RosshartSP_2017	SGB41705	GGB28991	FGB1420	51.87	2.1	0
SandersJG_2019__SAMEA5856992__bin.1	SAMEA5856992	SandersJG_2019	SGB40310	GGB27876	FGB635	87.33	0.69	0
GurleyBJ_2019__dGTE_treat_2__bin.1	dGTE_treat_2	GurleyBJ_2019	SGB9226	GGB6531	FGB2382	87.68	1.88	20
CM_sokol_trypto__HFD_DIET_76_CA__bin.4	HFD_DIET_76_CA	CM_sokol_trypto	SGB21445	GGB14018	FGB633	77.55	0	0
XiaoL_2015__SAMEA3134468__bin.1	SAMEA3134468	XiaoL_2015	SGB1814	GGB1353	FGB595	93.33	2.8	9.09
SharptonT_2017__SID90_8__bin.62	SID90_8	SharptonT_2017	SGB5158	GGB3793	FGB1494	77.18	0.57	0
LeskerTR_2019__SAMEA5689871__bin.35	SAMEA5689871	LeskerTR_2019	SGB5155	GGB3790	FGB1494	87.73	2.66	0
RosshartSP_2019__TaconicGutShotgunGutMouse6__bin.20	TaconicGutShotgunGutMouse6	RosshartSP_2019	SGB41654	GGB28948	FGB9644	93.04	0.63	0
CM_sokol_trypto__DAB_CTRL_44_SI__bin.10	DAB_CTRL_44_SI	CM_sokol_trypto	SGB41005	GGB28422	FGB2838	69.01	1.29	25
KimMS_2018__SAMEA104188584__bin.43	SAMEA104188584	KimMS_2018	SGB41588	GGB20145	FGB1922	97.59	0.65	50
BlacherE_2019__SAMEA5683175__bin.12	SAMEA5683175	BlacherE_2019	SGB4933	GGB3638	FGB1454	96.39	0.48	100
LeskerTR_2019__SAMEA5690310__bin.68	SAMEA5690310	LeskerTR_2019	SGB21431	GGB14004	FGB632	68.68	0	0
RosshartSP_2019__F2GenerationWildlingGutShotgunMouse9__bin.6	F2GenerationWildlingGutShotgunMouse9	RosshartSP_2019	SGB40315	GGB27881	FGB635	96.69	1.07	20
XiaoL_2017__SAMEA3504113__bin.50	SAMEA3504113	XiaoL_2017	SGB40793	GGB28250	FGB589	87.72	0	0
CampbelC_2018__GF_8WK_CNS1_10_IGO_07265_19__bin.27	GF_8WK_CNS1_10_IGO_07265_19	CampbelC_2018	SGB40880	GGB28310	FGB9469	78.57	0	0
SharptonT_2017__SID90_6__bin.108	SID90_6	SharptonT_2017	SGB27790	GGB1366	FGB595	89.65	0	0
SchulferAF_2018__SAMEA27202168__bin.13	SAMEA27202168	SchulferAF_2018	SGB43506	GGB30449	FGB4639	96.64	0.67	0
XiaoL_2015__SAMEA3134527__bin.30	SAMEA3134527	XiaoL_2015	SGB40352	GGB27914	FGB4425	54.66	0	0
BlacherE_2019__SAMEA5683191__bin.5	SAMEA5683191	BlacherE_2019	SGB4198	GGB3177	FGB1326	77.86	0.22	0
RosshartSP_2019__TaconicGutShotgunGutMouse8__bin.32	TaconicGutShotgunGutMouse8	RosshartSP_2019	SGB29427	GGB20146	FGB1922	92.75	2.99	9.09
BlacherE_2019__SAMEA5683034__bin.1	SAMEA5683034	BlacherE_2019	SGB2095	GGB1515	FGB635	90.99	0.37	60
SunL_2019__KO3__bin.24	KO3	SunL_2019	SGB29428	GGB20147	FGB1922	98.23	2.68	0
SunL_2019__KO5__bin.51	KO5	SunL_2019	SGB43252	GGB30290	FGB3000	88.83	2.35	14.29
IlottNE_2016__dna_stool-ss-R3__bin.25	dna_stool-ss-R3	IlottNE_2016	SGB43259	GGB30295	FGB3000	66.04	2.52	0
FabbianoS_2018__fabbia_F40__bin.27	fabbia_F40	FabbianoS_2018	SGB27767	GGB18828	FGB595	79.49	2.83	14.29
NobelYR_2015__A1072m__bin.27	A1072m	NobelYR_2015	SGB63370	GGB45656	FGB9187	96.15	1.4	0
SharonG_2019__SAMEA5322322__bin.2	SAMEA5322322	SharonG_2019	SGB9224	GGB6530	FGB2382	87.5	3.09	50
IlottNE_2016__dna_stool-HhaIL10R-R3__bin.143	dna_stool-HhaIL10R-R3	IlottNE_2016	SGB27768	GGB18829	FGB595	95.55	1.44	28.57
SharptonT_2017__SID73_8__bin.12	SID73_8	SharptonT_2017	SGB27767	GGB18828	FGB595	92.83	0.38	0
SchulferAF_2018__SAMEA27200668__bin.25	SAMEA27200668	SchulferAF_2018	SGB41546	GGB28870	FGB8152	56.98	3.33	13.33
KimMS_2018__SAMEA104188580__bin.21	SAMEA104188580	KimMS_2018	SGB9225	GGB6531	FGB2382	97.96	0	0
XiaoL_2017__SAMEA3504102__bin.33	SAMEA3504102	XiaoL_2017	SGB21428	GGB14001	FGB636	78.45	0	0
LeskerTR_2019__SAMEA5689872__bin.12	SAMEA5689872	LeskerTR_2019	SGB40357	GGB27919	FGB4425	72.05	1.72	100
LagkouvardosI_2016__SAMEA3515986__bin.16	SAMEA3515986	LagkouvardosI_2016	SGB40792	GGB28249	FGB589	98.6	0	0
XiaoL_2017__SAMEA3504091__bin.9	SAMEA3504091	XiaoL_2017	SGB41632	GGB28931	FGB9637	93.68	1.15	0
XiaoL_2015__SAMEA3134438__bin.24	SAMEA3134438	XiaoL_2015	SGB40312	GGB27878	FGB635	58.72	0.13	0
SharptonT_2017__SID84_13__bin.21	SID84_13	SharptonT_2017	SGB27767	GGB18828	FGB595	90.7	1.26	25
IlottNE_2016__dna_stool-aIL10R-R4__bin.84	dna_stool-aIL10R-R4	IlottNE_2016	SGB40979	GGB28398	FGB9512	94.76	0	0
SharptonT_2017__SID61_4__bin.50	SID61_4	SharptonT_2017	SGB43530	GGB30461	FGB4639	86.58	1.06	33.33
CM_sokol_trypto__ABX_COLI_17_SI__bin.6	ABX_COLI_17_SI	CM_sokol_trypto	SGB42247	GGB29468	FGB1256	97.17	2.29	0
SharonG_2019__SAMEA5322247__bin.26	SAMEA5322247	SharonG_2019	SGB4993	GGB3679	FGB1464	51.4	0	0
XiaoL_2015__SAMEA3134375__bin.24	SAMEA3134375	XiaoL_2015	SGB41460	GGB28806	FGB1922	89.27	0.85	33.33
XiaoL_2015__SAMEA3134521__bin.62	SAMEA3134521	XiaoL_2015	SGB45125	GGB31762	FGB1765	82.78	0.58	0
XiaoL_2015__SAMEA3134393__bin.34	SAMEA3134393	XiaoL_2015	SGB40962	GGB28382	FGB9508	92.84	0.22	0
XiaoL_2017__SAMEA3504122__bin.30	SAMEA3504122	XiaoL_2017	SGB41533	GGB28863	FGB8152	94.23	1.45	0
SharptonT_2017__SID83_10__bin.64	SID83_10	SharptonT_2017	SGB41561	GGB28881	FGB9633	58.43	0	0
LeskerTR_2019__Glu+Ctrl-2_metagenome__bin.6	Glu+Ctrl-2_metagenome	LeskerTR_2019	SGB59794	GGB42598	FGB28755	92.98	1.27	0
NanjundappaRH_2017__NOD17.4-3__bin.13	NOD17.4-3	NanjundappaRH_2017	SGB2089	GGB1509	FGB634	53.48	4.34	53.85
NanjundappaRH_2017__Healthy-5__bin.18	Healthy-5	NanjundappaRH_2017	SGB40892	GGB28319	FGB3078	53.02	0.85	0
IlottNE_2016__dna_stool-Hh-R3__bin.49	dna_stool-Hh-R3	IlottNE_2016	SGB21446	GGB14019	FGB633	64.53	0.38	0
BiY_2017__KO-14w__bin.18	KO-14w	BiY_2017	SGB40789	GGB28246	FGB589	77.42	3.23	66.67
XiaoL_2015__SAMEA3134538__bin.101	SAMEA3134538	XiaoL_2015	SGB43248	GGB30286	FGB9976	80.87	1.57	33.33
DuerkopBA_2018__SID668M_t0__bin.2	SID668M_t0	DuerkopBA_2018	SGB27768	GGB18829	FGB595	93.54	2.34	12.5
IlottNE_2016__dna_stool-ss-R1__bin.34	dna_stool-ss-R1	IlottNE_2016	SGB41444	GGB28791	FGB1494	89.02	2.97	0
XiaoL_2015__SAMEA3134385__bin.10	SAMEA3134385	XiaoL_2015	SGB40877	GGB28307	FGB9468	95.2	1.18	0
SharonG_2019__SAMEA5322315__bin.6	SAMEA5322315	SharonG_2019	SGB9224	GGB6530	FGB2382	91.22	1.73	100
CM_sokol_trypto__ABX_CTRL_04_SI__bin.6	ABX_CTRL_04_SI	CM_sokol_trypto	SGB7962	GGB5644	FGB1975	94.63	0.78	20
LeskerTR_2019__SAMEA5690317__bin.15	SAMEA5690317	LeskerTR_2019	SGB21584	GGB14138	FGB634	98.87	0.38	0
FabbianoS_2018__fabbia_F35__bin.20	fabbia_F35	FabbianoS_2018	SGB43809	GGB30667	FGB2404	89.72	0.06	0
XiaoL_2017__SAMEA3504103__bin.2	SAMEA3504103	XiaoL_2017	SGB41568	GGB28887	FGB8157	99.06	0.67	0
RosshartSP_2019__WildmouseGutShotgunMouse11__bin.44	WildmouseGutShotgunMouse11	RosshartSP_2019	SGB41513	GGB28846	FGB9630	50.28	0.95	0
XiaoL_2015__SAMEA3134380__bin.27	SAMEA3134380	XiaoL_2015	SGB35575	GGB23844	FGB7480	93.81	0	0
IlottNE_2016__dna_stool-ss-R3__bin.58	dna_stool-ss-R3	IlottNE_2016	SGB27761	GGB18823	FGB595	61.7	0.38	0
BlacherE_2019__SAMEA5682932__bin.2	SAMEA5682932	BlacherE_2019	SGB35575	GGB23844	FGB7480	93.59	3.1	11.11
SandersJG_2019__SAMEA5854291__bin.8	SAMEA5854291	SandersJG_2019	SGB41554	GGB28874	FGB8152	57.33	0.79	0
XiaoL_2015__SAMEA3134386__bin.35	SAMEA3134386	XiaoL_2015	SGB41411	GGB28763	FGB1417	81.96	3.31	9.09
LeskerTR_2019__SAMEA5689830__bin.18	SAMEA5689830	LeskerTR_2019	SGB41723	GGB29005	FGB1494	58.39	0	0
CampbelC_2018__CNS1_4_IGO_07198_20__bin.16	CNS1_4_IGO_07198_20	CampbelC_2018	SGB9225	GGB6531	FGB2382	95.24	0.34	0
YangC_2020__hl1175_add_bov3178_2__bin.3	hl1175_add_bov3178_2	YangC_2020	SGB4741	GGB3546	FGB1441	54.62	0.37	0
NanjundappaRH_2017__T1D-1__bin.44	T1D-1	NanjundappaRH_2017	SGB17248	GGB10625	FGB3150	98.41	0.88	50
IlottNE_2016__dna_stool-Hh-R2__bin.137	dna_stool-Hh-R2	IlottNE_2016	SGB40208	GGB27792	FGB673	55.17	0	0
LeskerTR_2019__Glu+Ctrl-4_metagenome__bin.50	Glu+Ctrl-4_metagenome	LeskerTR_2019	SGB1861	GGB1375	FGB595	96.66	0.08	0
CM_sokol_trypto__DAB_OFME_69_SI__bin.7	DAB_OFME_69_SI	CM_sokol_trypto	SGB17278	GGB10640	FGB3150	56.9	0	0
KibeR_2014__SAMD00004159__bin.61	SAMD00004159	KibeR_2014	SGB63764	GGB27772	FGB670	97.61	0	0
SandersJG_2019__SAMEA5854392__bin.4	SAMEA5854392	SandersJG_2019	SGB40310	GGB27876	FGB635	78.92	0	0
NobelYR_2015__A1052m__bin.14	A1052m	NobelYR_2015	SGB63357	GGB45643	FGB41715	87.9	0	0
XiaoL_2015__SAMEA3134424__bin.12	SAMEA3134424	XiaoL_2015	SGB41549	GGB28870	FGB8152	50.93	3.83	21.43
SharptonT_2017__SID83_8__bin.59	SID83_8	SharptonT_2017	SGB9265	GGB6557	FGB2396	88.12	0.62	0
NobelYR_2015__F2M2m__bin.19	F2M2m	NobelYR_2015	SGB41621	GGB28924	FGB1494	76.56	4.67	6.25
SharonG_2019__SAMEA5322249__bin.38	SAMEA5322249	SharonG_2019	SGB4269	GGB3232	FGB1334	71.93	0	0
KibeR_2014__SAMD00004159__bin.22	SAMD00004159	KibeR_2014	SGB45198	GGB31822	FGB1765	79.02	1.79	0
XiaoL_2015__SAMEA3134485__bin.35	SAMEA3134485	XiaoL_2015	SGB43808	GGB30666	FGB2404	93.94	1.17	0
BlacherE_2019__SAMEA5683148__bin.6	SAMEA5683148	BlacherE_2019	SGB4285	GGB3243	FGB1336	97.99	0.89	50
LeskerTR_2019__Dex+Ctrl-3_metagenome__bin.27	Dex+Ctrl-3_metagenome	LeskerTR_2019	SGB42344	GGB29550	FGB1325	94.83	2.01	0
NobelYR_2015__A842m__bin.13	A842m	NobelYR_2015	SGB63103	GGB45434	FGB9427	69.44	0.46	0
DuerkopBA_2018__SID669P_t0__bin.24	SID669P_t0	DuerkopBA_2018	SGB21446	GGB14019	FGB633	79.07	0.69	0
XiaoL_2017__SAMEA3504080__bin.31	SAMEA3504080	XiaoL_2017	SGB21428	GGB14001	FGB636	82.76	1.72	100
LeskerTR_2019__SAMEA5689852__bin.77	SAMEA5689852	LeskerTR_2019	SGB40283	GGB27849	FGB637	93.72	1.54	40
SharonG_2019__SAMEA5322337__bin.12	SAMEA5322337	SharonG_2019	SGB41558	GGB28878	FGB8152	96.14	3.29	20
SharonG_2019__SAMEA5322300__bin.8	SAMEA5322300	SharonG_2019	SGB1836	GGB1366	FGB595	99.26	0	0
KimMS_2018__SAMEA104188568__bin.16	SAMEA104188568	KimMS_2018	SGB40188	GGB27774	FGB673	87.62	0.48	0
XiaoL_2015__SAMEA3134449__bin.33	SAMEA3134449	XiaoL_2015	SGB41564	GGB28883	FGB9633	87.26	4.19	0
XiaoL_2017__SAMEA3504089__bin.28	SAMEA3504089	XiaoL_2017	SGB41437	GGB28784	FGB1494	94.61	2.68	0
XiaoL_2015__SAMEA3134410__bin.12	SAMEA3134410	XiaoL_2015	SGB27763	GGB18825	FGB595	96.48	0.38	0
SunL_2019__KO3__bin.4	KO3	SunL_2019	SGB41592	GGB28901	FGB8157	97.13	0.77	0
XiaoL_2015__SAMEA3134481__bin.27	SAMEA3134481	XiaoL_2015	SGB21428	GGB14001	FGB636	68.97	0	0
NanjundappaRH_2017__NOD17.6-1__bin.11	NOD17.6-1	NanjundappaRH_2017	SGB40185	GGB27771	FGB670	55.66	1.2	0
XiaoL_2015__SAMEA3134367__bin.10	SAMEA3134367	XiaoL_2015	SGB43514	GGB30454	FGB4639	73.2	4.25	80
SandersJG_2019__SAMEA5854298__bin.9	SAMEA5854298	SandersJG_2019	SGB36958	GGB25039	FGB8119	94.67	2.51	0
BlacherE_2019__SAMEA5682958__bin.3	SAMEA5682958	BlacherE_2019	SGB27814	GGB1376	FGB595	98.39	2.14	0
BerryD_2014__Gp0115682__bin.105	Gp0115682	BerryD_2014	SGB40976	GGB28395	FGB9512	93.95	2.49	25
CM_sokol_trypto__DAB_COOF_60_CA__bin.12	DAB_COOF_60_CA	CM_sokol_trypto	SGB40326	GGB27892	FGB635	94.91	0.75	0
CM_sokol_trypto__MFD_CTRL_32_CA__bin.16	MFD_CTRL_32_CA	CM_sokol_trypto	SGB29002	GGB19799	FGB6763	86.62	2.96	0
LeskerTR_2019__SAMEA5689841__bin.8	SAMEA5689841	LeskerTR_2019	SGB35892	GGB24099	FGB673	93.43	2.56	14.29
RosshartSP_2019__WildmouseGutShotgunMouse12__bin.24	WildmouseGutShotgunMouse12	RosshartSP_2019	SGB41705	GGB28991	FGB1420	91.95	1.34	0
XiaoL_2017__SAMEA3504087__bin.5	SAMEA3504087	XiaoL_2017	SGB40363	GGB27925	FGB4425	64.54	1.89	0
RosshartSP_2017__Rehermann.F2.LR.5__bin.10	Rehermann.F2.LR.5	RosshartSP_2017	SGB40968	GGB28388	FGB9511	59.41	0	0
RosshartSP_2019__TaconicGutShotgunGutMouse2__bin.92	TaconicGutShotgunGutMouse2	RosshartSP_2019	SGB7272	GGB5212	FGB1922	93.1	0	0
LeskerTR_2019__SAMEA5690312__bin.4	SAMEA5690312	LeskerTR_2019	SGB42338	GGB29546	FGB9836	91.86	1.45	0
XiaoL_2015__SAMEA3134520__bin.32	SAMEA3134520	XiaoL_2015	SGB41424	GGB5218	FGB1922	95.13	0.1	0
FabbianoS_2018__fabbia_C3__bin.5	fabbia_C3	FabbianoS_2018	SGB41415	GGB28765	FGB1417	71.76	1.68	0
BlacherE_2019__SAMEA5683133__bin.2	SAMEA5683133	BlacherE_2019	SGB5082	GGB3742	FGB1476	88.89	1.85	20
LeskerTR_2019__SAMEA5689852__bin.72	SAMEA5689852	LeskerTR_2019	SGB40792	GGB28249	FGB589	66.48	0.99	0
SunL_2019__KO4__bin.145	KO4	SunL_2019	SGB42353	GGB29557	FGB1334	94.31	2.48	40
RosshartSP_2019__F2GenerationWildlingGutShotgunMouse13__bin.38	F2GenerationWildlingGutShotgunMouse13	RosshartSP_2019	SGB40817	GGB28265	FGB595	57.62	0.74	50
XiaoL_2015__SAMEA3134368__bin.26	SAMEA3134368	XiaoL_2015	SGB9262	GGB6556	FGB2396	66.98	1.36	0
DuerkopBA_2018__SID665M_t14__bin.2	SID665M_t14	DuerkopBA_2018	SGB9225	GGB6531	FGB2382	54.24	0	0
SharonG_2019__SAMEA5322284__bin.4	SAMEA5322284	SharonG_2019	SGB4742	GGB3546	FGB1441	90.57	2.24	20
RosshartSP_2019__TaconicGutShotgunGutMouse2__bin.86	TaconicGutShotgunGutMouse2	RosshartSP_2019	SGB41704	GGB28990	FGB1420	95.3	0.67	0
NobelYR_2015__T1452m__bin.5	T1452m	NobelYR_2015	SGB41016	GGB28433	FGB9516	61.53	0	0
DuerkopBA_2018__SID666M_t0__bin.36	SID666M_t0	DuerkopBA_2018	SGB35895	GGB24102	FGB673	52.59	1.72	100
XiaoL_2015__SAMEA3134538__bin.110	SAMEA3134538	XiaoL_2015	SGB40283	GGB27849	FGB637	58.91	0.38	0
CM_sokol_trypto__DAB_VAPE_53_SI__bin.11	DAB_VAPE_53_SI	CM_sokol_trypto	SGB29002	GGB19799	FGB6763	82.27	2.12	0
DuerkopBA_2018__SID668M_t0__bin.20	SID668M_t0	DuerkopBA_2018	SGB41551	GGB28872	FGB8152	93.1	3.91	7.69
XiaoL_2015__SAMEA3134436__bin.37	SAMEA3134436	XiaoL_2015	SGB41558	GGB28878	FGB8152	94.14	3.43	0
LeskerTR_2019__M2D-1_PC__bin.6	M2D-1_PC	LeskerTR_2019	SGB7077	GGB5050	FGB1905	56.9	0	0
IlottNE_2016__dna_stool-ss-R2__bin.51	dna_stool-ss-R2	IlottNE_2016	SGB41427	GGB28774	FGB1417	89.97	2.45	14.71
XiaoL_2017__SAMEA3504129__bin.38	SAMEA3504129	XiaoL_2017	SGB7272	GGB5212	FGB1922	97.13	2.35	0
XiaoL_2015__SAMEA3134362__bin.16	SAMEA3134362	XiaoL_2015	SGB43808	GGB30666	FGB2404	69.62	0	0
XiaoL_2015__SAMEA3134519__bin.33	SAMEA3134519	XiaoL_2015	SGB43516	GGB30454	FGB4639	91.38	2.58	71.43
ChungYW_2020__MG3__bin.92	MG3	ChungYW_2020	SGB41718	GGB29002	FGB9658	89.24	0.32	0
NobelYR_2015__F20M2m__bin.26	F20M2m	NobelYR_2015	SGB41601	GGB28908	FGB8157	88.47	1.55	25
XiaoL_2015__SAMEA3134432__bin.9	SAMEA3134432	XiaoL_2015	SGB44628	GGB31312	FGB1791	98.67	0.22	0
RosshartSP_2017__Rehermann.F2.LR.7__bin.1	Rehermann.F2.LR.7	RosshartSP_2017	SGB41427	GGB28774	FGB1417	77	2.73	0
CM_sokol_trypto__TRP_HIGH_92_SI__bin.30	TRP_HIGH_92_SI	CM_sokol_trypto	SGB21431	GGB14004	FGB632	93.13	0.75	0
LeskerTR_2019__SAMEA5689805__bin.28	SAMEA5689805	LeskerTR_2019	SGB41500	GGB3793	FGB1494	87.53	3.04	20
XiaoL_2015__SAMEA3134447__bin.35	SAMEA3134447	XiaoL_2015	SGB41429	GGB28776	FGB9617	78.65	0.92	8.33
XiaoL_2015__SAMEA3134537__bin.49	SAMEA3134537	XiaoL_2015	SGB27761	GGB18823	FGB595	55.16	0.4	50
RosshartSP_2019__TaconicGutShotgunGutMouse14__bin.39	TaconicGutShotgunGutMouse14	RosshartSP_2019	SGB7077	GGB5050	FGB1905	53.52	0	0
CM_sokol_trypto__ABX_PENI_25_SI__bin.15	ABX_PENI_25_SI	CM_sokol_trypto	SGB41700	GGB28987	FGB1420	95.64	0.89	50
FabbianoS_2018__fabbia_F32__bin.6	fabbia_F32	FabbianoS_2018	SGB21440	GGB14013	FGB633	65.6	1.95	0
JovelJ_2016__CDIFFB.shotgun__bin.3	CDIFFB.shotgun	JovelJ_2016	SGB1934	GGB1409	FGB599	95.19	0.26	0
BlacherE_2019__SAMEA5682930__bin.6	SAMEA5682930	BlacherE_2019	SGB9225	GGB6531	FGB2382	95.69	0	0
XiaoL_2015__SAMEA3134425__bin.16	SAMEA3134425	XiaoL_2015	SGB44628	GGB31312	FGB1791	96	0.11	0
XiaoL_2015__SAMEA3134504__bin.69	SAMEA3134504	XiaoL_2015	SGB41564	GGB28883	FGB9633	87.73	4.39	7.69
ChungYW_2020__MG1__bin.99	MG1	ChungYW_2020	SGB43494	GGB30445	FGB4639	92.67	1.81	75
LeskerTR_2019__SAMEA5689837__bin.26	SAMEA5689837	LeskerTR_2019	SGB41401	GGB5211	FGB1922	66.37	4.68	13.33
XiaoL_2015__SAMEA3134381__bin.54	SAMEA3134381	XiaoL_2015	SGB40361	GGB27923	FGB4425	96.62	0.38	0
SandersJG_2019__SAMEA5856981__bin.4	SAMEA5856981	SandersJG_2019	SGB27763	GGB18825	FGB595	96.4	2.01	0
NanjundappaRH_2017__NOD17.4-7__bin.69	NOD17.4-7	NanjundappaRH_2017	SGB35575	GGB23844	FGB7480	95.95	0.48	0
LeskerTR_2019__SAMEA5689852__bin.22	SAMEA5689852	LeskerTR_2019	SGB42344	GGB29550	FGB1325	94.3	1.34	0
NobelYR_2015__F5M1m__bin.44	F5M1m	NobelYR_2015	SGB42426	GGB29622	FGB9850	88.76	0	0
NanjundappaRH_2017__NOD17.4-8__bin.34	NOD17.4-8	NanjundappaRH_2017	SGB29427	GGB20146	FGB1922	77.14	3.21	0
CM_sokol_trypto__DAB_OFME_66_SI__bin.36	DAB_OFME_66_SI	CM_sokol_trypto	SGB40319	GGB27885	FGB635	90.69	1.33	16.67
XiaoL_2015__SAMEA3134524__bin.38	SAMEA3134524	XiaoL_2015	SGB21446	GGB14019	FGB633	98.48	0.47	50
LeskerTR_2019__SAMEA5690326__bin.21	SAMEA5690326	LeskerTR_2019	SGB27790	GGB1366	FGB595	86.43	1.61	42.86
FabbianoS_2018__fabbia_C9__bin.20	fabbia_C9	FabbianoS_2018	SGB21428	GGB14001	FGB636	71.55	2.41	66.67
KimMS_2018__SAMEA104188575__bin.34	SAMEA104188575	KimMS_2018	SGB35575	GGB23844	FGB7480	94.05	0	0
XiaoL_2017__SAMEA3504127__bin.25	SAMEA3504127	XiaoL_2017	SGB4047	GGB3047	FGB1256	97.17	2.29	0
RosshartSP_2019__F2GenerationWildlingGutShotgunMouse9__bin.10	F2GenerationWildlingGutShotgunMouse9	RosshartSP_2019	SGB42471	GGB29664	FGB5322	55.7	0	0
CampbelC_2018__GF_8WK_CNS1_9_IGO_07265_18__bin.1	GF_8WK_CNS1_9_IGO_07265_18	CampbelC_2018	SGB41417	GGB28766	FGB1417	88.71	3.24	33.33
SharonG_2019__SAMEA5322323__bin.3	SAMEA5322323	SharonG_2019	SGB9224	GGB6530	FGB2382	95.24	1.36	0
SandersJG_2019__SAMEA5856885__bin.3	SAMEA5856885	SandersJG_2019	SGB21441	GGB14014	FGB633	87.67	2.29	12.5
XiaoL_2015__SAMEA3134538__bin.66	SAMEA3134538	XiaoL_2015	SGB40979	GGB28398	FGB9512	50.97	0	0
XiaoL_2015__SAMEA3134434__bin.34	SAMEA3134434	XiaoL_2015	SGB44628	GGB31312	FGB1791	53.44	0	0
CM_sokol_trypto__HFD_DIET_78_CA__bin.3	HFD_DIET_78_CA	CM_sokol_trypto	SGB21446	GGB14019	FGB633	86.9	1.13	25
XiaoL_2015__SAMEA3134441__bin.41	SAMEA3134441	XiaoL_2015	SGB7041	GGB5024	FGB1901	79.16	3.62	0
BlacherE_2019__SAMEA5683188__bin.8	SAMEA5683188	BlacherE_2019	SGB4285	GGB3243	FGB1336	77.96	2.35	25
RosshartSP_2019__WildmouseGutShotgunMouse7__bin.18	WildmouseGutShotgunMouse7	RosshartSP_2019	SGB7274	GGB5214	FGB1922	52.63	0	0
LeskerTR_2019__M2D0_PC__bin.52	M2D0_PC	LeskerTR_2019	SGB41668	GGB28959	FGB8123	96.2	1.39	66.67
XiaoL_2017__SAMEA3504123__bin.11	SAMEA3504123	XiaoL_2017	SGB41613	GGB28917	FGB1494	96.79	1.15	0
SunL_2019__KO4__bin.69	KO4	SunL_2019	SGB41521	GGB28853	FGB9630	98.08	1.92	25
LeskerTR_2019__SAMEA5690310__bin.81	SAMEA5690310	LeskerTR_2019	SGB40352	GGB27914	FGB4425	88.65	0.5	50
LeskerTR_2019__SAMEA5689872__bin.4	SAMEA5689872	LeskerTR_2019	SGB21428	GGB14001	FGB636	92.19	1.07	0
NobelYR_2015__A852m__bin.17	A852m	NobelYR_2015	SGB44478	GGB31184	FGB1831	96.53	0	0
NobelYR_2015__C912m__bin.19	C912m	NobelYR_2015	SGB41003	GGB28420	FGB2838	91.35	2.3	0
SharptonT_2017__SID102_13__bin.39	SID102_13	SharptonT_2017	SGB27780	GGB1409	FGB599	95.96	0.13	0
LagkouvardosI_2016__SAMEA3515986__bin.158	SAMEA3515986	LagkouvardosI_2016	SGB43557	GGB30473	FGB4639	72.82	3.15	50
SandersJG_2019__SAMEA5854465__bin.2	SAMEA5854465	SandersJG_2019	SGB21584	GGB14138	FGB634	95.72	1.53	28.57
FabbianoS_2018__fabbia_F27__bin.29	fabbia_F27	FabbianoS_2018	SGB21428	GGB14001	FGB636	91.43	4.65	31.82
SharptonT_2017__SID61_13__bin.14	SID61_13	SharptonT_2017	SGB35575	GGB23844	FGB7480	76.1	0.48	0
ChungYW_2020__MG3__bin.132	MG3	ChungYW_2020	SGB43003	GGB30091	FGB3046	59.73	0.67	0
XiaoL_2015__SAMEA3134537__bin.116	SAMEA3134537	XiaoL_2015	SGB2087	GGB1507	FGB634	99.06	0	0
NiY_2017__Drug_W8__bin.71	Drug_W8	NiY_2017	SGB21445	GGB14018	FGB633	69.83	1.72	0
XiaoL_2015__SAMEA3134500__bin.28	SAMEA3134500	XiaoL_2015	SGB42338	GGB29546	FGB9836	95.75	0.67	0
CM_sokol_trypto__DAB_OFME_66_SI__bin.90	DAB_OFME_66_SI	CM_sokol_trypto	SGB41560	GGB28880	FGB9632	96.18	1.72	0
KibeR_2014__SAMD00004159__bin.58	SAMD00004159	KibeR_2014	SGB21428	GGB14001	FGB636	88.3	0.38	0
KimMS_2018__SAMEA104188584__bin.7	SAMEA104188584	KimMS_2018	SGB41424	GGB5218	FGB1922	92.96	0.58	0
IlottNE_2016__dna_stool-Hh-R1__bin.173	dna_stool-Hh-R1	IlottNE_2016	SGB27761	GGB18823	FGB595	80.06	0.38	0
LeskerTR_2019__M1D0_Zymo__bin.68	M1D0_Zymo	LeskerTR_2019	SGB40190	GGB27776	FGB673	81.65	2	0
SharptonT_2017__SID83_5__bin.1	SID83_5	SharptonT_2017	SGB7277	GGB5216	FGB1922	92.65	1.34	0
XiaoL_2015__SAMEA3134537__bin.34	SAMEA3134537	XiaoL_2015	SGB41424	GGB5218	FGB1922	96.49	0	0
LeskerTR_2019__Glu+Amox-3_metagenome__bin.30	Glu+Amox-3_metagenome	LeskerTR_2019	SGB40975	GGB28394	FGB9512	93.07	1.34	0
XiaoL_2017__SAMEA3504119__bin.15	SAMEA3504119	XiaoL_2017	SGB41480	GGB28824	FGB1494	93.24	0.05	0
SharonG_2019__SAMEA5322339__bin.20	SAMEA5322339	SharonG_2019	SGB1934	GGB1409	FGB599	88.27	0.13	0
YangC_2020__SID1_add_Bov_4__bin.2	SID1_add_Bov_4	YangC_2020	SGB1861	GGB1375	FGB595	82.07	4.31	100
KimMS_2018__SAMEA104188569__bin.32	SAMEA104188569	KimMS_2018	SGB41239	GGB28621	FGB1508	89.26	0.17	0
CampbelC_2018__GF_8WK_CNS1_10_IGO_07265_19__bin.34	GF_8WK_CNS1_10_IGO_07265_19	CampbelC_2018	SGB27763	GGB18825	FGB595	68.71	0.46	12.5
NanjundappaRH_2017__NOD17.4-7__bin.26	NOD17.4-7	NanjundappaRH_2017	SGB40368	GGB27929	FGB9395	66.62	0.75	66.67
SunL_2019__KO4__bin.174	KO4	SunL_2019	SGB41697	GGB28984	FGB1420	94.52	0.67	0
XiaoL_2015__SAMEA3134528__bin.37	SAMEA3134528	XiaoL_2015	SGB35950	GGB24146	FGB642	97.42	0.75	50
BiY_2017__WT-HY__bin.80	WT-HY	BiY_2017	SGB44528	GGB31228	FGB10239	68.65	1.34	100
XiaoL_2015__SAMEA3134402__bin.40	SAMEA3134402	XiaoL_2015	SGB6789	GGB4873	FGB1832	94.07	3.23	16.67
XiaoL_2015__SAMEA3134375__bin.16	SAMEA3134375	XiaoL_2015	SGB21428	GGB14001	FGB636	54.63	0.94	0
LeskerTR_2019__SAMEA5689872__bin.18	SAMEA5689872	LeskerTR_2019	SGB7077	GGB5050	FGB1905	92.66	1.05	0
RosshartSP_2017__Rehermann.F2.LR.7__bin.36	Rehermann.F2.LR.7	RosshartSP_2017	SGB45230	GGB31851	FGB10348	55.09	0.68	0
XiaoL_2015__SAMEA3134496__bin.15	SAMEA3134496	XiaoL_2015	SGB40338	GGB27903	FGB4425	97.97	1.13	33.33
XiaoL_2015__SAMEA3134470__bin.9	SAMEA3134470	XiaoL_2015	SGB41664	GGB28955	FGB8123	84.18	0.65	50
BlacherE_2019__SAMEA5683120__bin.6	SAMEA5683120	BlacherE_2019	SGB27761	GGB18823	FGB595	91.03	1.26	50
SharonG_2019__SAMEA5322300__bin.9	SAMEA5322300	SharonG_2019	SGB4742	GGB3546	FGB1441	90.55	2.37	0
RosshartSP_2019__WildmouseGutShotgunMouse7__bin.3	WildmouseGutShotgunMouse7	RosshartSP_2019	SGB43074	GGB30147	FGB9962	72.1	0	0
FabbianoS_2018__fabbia_C10__bin.37	fabbia_C10	FabbianoS_2018	SGB4974	GGB3663	FGB1461	82.05	4.99	15.38
CampbelC_2018__GF_8WK_CNS1_8_IGO_07265_17__bin.14	GF_8WK_CNS1_8_IGO_07265_17	CampbelC_2018	SGB41518	GGB28851	FGB9630	96.2	1.92	25
GuoX_2014__SAMEA2039768__bin.1	SAMEA2039768	GuoX_2014	SGB19394	GGB12472	FGB4203	98.12	2.16	10
XiaoL_2017__SAMEA3504125__bin.4	SAMEA3504125	XiaoL_2017	SGB43266	GGB30302	FGB9979	92.95	0	0
XiaoL_2017__SAMEA3504099__bin.14	SAMEA3504099	XiaoL_2017	SGB21428	GGB14001	FGB636	96.04	0.75	0
SharptonT_2017__SID73_12__bin.44	SID73_12	SharptonT_2017	SGB40205	GGB24102	FGB673	98.08	0.48	0
XiaoL_2015__SAMEA3134445__bin.20	SAMEA3134445	XiaoL_2015	SGB41039	GGB28456	FGB9528	86.51	0.38	50
KimMS_2018__SAMEA104188580__bin.16	SAMEA104188580	KimMS_2018	SGB40306	GGB27872	FGB635	73.4	0.75	66.67
SharptonT_2017__SID84_12__bin.33	SID84_12	SharptonT_2017	SGB19395	GGB12472	FGB4203	60.82	1.06	33.33
LeskerTR_2019__SAMEA5690319__bin.43	SAMEA5690319	LeskerTR_2019	SGB40192	GGB27778	FGB673	99.04	1.92	0
CM_sokol_trypto__HFD_DIET_77_SI__bin.13	HFD_DIET_77_SI	CM_sokol_trypto	SGB40319	GGB27885	FGB635	95.13	1.5	22.22
NobelYR_2015__C1122m__bin.21	C1122m	NobelYR_2015	SGB42492	GGB29683	FGB1342	88.03	1.51	25
XiaoL_2015__SAMEA3134477__bin.2	SAMEA3134477	XiaoL_2015	SGB40361	GGB27923	FGB4425	96.35	1.82	0
SunL_2019__KO1__bin.56	KO1	SunL_2019	SGB63913	GGB46145	FGB1505	98.3	0.13	0
XiaoL_2015__SAMEA3134473__bin.1	SAMEA3134473	XiaoL_2015	SGB45218	GGB31840	FGB1765	79.05	2.91	0
SandersJG_2019__SAMEA5854387__bin.4	SAMEA5854387	SandersJG_2019	SGB9226	GGB6531	FGB2382	76.61	2.8	0
LiJ_2016__ProTreat_D0__bin.39	ProTreat_D0	LiJ_2016	SGB40522	GGB28040	FGB582	71.77	2.23	9.09
XiaoL_2015__SAMEA3134418__bin.25	SAMEA3134418	XiaoL_2015	SGB40986	GGB28404	FGB2838	95.16	0	0
XiaoL_2015__SAMEA3134432__bin.4	SAMEA3134432	XiaoL_2015	SGB41719	GGB29003	FGB9659	95.97	3.36	0
RivaA_2019__stool_f2_4__bin.26	stool_f2_4	RivaA_2019	SGB35953	GGB24149	FGB642	83.96	0	0
BiY_2017__KO-HY__bin.35	KO-HY	BiY_2017	SGB41583	GGB20145	FGB1922	87.15	3.64	22.22
CampbelC_2018__GF_8WK_GFP_6_IGO_07265_11__bin.14	GF_8WK_GFP_6_IGO_07265_11	CampbelC_2018	SGB7077	GGB5050	FGB1905	95.67	0.52	0
LeskerTR_2019__A10Shao01__bin.5	A10Shao01	LeskerTR_2019	SGB15515	GGB9857	FGB3092	71.8	1.16	0
DuerkopBA_2018__SID667M_t14__bin.4	SID667M_t14	DuerkopBA_2018	SGB40980	GGB28399	FGB2838	63.84	0.03	0
DuerkopBA_2018__SID668M_t14__bin.33	SID668M_t14	DuerkopBA_2018	SGB43754	GGB30620	FGB3154	85.71	1.1	0
SharptonT_2017__SID83_4__bin.72	SID83_4	SharptonT_2017	SGB41700	GGB28987	FGB1420	94.63	2.34	0
NobelYR_2015__C842m__bin.28	C842m	NobelYR_2015	SGB41451	GGB28798	FGB1922	76.89	1.04	0
XiaoL_2015__SAMEA3134393__bin.33	SAMEA3134393	XiaoL_2015	SGB40295	GGB27861	FGB9384	84.4	0.75	0
CM_sokol_trypto__TRP_HIGH_94_CA__bin.26	TRP_HIGH_94_CA	CM_sokol_trypto	SGB40208	GGB27792	FGB673	70.43	0	0
SharptonT_2017__SID96_8__bin.99	SID96_8	SharptonT_2017	SGB21440	GGB14013	FGB633	74.91	0	0
NobelYR_2015__A822m__bin.5	A822m	NobelYR_2015	SGB9225	GGB6531	FGB2382	70.69	0	0
KimMS_2018__SAMEA104188578__bin.62	SAMEA104188578	KimMS_2018	SGB40885	GGB9825	FGB3078	85.21	0.94	0
BiY_2017__KO-14w__bin.39	KO-14w	BiY_2017	SGB44379	GGB31108	FGB10197	88.89	1.82	40
XiaoL_2015__SAMEA3134468__bin.13	SAMEA3134468	XiaoL_2015	SGB41657	GGB28950	FGB8123	92.41	0.63	0
RosshartSP_2017__Rehermann.F2.LR.5__bin.41	Rehermann.F2.LR.5	RosshartSP_2017	SGB41586	GGB20145	FGB1922	85.44	2.3	62.5
XiaoL_2015__SAMEA3134532__bin.1	SAMEA3134532	XiaoL_2015	SGB41417	GGB28766	FGB1417	88.58	3.02	50
PickardJM_2014__GSM1492729__bin.6	GSM1492729	PickardJM_2014	SGB40979	GGB28398	FGB9512	80.89	0.03	100
XiaoL_2015__SAMEA3134367__bin.27	SAMEA3134367	XiaoL_2015	SGB41596	GGB28904	FGB8157	90.82	2.27	66.67
RosshartSP_2017__Rehermann.F2.WR.17__bin.38	Rehermann.F2.WR.17	RosshartSP_2017	SGB41724	GGB29006	FGB1494	97.3	0.68	0
RosshartSP_2019__WildmouseGutShotgunMouse11__bin.15	WildmouseGutShotgunMouse11	RosshartSP_2019	SGB7077	GGB5050	FGB1905	66.17	0.12	0
BiY_2017__NOR-gut__bin.65	NOR-gut	BiY_2017	SGB65147	GGB4363	FGB1723	96	0	0
XiaoL_2015__SAMEA3134483__bin.53	SAMEA3134483	XiaoL_2015	SGB40877	GGB28307	FGB9468	98.82	1.18	0
LeskerTR_2019__Glu+Amox-4_metagenome__bin.29	Glu+Amox-4_metagenome	LeskerTR_2019	SGB41498	GGB3793	FGB1494	95	3.16	0
XiaoL_2015__SAMEA3134536__bin.82	SAMEA3134536	XiaoL_2015	SGB9262	GGB6556	FGB2396	81.04	0.97	0
LeskerTR_2019__NC+Ctrl-2_metagenome__bin.21	NC+Ctrl-2_metagenome	LeskerTR_2019	SGB36958	GGB25039	FGB8119	51.9	0.86	0
FabbianoS_2018__fabbia_F25__bin.27	fabbia_F25	FabbianoS_2018	SGB21584	GGB14138	FGB634	91.47	0.47	50
IlottNE_2016__dna_stool-aIL10R-R3__bin.57	dna_stool-aIL10R-R3	IlottNE_2016	SGB41654	GGB28948	FGB9644	93.58	0.81	25
LeskerTR_2019__NC+Amox-1_metagenome__bin.16	NC+Amox-1_metagenome	LeskerTR_2019	SGB41652	GGB28946	FGB9644	94.3	0.95	0
CM_sokol_trypto__HFD_CTRL_73_CA__bin.13	HFD_CTRL_73_CA	CM_sokol_trypto	SGB43544	GGB30466	FGB4639	93.02	0	0
IlottNE_2016__dna_stool-ss-R1__bin.117	dna_stool-ss-R1	IlottNE_2016	SGB41446	GGB28793	FGB1922	95.3	0.59	0
BlacherE_2019__SAMEA5683171__bin.19	SAMEA5683171	BlacherE_2019	SGB6754	GGB4860	FGB1831	94.34	3.89	0
DuerkopBA_2018__SID669M_t0__bin.14	SID669M_t0	DuerkopBA_2018	SGB59488	GGB42321	FGB28433	63.04	1.17	0
NobelYR_2015__A842m__bin.28	A842m	NobelYR_2015	SGB63357	GGB45643	FGB41715	97.76	0.67	0
XiaoL_2015__SAMEA3134407__bin.24	SAMEA3134407	XiaoL_2015	SGB41002	GGB28419	FGB2838	86.96	1.53	0
XiaoL_2015__SAMEA3134421__bin.47	SAMEA3134421	XiaoL_2015	SGB41724	GGB29006	FGB1494	96.62	0.68	0
CM_sokol_trypto__MFD_DIET_36_CA__bin.1	MFD_DIET_36_CA	CM_sokol_trypto	SGB40878	GGB28308	FGB9468	81.88	0.3	100
LeskerTR_2019__M2D0_PC__bin.31	M2D0_PC	LeskerTR_2019	SGB21441	GGB14014	FGB633	89.25	0.13	100
SharonG_2019__SAMEA5322281__bin.2	SAMEA5322281	SharonG_2019	SGB1836	GGB1366	FGB595	91.11	3.13	61.54
XiaoL_2015__SAMEA3134527__bin.5	SAMEA3134527	XiaoL_2015	SGB40791	GGB28248	FGB589	98.39	0.54	0
XiaoL_2017__SAMEA3504094__bin.30	SAMEA3504094	XiaoL_2017	SGB41460	GGB28806	FGB1922	86.45	4.37	5
KreznarJH_2017__SAMEA51453418__bin.7	SAMEA51453418	KreznarJH_2017	SGB41422	GGB28770	FGB1417	87.52	3.14	12.5
SharonG_2019__SAMEA5322359__bin.22	SAMEA5322359	SharonG_2019	SGB1830	GGB1363	FGB595	98.09	0.85	20
XiaoL_2015__SAMEA3134499__bin.10	SAMEA3134499	XiaoL_2015	SGB41697	GGB28984	FGB1420	96.2	0	0
LeskerTR_2019__SAMEA5689871__bin.49	SAMEA5689871	LeskerTR_2019	SGB40904	GGB28330	FGB9479	59.94	1.36	0
RosshartSP_2017__Rehermann.C.CSI.2__bin.10	Rehermann.C.CSI.2	RosshartSP_2017	SGB7077	GGB5050	FGB1905	99.48	0	0
SharptonT_2017__SID73_6__bin.22	SID73_6	SharptonT_2017	SGB2082	GGB1503	FGB633	77.17	4.91	27.27
RosshartSP_2019__TaconicGutShotgunGutMouse3__bin.60	TaconicGutShotgunGutMouse3	RosshartSP_2019	SGB42343	GGB29549	FGB1325	81.22	1.01	0
YangC_2020__SID2_add_CCR_1__bin.4	SID2_add_CCR_1	YangC_2020	SGB4758	GGB3558	FGB1442	98.19	0	0
BlacherE_2019__SAMEA5683080__bin.1	SAMEA5683080	BlacherE_2019	SGB2095	GGB1515	FGB635	94.15	0.33	33.33
SunL_2019__KO4__bin.164	KO4	SunL_2019	SGB21431	GGB14004	FGB632	52.26	0.19	100
SharptonT_2017__SID61_8__bin.70	SID61_8	SharptonT_2017	SGB27814	GGB1376	FGB595	71.56	0	0
CM_sokol_trypto__HFD_DIET_76_SI__bin.55	HFD_DIET_76_SI	CM_sokol_trypto	SGB35894	GGB24101	FGB673	98.56	1.92	0
RosshartSP_2019__F2GenerationWildlingGutShotgunMouse15__bin.2	F2GenerationWildlingGutShotgunMouse15	RosshartSP_2019	SGB41723	GGB29005	FGB1494	97.3	2.03	0
XiaoL_2017__SAMEA3504116__bin.21	SAMEA3504116	XiaoL_2017	SGB41468	GGB28813	FGB9624	72.18	1.75	14.29
XiaoL_2017__SAMEA3504086__bin.29	SAMEA3504086	XiaoL_2017	SGB43266	GGB30302	FGB9979	76.36	1.21	20
SunL_2019__KO4__bin.104	KO4	SunL_2019	SGB41645	GGB28941	FGB9643	67.27	4.98	21.43
XiaoL_2017__SAMEA3504082__bin.17	SAMEA3504082	XiaoL_2017	SGB4047	GGB3047	FGB1256	95.28	1.35	0
LiJ_2016__ProTreat_D0__bin.42	ProTreat_D0	LiJ_2016	SGB21446	GGB14019	FGB633	90.4	1.3	22.22
IlottNE_2016__dna_stool-HhaIL10R-R3__bin.90	dna_stool-HhaIL10R-R3	IlottNE_2016	SGB41005	GGB28422	FGB2838	95.16	0.81	0
XiaoL_2015__SAMEA3134520__bin.4	SAMEA3134520	XiaoL_2015	SGB21431	GGB14004	FGB632	83.58	0	0
CM_sokol_trypto__HFD_DIET_76_SI__bin.3	HFD_DIET_76_SI	CM_sokol_trypto	SGB40323	GGB27889	FGB635	97.13	0.62	71.43
XiaoL_2015__SAMEA3134358__bin.14	SAMEA3134358	XiaoL_2015	SGB1814	GGB1353	FGB595	95.98	0.38	0
XiaoL_2015__SAMEA3134503__bin.44	SAMEA3134503	XiaoL_2015	SGB41701	GGB28988	FGB1420	92.95	0.69	0
NobelYR_2015__A1052m__bin.2	A1052m	NobelYR_2015	SGB43527	GGB30461	FGB4639	94.3	1.34	0
RosshartSP_2019__TaconicGutShotgunGutMouse12__bin.42	TaconicGutShotgunGutMouse12	RosshartSP_2019	SGB42343	GGB29549	FGB1325	94.61	0.67	0
PickardJM_2014__GSM1492728__bin.23	GSM1492728	PickardJM_2014	SGB40979	GGB28398	FGB9512	84.48	0.18	0
XiaoL_2015__SAMEA3134484__bin.27	SAMEA3134484	XiaoL_2015	SGB43540	GGB30466	FGB4639	89.88	3.76	8.33
XiaoL_2015__SAMEA3134392__bin.17	SAMEA3134392	XiaoL_2015	SGB43521	GGB30457	FGB4639	94.27	0.84	0
SharptonT_2017__SID73_5__bin.23	SID73_5	SharptonT_2017	SGB27780	GGB1409	FGB599	99.42	0.77	0
NanjundappaRH_2017__Healthy-4__bin.37	Healthy-4	NanjundappaRH_2017	SGB1798	GGB1340	FGB592	93.09	0.37	0
SchulferAF_2018__SAMEA27204418__bin.13	SAMEA27204418	SchulferAF_2018	SGB41470	GGB28815	FGB9624	66.73	0.22	0
RosshartSP_2019__WildmouseGutShotgunMouse5__bin.26	WildmouseGutShotgunMouse5	RosshartSP_2019	SGB41030	GGB28447	FGB9523	91.94	1.21	0
LiJ_2016__Drug_D38__bin.13	Drug_D38	LiJ_2016	SGB40326	GGB27892	FGB635	92.2	1.07	20
SandersJG_2019__SAMEA5854399__bin.5	SAMEA5854399	SandersJG_2019	SGB40310	GGB27876	FGB635	90.94	0.5	50
XiaoL_2015__SAMEA3134403__bin.16	SAMEA3134403	XiaoL_2015	SGB41013	GGB28430	FGB9516	53.51	0.02	100
FabbianoS_2018__fabbia_C5__bin.28	fabbia_C5	FabbianoS_2018	SGB9258	GGB6555	FGB2396	66.89	3.11	0
RosshartSP_2019__F2GenerationWildlingGutShotgunMouse11__bin.40	F2GenerationWildlingGutShotgunMouse11	RosshartSP_2019	SGB40196	GGB27782	FGB673	87.26	2.88	0
GuoX_2014__SAMEA2039767__bin.11	SAMEA2039767	GuoX_2014	SGB41424	GGB5218	FGB1922	85.95	4.15	6.67
DuerkopBA_2018__SID665M_t42__bin.11	SID665M_t42	DuerkopBA_2018	SGB4047	GGB3047	FGB1256	77.83	2.29	0
SharptonT_2017__SID96_8__bin.102	SID96_8	SharptonT_2017	SGB40326	GGB27892	FGB635	89.62	0.75	0
CM_sokol_trypto__HFD_DIET_76_CA__bin.19	HFD_DIET_76_CA	CM_sokol_trypto	SGB40326	GGB27892	FGB635	93.2	1.51	20
XiaoL_2017__SAMEA3504103__bin.15	SAMEA3504103	XiaoL_2017	SGB21428	GGB14001	FGB636	94.53	0	0
LeskerTR_2019__SAMEA5689822__bin.12	SAMEA5689822	LeskerTR_2019	SGB19472	GGB12522	FGB4217	78.85	1.72	0
XiaoL_2015__SAMEA3134442__bin.6	SAMEA3134442	XiaoL_2015	SGB42426	GGB29622	FGB9850	78.5	0	0
XiaoL_2015__SAMEA3134452__bin.39	SAMEA3134452	XiaoL_2015	SGB44562	GGB31256	FGB10253	85.39	0	0
NanjundappaRH_2017__NOD-3__bin.41	NOD-3	NanjundappaRH_2017	SGB21581	GGB14135	FGB634	78.1	0.99	0
RosshartSP_2017__Rehermann.F2.LR.1__bin.13	Rehermann.F2.LR.1	RosshartSP_2017	SGB19472	GGB12522	FGB4217	91.33	2.59	0
SharptonT_2017__SID61_10__bin.38	SID61_10	SharptonT_2017	SGB41451	GGB28798	FGB1922	78.39	2.09	25
XiaoL_2017__SAMEA3504114__bin.30	SAMEA3504114	XiaoL_2017	SGB35892	GGB24099	FGB673	97.36	0.16	0
KimMS_2018__SAMEA104188581__bin.57	SAMEA104188581	KimMS_2018	SGB41484	GGB28828	FGB1494	98.16	2.87	0
XiaoL_2015__SAMEA3134377__bin.17	SAMEA3134377	XiaoL_2015	SGB7095	GGB5065	FGB1906	83.15	0	0
SandersJG_2019__SAMEA5857010__bin.2	SAMEA5857010	SandersJG_2019	SGB40285	GGB27851	FGB637	93.71	1.13	25
CM_sokol_trypto__TRP_LOWW_88_SI__bin.21	TRP_LOWW_88_SI	CM_sokol_trypto	SGB29429	GGB20148	FGB1922	90.11	2.92	0
LeskerTR_2019__Dex+Amox-5_metagenome__bin.45	Dex+Amox-5_metagenome	LeskerTR_2019	SGB44628	GGB31312	FGB1791	80.11	1.33	0
RosshartSP_2019__WildmouseGutShotgunMouse9__bin.28	WildmouseGutShotgunMouse9	RosshartSP_2019	SGB43006	GGB30093	FGB3027	65.19	0.06	100
LeskerTR_2019__M1D-1_PC__bin.16	M1D-1_PC	LeskerTR_2019	SGB41631	GGB28930	FGB9636	95.53	2.3	0
RivaA_2019__stool_f2_4__bin.42	stool_f2_4	RivaA_2019	SGB41600	GGB28907	FGB8157	96.55	1.25	0
BlacherE_2019__SAMEA5682950__bin.6	SAMEA5682950	BlacherE_2019	SGB40070	GGB27697	FGB7480	66.67	0.24	0
KimMS_2018__SAMEA104188574__bin.4	SAMEA104188574	KimMS_2018	SGB39187	GGB26982	FGB9093	76.62	1.88	0
CampbelC_2018__GF_8WK_CNS1_4_IGO_07265_9__bin.13	GF_8WK_CNS1_4_IGO_07265_9	CampbelC_2018	SGB27761	GGB18823	FGB595	73.27	1.89	0
XiaoL_2015__SAMEA3134537__bin.54	SAMEA3134537	XiaoL_2015	SGB42494	GGB29685	FGB1342	95.01	0.34	0
XiaoL_2017__SAMEA3504101__bin.37	SAMEA3504101	XiaoL_2017	SGB41549	GGB28870	FGB8152	59.12	2.81	18.18
RivaA_2019__stool_f2_4__bin.71	stool_f2_4	RivaA_2019	SGB41561	GGB28881	FGB9633	97.7	2.09	0
LeskerTR_2019__SAMEA5689800__bin.10	SAMEA5689800	LeskerTR_2019	SGB27814	GGB1376	FGB595	93.75	3.35	7.69
LeskerTR_2019__SAMEA5689852__bin.20	SAMEA5689852	LeskerTR_2019	SGB41597	GGB28904	FGB8157	96.38	1.34	66.67
KimMS_2018__SAMEA104188572__bin.49	SAMEA104188572	KimMS_2018	SGB27768	GGB18829	FGB595	82.08	0.38	0
LeskerTR_2019__SAMEA5690329__bin.60	SAMEA5690329	LeskerTR_2019	SGB40962	GGB28382	FGB9508	94.18	0.22	0
LeskerTR_2019__SAMEA5689830__bin.10	SAMEA5689830	LeskerTR_2019	SGB21441	GGB14014	FGB633	55.09	0	0
SandersJG_2019__SAMEA5854467__bin.4	SAMEA5854467	SandersJG_2019	SGB9226	GGB6531	FGB2382	97.28	0.68	0
SharptonT_2017__SID90_10__bin.3	SID90_10	SharptonT_2017	SGB35952	GGB24148	FGB642	91.03	0.75	0
CM_sokol_trypto__DAB_COME_63_SI__bin.15	DAB_COME_63_SI	CM_sokol_trypto	SGB40208	GGB27792	FGB673	64.66	0.48	0
KimMS_2018__SAMEA104188580__bin.100	SAMEA104188580	KimMS_2018	SGB35892	GGB24099	FGB673	50.4	0.03	0
CM_sokol_trypto__HFD_CTRL_71_CA__bin.9	HFD_CTRL_71_CA	CM_sokol_trypto	SGB21428	GGB14001	FGB636	76.23	0	0
XiaoL_2015__SAMEA3134381__bin.46	SAMEA3134381	XiaoL_2015	SGB7272	GGB5212	FGB1922	88.4	0.11	100
LiJ_2016__Control_D38__bin.11	Control_D38	LiJ_2016	SGB21584	GGB14138	FGB634	73.61	1.64	25
SandersJG_2019__SAMEA5857067__bin.3	SAMEA5857067	SandersJG_2019	SGB40310	GGB27876	FGB635	53.21	0.13	0
XiaoL_2015__SAMEA3134538__bin.60	SAMEA3134538	XiaoL_2015	SGB4047	GGB3047	FGB1256	97.17	1.35	0
IlottNE_2016__dna_stool-Hh-R4__bin.21	dna_stool-Hh-R4	IlottNE_2016	SGB27790	GGB1366	FGB595	91.51	0.56	0
SunL_2019__KO4__bin.40	KO4	SunL_2019	SGB40352	GGB27914	FGB4425	94.01	1.26	20
XiaoL_2015__SAMEA3134526__bin.19	SAMEA3134526	XiaoL_2015	SGB27790	GGB1366	FGB595	95.91	0	0
XiaoL_2015__SAMEA3134448__bin.11	SAMEA3134448	XiaoL_2015	SGB40997	GGB28415	FGB2838	82.26	0	0
SunL_2019__WT7__bin.57	WT7	SunL_2019	SGB27761	GGB18823	FGB595	84.03	1.41	0
BlacherE_2019__SAMEA5683167__bin.6	SAMEA5683167	BlacherE_2019	SGB4317	GGB3267	FGB1342	73.01	0.17	100
NobelYR_2015__A1312m__bin.7	A1312m	NobelYR_2015	SGB21584	GGB14138	FGB634	76.23	0.38	0
NobelYR_2015__A872m__bin.19	A872m	NobelYR_2015	SGB41612	GGB28916	FGB1494	98.18	0.57	0
KimMS_2018__SAMEA104188574__bin.91	SAMEA104188574	KimMS_2018	SGB41417	GGB28766	FGB1417	52.66	4	27.27
SchulferAF_2018__SAMEA27199168__bin.20	SAMEA27199168	SchulferAF_2018	SGB24891	GGB16469	FGB1753	95.55	0	0
NanjundappaRH_2017__IBD-1__bin.4	IBD-1	NanjundappaRH_2017	SGB5082	GGB3742	FGB1476	97.43	0	0
XiaoL_2015__SAMEA3134455__bin.17	SAMEA3134455	XiaoL_2015	SGB41568	GGB28887	FGB8157	95.4	1.25	0
KimMS_2018__SAMEA104188574__bin.75	SAMEA104188574	KimMS_2018	SGB7077	GGB5050	FGB1905	67.24	0	0
SunL_2019__WT2__bin.35	WT2	SunL_2019	SGB19403	GGB12479	FGB4203	80.8	1.46	0
SandersJG_2019__SAMEA5854469__bin.5	SAMEA5854469	SandersJG_2019	SGB27763	GGB18825	FGB595	92.52	4.16	14.29
SandersJG_2019__SAMEA5854218__bin.3	SAMEA5854218	SandersJG_2019	SGB27763	GGB18825	FGB595	94.21	1.13	0
CampbelC_2018__GFP_5_IGO_07198_5__bin.12	GFP_5_IGO_07198_5	CampbelC_2018	SGB5155	GGB3790	FGB1494	89.01	3.96	14.29
SunL_2019__WT7__bin.62	WT7	SunL_2019	SGB42317	GGB29531	FGB9827	85.31	0.7	50
LeskerTR_2019__SAMEA5690324__bin.33	SAMEA5690324	LeskerTR_2019	SGB19394	GGB12472	FGB4203	97.4	1.47	0
PickardJM_2014__GSM1492725__bin.5	GSM1492725	PickardJM_2014	SGB21446	GGB14019	FGB633	62.25	0.38	0
LeskerTR_2019__SAMEA5690330__bin.14	SAMEA5690330	LeskerTR_2019	SGB41413	GGB28764	FGB1417	90.06	0.88	0
CM_guido__GG_VPP_848_T3_STL_s__bin.2	GG_VPP_848_T3_STL_s	CM_guido	SGB27768	GGB18829	FGB595	95.47	2.71	46.15
KimMS_2018__SAMEA104188580__bin.58	SAMEA104188580	KimMS_2018	SGB59782	GGB42587	FGB28796	91.03	3.18	20
SandersJG_2019__SAMEA5856786__bin.1	SAMEA5856786	SandersJG_2019	SGB21584	GGB14138	FGB634	50.16	3.45	100
SharptonT_2017__SID61_4__bin.11	SID61_4	SharptonT_2017	SGB41503	GGB28839	FGB9629	93.44	1.11	0
NanjundappaRH_2017__NOD-3__bin.40	NOD-3	NanjundappaRH_2017	SGB21436	GGB14009	FGB633	53.58	0	0
LeskerTR_2019__M2D-1_PC__bin.61	M2D-1_PC	LeskerTR_2019	SGB40998	GGB28416	FGB2838	75.54	0.86	0
YangC_2020__hl1175_add_bov1095_3__bin.5	hl1175_add_bov1095_3	YangC_2020	SGB4741	GGB3546	FGB1441	95.86	1.9	33.33
CM_sokol_trypto__DAB_COME_63_SI__bin.18	DAB_COME_63_SI	CM_sokol_trypto	SGB9258	GGB6555	FGB2396	90.5	2.08	25
IlottNE_2016__dna_stool-Hh-R1__bin.9	dna_stool-Hh-R1	IlottNE_2016	SGB9265	GGB6557	FGB2396	88.12	0	0
LeskerTR_2019__SAMEA5690315__bin.78	SAMEA5690315	LeskerTR_2019	SGB40997	GGB28415	FGB2838	76.43	0.81	0
KibeR_2014__SAMD00008975__bin.58	SAMD00008975	KibeR_2014	SGB2124	GGB1541	FGB635	88.87	0.38	0
CM_sokol_trypto__DAB_COME_64_SI__bin.29	DAB_COME_64_SI	CM_sokol_trypto	SGB33580	GGB22650	FGB2993	99.73	4.57	100
RosshartSP_2019__F2GenerationWildlingGutShotgunMouse5__bin.75	F2GenerationWildlingGutShotgunMouse5	RosshartSP_2019	SGB19394	GGB12472	FGB4203	99.35	1.06	0
YangC_2020__hl1175_add_bov3178_1__bin.1	hl1175_add_bov3178_1	YangC_2020	SGB4741	GGB3546	FGB1441	98.73	0.44	66.67
SandersJG_2019__SAMEA5854237__bin.2	SAMEA5854237	SandersJG_2019	SGB27763	GGB18825	FGB595	58.67	1.45	20
CM_sokol_trypto__TRP_HIGH_93_SI__bin.21	TRP_HIGH_93_SI	CM_sokol_trypto	SGB40878	GGB28308	FGB9468	95.56	0	0
LeskerTR_2019__SAMEA5690329__bin.39	SAMEA5690329	LeskerTR_2019	SGB43075	GGB30148	FGB9962	88.85	0.34	0
XiaoL_2015__SAMEA3134497__bin.18	SAMEA3134497	XiaoL_2015	SGB29428	GGB20147	FGB1922	64.59	4.69	31.82
SharonG_2019__SAMEA5322330__bin.11	SAMEA5322330	SharonG_2019	SGB1836	GGB1366	FGB595	63.94	0.19	100
BerryD_2014__Gp0115682__bin.106	Gp0115682	BerryD_2014	SGB21446	GGB14019	FGB633	81.9	1.72	0
CM_sokol_trypto__MFD_CTRL_35_SI__bin.64	MFD_CTRL_35_SI	CM_sokol_trypto	SGB40319	GGB27885	FGB635	76.69	2.08	12.5
DuerkopBA_2018__SID666M_t0__bin.27	SID666M_t0	DuerkopBA_2018	SGB40294	GGB27860	FGB637	69.59	1.72	0
XiaoL_2015__SAMEA3134374__bin.17	SAMEA3134374	XiaoL_2015	SGB40361	GGB27923	FGB4425	98.18	0.38	0
XiaoL_2017__SAMEA3504128__bin.47	SAMEA3504128	XiaoL_2017	SGB35892	GGB24099	FGB673	92.39	0.48	0
SharptonT_2017__SID75_6__bin.93	SID75_6	SharptonT_2017	SGB29426	GGB20145	FGB1922	75.21	0.57	0
RosshartSP_2017__Rehermann.F2.LR.4__bin.2	Rehermann.F2.LR.4	RosshartSP_2017	SGB41434	GGB28781	FGB1494	63.13	0.94	0
CampbelC_2018__CNS1_10_IGO_07198_21__bin.11	CNS1_10_IGO_07198_21	CampbelC_2018	SGB27814	GGB1376	FGB595	93.87	0.38	33.33
RosshartSP_2019__WildmouseGutShotgunMouse12__bin.119	WildmouseGutShotgunMouse12	RosshartSP_2019	SGB7272	GGB5212	FGB1922	90.8	0	0
SharptonT_2017__SID90_5__bin.10	SID90_5	SharptonT_2017	SGB19403	GGB12479	FGB4203	96.79	0.7	0
XiaoL_2015__SAMEA3134501__bin.56	SAMEA3134501	XiaoL_2015	SGB42321	GGB29535	FGB9830	51.63	1.24	0
BlacherE_2019__SAMEA5682992__bin.1	SAMEA5682992	BlacherE_2019	SGB9225	GGB6531	FGB2382	79.21	1.23	0
XiaoL_2015__SAMEA3134525__bin.41	SAMEA3134525	XiaoL_2015	SGB40323	GGB27889	FGB635	50.69	0	0
RivaA_2019__stool_c1_1__bin.47	stool_c1_1	RivaA_2019	SGB41432	GGB28779	FGB9618	82.54	3.48	12.5
NanjundappaRH_2017__NOD17.4-3__bin.28	NOD17.4-3	NanjundappaRH_2017	SGB35952	GGB24148	FGB642	88.2	0.38	0
NobelYR_2015__C831m__bin.15	C831m	NobelYR_2015	SGB42426	GGB29622	FGB9850	88.79	2.01	25
RosshartSP_2017__Rehermann.F2.LR.12__bin.27	Rehermann.F2.LR.12	RosshartSP_2017	SGB5155	GGB3790	FGB1494	92.7	4.68	11.11
XiaoL_2015__SAMEA3134537__bin.15	SAMEA3134537	XiaoL_2015	SGB43256	GGB5210	FGB1922	96.64	0	0
SharptonT_2017__SID92_6__bin.25	SID92_6	SharptonT_2017	SGB27761	GGB18823	FGB595	86.67	0.53	0
RosshartSP_2019__WildmouseGutShotgunMouse8__bin.72	WildmouseGutShotgunMouse8	RosshartSP_2019	SGB41729	GGB29009	FGB1494	91.95	0.67	0
LeskerTR_2019__SAMEA5690330__bin.22	SAMEA5690330	LeskerTR_2019	SGB7270	GGB5211	FGB1922	81.58	0.78	0
KimMS_2018__SAMEA104188569__bin.10	SAMEA104188569	KimMS_2018	SGB42493	GGB29684	FGB1342	93.96	0	0
RosshartSP_2019__WildmouseGutShotgunMouse11__bin.56	WildmouseGutShotgunMouse11	RosshartSP_2019	SGB41546	GGB28870	FGB8152	60.32	2.45	36.84
LeskerTR_2019__A4Shao01__bin.8	A4Shao01	LeskerTR_2019	SGB41728	GGB29008	FGB1494	88.86	1.04	0
SharptonT_2017__SID61_5__bin.17	SID61_5	SharptonT_2017	SGB39187	GGB26982	FGB9093	74.91	2.63	0
BlacherE_2019__SAMEA5682980__bin.6	SAMEA5682980	BlacherE_2019	SGB35575	GGB23844	FGB7480	61.83	0.24	0
SharptonT_2017__SID61_8__bin.22	SID61_8	SharptonT_2017	SGB40793	GGB28250	FGB589	96.55	4.7	80.95
XiaoL_2015__SAMEA3134526__bin.23	SAMEA3134526	XiaoL_2015	SGB7095	GGB5065	FGB1906	98.69	0.32	0
BlacherE_2019__SAMEA5683184__bin.6	SAMEA5683184	BlacherE_2019	SGB4285	GGB3243	FGB1336	89.38	2.01	25
XiaoL_2015__SAMEA3134518__bin.64	SAMEA3134518	XiaoL_2015	SGB40188	GGB27774	FGB673	92.87	0	0
LeskerTR_2019__SAMEA5689822__bin.23	SAMEA5689822	LeskerTR_2019	SGB41727	GGB29007	FGB1494	93.29	0.69	0
SandersJG_2019__SAMEA5854289__bin.4	SAMEA5854289	SandersJG_2019	SGB41558	GGB28878	FGB8152	95.68	3.01	0
BiY_2017__NOR-gut__bin.81	NOR-gut	BiY_2017	SGB65205	GGB31872	FGB10358	70.77	2.33	80
SchulferAF_2018__SAMEA27202918__bin.1	SAMEA27202918	SchulferAF_2018	SGB41611	GGB28915	FGB1494	84.9	3.3	63.64
RosshartSP_2017__Rehermann.F2.WR9__bin.30	Rehermann.F2.WR9	RosshartSP_2017	SGB40934	GGB28356	FGB9495	76.44	0.7	0
SharptonT_2017__SID102_12__bin.79	SID102_12	SharptonT_2017	SGB27761	GGB18823	FGB595	65.91	0.38	0
NobelYR_2015__T1452m__bin.8	T1452m	NobelYR_2015	SGB15271	GGB9718	FGB3057	91.16	0.68	0
LeskerTR_2019__SAMEA5689811__bin.8	SAMEA5689811	LeskerTR_2019	SGB21446	GGB14019	FGB633	94.62	2.14	42.86
XiaoL_2015__SAMEA3134512__bin.61	SAMEA3134512	XiaoL_2015	SGB40185	GGB27771	FGB670	54.78	0	0
CM_guido__GG_VVB_855_T6_STL_s__bin.13	GG_VVB_855_T6_STL_s	CM_guido	SGB35935	GGB24132	FGB635	96.75	1.13	0
BlacherE_2019__SAMEA5683061__bin.4	SAMEA5683061	BlacherE_2019	SGB2095	GGB1515	FGB635	92.8	0.45	50
SharptonT_2017__SID84_13__bin.67	SID84_13	SharptonT_2017	SGB27790	GGB1366	FGB595	93.48	0.97	20
CM_sokol_trypto__TRP_HIGH_92_CA__bin.1	TRP_HIGH_92_CA	CM_sokol_trypto	SGB43003	GGB30091	FGB3046	73.93	0.89	0
XiaoL_2017__SAMEA3504125__bin.13	SAMEA3504125	XiaoL_2017	SGB35892	GGB24099	FGB673	94.71	1.04	50
SharptonT_2017__SID83_13__bin.63	SID83_13	SharptonT_2017	SGB41609	GGB28914	FGB1494	73.68	2.82	33.33
KimMS_2018__SAMEA104188574__bin.15	SAMEA104188574	KimMS_2018	SGB41239	GGB28621	FGB1508	80.99	1.73	0
CampbelC_2018__GF_8WK_GFP_2_IGO_07265_2__bin.27	GF_8WK_GFP_2_IGO_07265_2	CampbelC_2018	SGB35895	GGB24102	FGB673	96.39	0	0
IlottNE_2016__dna_stool-Hh-R1__bin.179	dna_stool-Hh-R1	IlottNE_2016	SGB41427	GGB28774	FGB1417	82.24	2.1	12.5
LeskerTR_2019__SAMEA5689871__bin.44	SAMEA5689871	LeskerTR_2019	SGB41692	GGB28980	FGB9650	51.52	0	0
SharonG_2019__SAMEA5322325__bin.5	SAMEA5322325	SharonG_2019	SGB4741	GGB3546	FGB1441	62.66	0	0
PickardJM_2014__GSM1492730__bin.15	GSM1492730	PickardJM_2014	SGB40368	GGB27929	FGB9395	52.45	0	0
CM_sokol_trypto__ABX_VANC_08_SI__bin.23	ABX_VANC_08_SI	CM_sokol_trypto	SGB40791	GGB28248	FGB589	54.57	1.79	20
CM_sokol_trypto__MFD_CTRL_34_SI__bin.11	MFD_CTRL_34_SI	CM_sokol_trypto	SGB33580	GGB22650	FGB2993	95.43	0	0
LeskerTR_2019__Glu+Amox-1_metagenome__bin.3	Glu+Amox-1_metagenome	LeskerTR_2019	SGB43546	GGB30466	FGB4639	97.82	0	0
SandersJG_2019__SAMEA5856935__bin.3	SAMEA5856935	SandersJG_2019	SGB21441	GGB14014	FGB633	93.52	0	0
XiaoL_2015__SAMEA3134485__bin.41	SAMEA3134485	XiaoL_2015	SGB40318	GGB27884	FGB635	90.94	0.53	0
ChungYW_2020__MG2__bin.49	MG2	ChungYW_2020	SGB41580	GGB28898	FGB8157	98.08	0.77	0
SharonG_2019__SAMEA5322340__bin.17	SAMEA5322340	SharonG_2019	SGB2318	GGB1686	FGB673	51.52	0	0
SharptonT_2017__SID96_8__bin.68	SID96_8	SharptonT_2017	SGB27780	GGB1409	FGB599	96.71	0.38	0
SandersJG_2019__SAMEA5854321__bin.3	SAMEA5854321	SandersJG_2019	SGB21441	GGB14014	FGB633	92.75	2.78	10
MastrocolaR_2018__FL_shot__bin.9	FL_shot	MastrocolaR_2018	SGB21428	GGB14001	FGB636	94.03	1.32	0
RosshartSP_2019__TaconicGutShotgunGutMouse13__bin.105	TaconicGutShotgunGutMouse13	RosshartSP_2019	SGB41692	GGB28980	FGB9650	93.12	2.53	20
SharonG_2019__SAMEA5322280__bin.6	SAMEA5322280	SharonG_2019	SGB1934	GGB1409	FGB599	97.82	0.38	0
NobelYR_2015__F2M1m__bin.15	F2M1m	NobelYR_2015	SGB41003	GGB28420	FGB2838	89.08	2.78	57.14
XiaoL_2015__SAMEA3134435__bin.25	SAMEA3134435	XiaoL_2015	SGB27763	GGB18825	FGB595	93.08	0.38	0
CM_sokol_trypto__TRP_CTRL_85_SI__bin.4	TRP_CTRL_85_SI	CM_sokol_trypto	SGB43533	GGB30461	FGB4639	74.45	3.69	33.33
RosshartSP_2019__F2GenerationWildlingGutShotgunMouse1__bin.13	F2GenerationWildlingGutShotgunMouse1	RosshartSP_2019	SGB39773	GGB27479	FGB9318	50.41	1.98	0
XiaoL_2015__SAMEA3134535__bin.34	SAMEA3134535	XiaoL_2015	SGB21446	GGB14019	FGB633	55.52	0.86	100
CM_sokol_trypto__ABX_VANC_07_CA__bin.8	ABX_VANC_07_CA	CM_sokol_trypto	SGB40975	GGB28394	FGB9512	93.95	1.21	33.33
XiaoL_2015__SAMEA3134417__bin.4	SAMEA3134417	XiaoL_2015	SGB7041	GGB5024	FGB1901	83.59	1.1	0
XiaoL_2015__SAMEA3134426__bin.37	SAMEA3134426	XiaoL_2015	SGB35895	GGB24102	FGB673	81.03	0	0
SharptonT_2017__SID90_5__bin.35	SID90_5	SharptonT_2017	SGB45228	GGB31850	FGB10348	93.29	0	0
LeskerTR_2019__Glu+Amox-3_metagenome__bin.13	Glu+Amox-3_metagenome	LeskerTR_2019	SGB43546	GGB30466	FGB4639	99.33	0	0
LeskerTR_2019__SAMEA5689860__bin.21	SAMEA5689860	LeskerTR_2019	SGB29427	GGB20146	FGB1922	93.93	1.68	0
FabbianoS_2018__fabbia_F33__bin.4	fabbia_F33	FabbianoS_2018	SGB33580	GGB22650	FGB2993	94.64	0.81	0
LeskerTR_2019__SAMEA5689828__bin.26	SAMEA5689828	LeskerTR_2019	SGB42338	GGB29546	FGB9836	78.17	2.87	10
IlottNE_2016__dna_stool-Hh-R1__bin.67	dna_stool-Hh-R1	IlottNE_2016	SGB41655	GGB28949	FGB9644	61.96	1.58	66.67
JovelJ_2016__DON3A.shotgun__bin.6	DON3A.shotgun	JovelJ_2016	SGB15326	GGB9741	FGB3058	77.34	2.78	66.67
NiY_2017__Drug_W8__bin.9	Drug_W8	NiY_2017	SGB43753	GGB30619	FGB3154	69.34	2.56	0
BlacherE_2019__SAMEA5683130__bin.7	SAMEA5683130	BlacherE_2019	SGB6526	GGB4713	FGB1778	90.45	1.12	0
SharptonT_2017__SID84_6__bin.68	SID84_6	SharptonT_2017	SGB41001	GGB28418	FGB2838	72.32	1.01	0
BlacherE_2019__SAMEA5683157__bin.8	SAMEA5683157	BlacherE_2019	SGB1814	GGB1353	FGB595	64.66	1.72	100
RosshartSP_2019__F2GenerationWildlingGutShotgunMouse15__bin.93	F2GenerationWildlingGutShotgunMouse15	RosshartSP_2019	SGB41497	GGB28836	FGB1494	89.48	3.28	12.5
RosshartSP_2019__WildmouseGutShotgunMouse15__bin.15	WildmouseGutShotgunMouse15	RosshartSP_2019	SGB43259	GGB30295	FGB3000	89.93	0	0
SunL_2019__KO5__bin.68	KO5	SunL_2019	SGB41498	GGB3793	FGB1494	91.93	2.24	16.67
SandersJG_2019__SAMEA5854283__bin.3	SAMEA5854283	SandersJG_2019	SGB21441	GGB14014	FGB633	89.26	0.95	25
RosshartSP_2019__TaconicGutShotgunGutMouse7__bin.16	TaconicGutShotgunGutMouse7	RosshartSP_2019	SGB40979	GGB28398	FGB9512	74.48	0.86	0
XiaoL_2015__SAMEA3134412__bin.18	SAMEA3134412	XiaoL_2015	SGB44628	GGB31312	FGB1791	98.67	0.11	0
XiaoL_2015__SAMEA3134537__bin.63	SAMEA3134537	XiaoL_2015	SGB41723	GGB29005	FGB1494	97.3	0.68	0
SandersJG_2019__SAMEA5857059__bin.6	SAMEA5857059	SandersJG_2019	SGB9226	GGB6531	FGB2382	88.5	1.53	25
KreznarJH_2017__SAMEA51454168__bin.20	SAMEA51454168	KreznarJH_2017	SGB40878	GGB28308	FGB9468	98.22	0	0
NobelYR_2015__C822m__bin.27	C822m	NobelYR_2015	SGB41268	GGB28645	FGB1472	100	0	0
NobelYR_2015__F20M2m__bin.22	F20M2m	NobelYR_2015	SGB40997	GGB28415	FGB2838	74.53	0	0
KimMS_2018__SAMEA104188575__bin.8	SAMEA104188575	KimMS_2018	SGB42493	GGB29684	FGB1342	97.32	0	0
CM_guido__GG_VPP_848_T3_STL_s__bin.23	GG_VPP_848_T3_STL_s	CM_guido	SGB40313	GGB27879	FGB635	74.59	0	0
XiaoL_2015__SAMEA3134525__bin.17	SAMEA3134525	XiaoL_2015	SGB27814	GGB1376	FGB595	77.7	0	0
LeskerTR_2019__SAMEA5690334__bin.28	SAMEA5690334	LeskerTR_2019	SGB7077	GGB5050	FGB1905	88.74	0.7	66.67
XiaoL_2015__SAMEA3134384__bin.27	SAMEA3134384	XiaoL_2015	SGB40935	GGB28357	FGB9495	89.99	0.2	0
XiaoL_2015__SAMEA3134359__bin.41	SAMEA3134359	XiaoL_2015	SGB40793	GGB28250	FGB589	94.09	0	0
CampbelC_2018__CNS1_3_IGO_07198_14__bin.7	CNS1_3_IGO_07198_14	CampbelC_2018	SGB35895	GGB24102	FGB673	66.32	0.75	66.67
HartmannP_2018__CONTROL775777779-PE-ILI73-1__bin.30	CONTROL775777779-PE-ILI73-1	HartmannP_2018	SGB41617	GGB28921	FGB1494	89.42	2.32	25
IlottNE_2016__dna_stool-ss-R2__bin.113	dna_stool-ss-R2	IlottNE_2016	SGB43508	GGB30451	FGB4639	76.02	4.5	20
SharonG_2019__SAMEA5322246__bin.27	SAMEA5322246	SharonG_2019	SGB59311	GGB4840	FGB1822	63.75	0.35	50
CM_sokol_trypto__ABX_COLI_17_CA__bin.39	ABX_COLI_17_CA	CM_sokol_trypto	SGB43288	GGB30311	FGB3057	96.6	1.31	50
SharptonT_2017__SID90_5__bin.20	SID90_5	SharptonT_2017	SGB27761	GGB18823	FGB595	67.61	0.38	0
RosshartSP_2017__Rehermann.D.CSI.7__bin.25	Rehermann.D.CSI.7	RosshartSP_2017	SGB40208	GGB27792	FGB673	87.02	1.06	66.67
SharptonT_2017__SID73_8__bin.29	SID73_8	SharptonT_2017	SGB5155	GGB3790	FGB1494	75.08	2.48	14.29
SandersJG_2019__SAMEA5856982__bin.9	SAMEA5856982	SandersJG_2019	SGB7041	GGB5024	FGB1901	51.1	0.19	100
BlacherE_2019__SAMEA5683160__bin.22	SAMEA5683160	BlacherE_2019	SGB5117	GGB3759	FGB1480	86.55	0.39	100
NobelYR_2015__F5M1m__bin.29	F5M1m	NobelYR_2015	SGB40962	GGB28382	FGB9508	65.04	0.24	0
XiaoL_2015__SAMEA3134431__bin.17	SAMEA3134431	XiaoL_2015	SGB41569	GGB28888	FGB8157	68.31	3.87	13.33
CM_sokol_trypto__DAB_COOF_58_CA__bin.1	DAB_COOF_58_CA	CM_sokol_trypto	SGB40323	GGB27889	FGB635	97.55	0	0
BlacherE_2019__SAMEA5683108__bin.15	SAMEA5683108	BlacherE_2019	SGB40523	GGB28041	FGB582	95.38	0.19	0
XiaoL_2015__SAMEA3134425__bin.4	SAMEA3134425	XiaoL_2015	SGB41005	GGB28422	FGB2838	64.96	0.07	0
NanjundappaRH_2017__NOD-5__bin.42	NOD-5	NanjundappaRH_2017	SGB21436	GGB14009	FGB633	98.68	0.38	0
RosshartSP_2019__WildmouseGutShotgunMouse12__bin.90	WildmouseGutShotgunMouse12	RosshartSP_2019	SGB40791	GGB28248	FGB589	92.25	1.61	66.67
XiaoL_2015__SAMEA3134494__bin.33	SAMEA3134494	XiaoL_2015	SGB40310	GGB27876	FGB635	60.06	0	0
YangC_2020__hl88b_add_mock_2__bin.4	hl88b_add_mock_2	YangC_2020	SGB1871	GGB1376	FGB595	97.06	2.6	62.96
XiaoL_2015__SAMEA3134446__bin.8	SAMEA3134446	XiaoL_2015	SGB44628	GGB31312	FGB1791	98.67	1.44	0
CM_sokol_trypto__DAB_OFME_66_SI__bin.54	DAB_OFME_66_SI	CM_sokol_trypto	SGB9226	GGB6531	FGB2382	66.44	1.02	0
XiaoL_2017__SAMEA3504116__bin.10	SAMEA3504116	XiaoL_2017	SGB43527	GGB30461	FGB4639	79.98	1.01	0
SharptonT_2017__SID61_8__bin.50	SID61_8	SharptonT_2017	SGB9265	GGB6557	FGB2396	92.5	0.62	0
XiaoL_2015__SAMEA3134492__bin.14	SAMEA3134492	XiaoL_2015	SGB1861	GGB1375	FGB595	65.52	1.72	0
SharonG_2019__SAMEA5322361__bin.8	SAMEA5322361	SharonG_2019	SGB8002	GGB5671	FGB1976	97.22	1.54	76.92
KibeR_2014__SAMD00004082__bin.96	SAMD00004082	KibeR_2014	SGB40300	GGB27866	FGB9388	76.6	0.13	0
NobelYR_2015__A1042m__bin.8	A1042m	NobelYR_2015	SGB7041	GGB5024	FGB1901	97.42	0	0
FabbianoS_2018__fabbia_F34__bin.27	fabbia_F34	FabbianoS_2018	SGB40792	GGB28249	FGB589	65.34	1.97	0
KimMS_2018__SAMEA104188581__bin.31	SAMEA104188581	KimMS_2018	SGB41496	GGB28836	FGB1494	94.06	2.3	0
XiaoL_2015__SAMEA3134379__bin.29	SAMEA3134379	XiaoL_2015	SGB7077	GGB5050	FGB1905	80.63	0.31	50
XiaoL_2015__SAMEA3134425__bin.31	SAMEA3134425	XiaoL_2015	SGB41573	GGB28892	FGB8157	94.83	1.25	0
IlottNE_2016__dna_stool-aIL10R-R1__bin.17	dna_stool-aIL10R-R1	IlottNE_2016	SGB21445	GGB14018	FGB633	75.25	0	0
NanjundappaRH_2017__NOD17.4-3__bin.18	NOD17.4-3	NanjundappaRH_2017	SGB40205	GGB24102	FGB673	99.52	0.48	0
MastrocolaR_2018__FL_shot__bin.4	FL_shot	MastrocolaR_2018	SGB40310	GGB27876	FGB635	62.04	0	0
LeskerTR_2019__NC+Ctrl-2_metagenome__bin.40	NC+Ctrl-2_metagenome	LeskerTR_2019	SGB1861	GGB1375	FGB595	70.4	0.4	0
XiaoL_2015__SAMEA3134455__bin.16	SAMEA3134455	XiaoL_2015	SGB41304	GGB28677	FGB9593	93.29	0	0
CM_sokol_trypto__ABX_VANC_08_SI__bin.53	ABX_VANC_08_SI	CM_sokol_trypto	SGB35892	GGB24099	FGB673	98.08	0.16	0
KibeR_2014__SAMD00006057__bin.15	SAMD00006057	KibeR_2014	SGB35575	GGB23844	FGB7480	92.14	0.48	0
SharptonT_2017__SID73_6__bin.94	SID73_6	SharptonT_2017	SGB21584	GGB14138	FGB634	60	0	0
RosshartSP_2019__TaconicGutShotgunGutMouse13__bin.102	TaconicGutShotgunGutMouse13	RosshartSP_2019	SGB43530	GGB30461	FGB4639	65.3	0	0
BlacherE_2019__SAMEA5682997__bin.3	SAMEA5682997	BlacherE_2019	SGB9225	GGB6531	FGB2382	96.6	0.68	0
PickardJM_2014__GSM1492726__bin.3	GSM1492726	PickardJM_2014	SGB2095	GGB1515	FGB635	71.08	0.66	33.33
BiY_2017__NOR-14w__bin.16	NOR-14w	BiY_2017	SGB2082	GGB1503	FGB633	63.01	1.72	0
BlacherE_2019__SAMEA5682955__bin.1	SAMEA5682955	BlacherE_2019	SGB2095	GGB1515	FGB635	91.7	0.25	0
KimMS_2018__SAMEA104188580__bin.24	SAMEA104188580	KimMS_2018	SGB4974	GGB3663	FGB1461	74.71	1.15	0
KimMS_2018__SAMEA104188587__bin.51	SAMEA104188587	KimMS_2018	SGB35950	GGB24146	FGB642	72.52	0.38	0
RosshartSP_2019__WildmouseGutShotgunMouse10__bin.42	WildmouseGutShotgunMouse10	RosshartSP_2019	SGB41005	GGB28422	FGB2838	76.75	1.75	62.5
LeskerTR_2019__NC+Ctrl-1_metagenome__bin.14	NC+Ctrl-1_metagenome	LeskerTR_2019	SGB43506	GGB30449	FGB4639	94.3	0.67	0
SharonG_2019__SAMEA5322245__bin.29	SAMEA5322245	SharonG_2019	SGB4837	GGB3599	FGB1449	64.19	0	0
CM_sokol_trypto__HFD_CTRL_73_SI__bin.2	HFD_CTRL_73_SI	CM_sokol_trypto	SGB10130	GGB6999	FGB2483	73.91	0.04	0
RosshartSP_2019__F2GenerationWildlingGutShotgunMouse4__bin.8	F2GenerationWildlingGutShotgunMouse4	RosshartSP_2019	SGB41463	GGB28808	FGB1922	87.58	2.59	0
BiY_2017__WT-14w__bin.46	WT-14w	BiY_2017	SGB4974	GGB3663	FGB1461	93.9	2.87	20
RosshartSP_2019__WildmouseGutShotgunMouse15__bin.27	WildmouseGutShotgunMouse15	RosshartSP_2019	SGB41721	GGB29004	FGB9660	67.85	1.27	0
YangC_2020__hl1175_add_Bov8M_5__bin.3	hl1175_add_Bov8M_5	YangC_2020	SGB4741	GGB3546	FGB1441	97.68	2.22	16.67
XiaoL_2017__SAMEA3504131__bin.4	SAMEA3504131	XiaoL_2017	SGB7272	GGB5212	FGB1922	94.83	0.57	0
NanjundappaRH_2017__NOD17.6-7__bin.20	NOD17.6-7	NanjundappaRH_2017	SGB40333	GGB27898	FGB4425	79.83	2.26	33.33
NobelYR_2015__T1272m__bin.6	T1272m	NobelYR_2015	SGB35935	GGB24132	FGB635	69.54	3.02	7.69
SunL_2019__WT1__bin.39	WT1	SunL_2019	SGB5158	GGB3793	FGB1494	89.36	2.87	0
XiaoL_2015__SAMEA3134360__bin.23	SAMEA3134360	XiaoL_2015	SGB43531	GGB30461	FGB4639	75.16	4.03	12.5
RosshartSP_2019__TaconicGutShotgunGutMouse6__bin.3	TaconicGutShotgunGutMouse6	RosshartSP_2019	SGB41459	GGB28805	FGB1922	94.92	2.49	0
CM_sokol_trypto__TRP_HIGH_93_CA__bin.14	TRP_HIGH_93_CA	CM_sokol_trypto	SGB35935	GGB24132	FGB635	62.48	0.77	33.33
BiY_2017__WT-HY__bin.24	WT-HY	BiY_2017	SGB21584	GGB14138	FGB634	90.94	0	0
SchulferAF_2018__SAMEA27200668__bin.37	SAMEA27200668	SchulferAF_2018	SGB39153	GGB26952	FGB9080	89.76	2.21	0
XiaoL_2015__SAMEA3134491__bin.7	SAMEA3134491	XiaoL_2015	SGB2087	GGB1507	FGB634	98.68	0	0
LeskerTR_2019__NC+Ctrl-4_metagenome__bin.20	NC+Ctrl-4_metagenome	LeskerTR_2019	SGB40962	GGB28382	FGB9508	94.18	0.22	0
XiaoL_2015__SAMEA3134376__bin.34	SAMEA3134376	XiaoL_2015	SGB2136	GGB1551	FGB635	94.28	2.58	12.5
XiaoL_2015__SAMEA3134488__bin.26	SAMEA3134488	XiaoL_2015	SGB2146	GGB1559	FGB637	91.19	0.75	0
XiaoL_2015__SAMEA3134437__bin.38	SAMEA3134437	XiaoL_2015	SGB44628	GGB31312	FGB1791	62.78	0	0
XiaoL_2015__SAMEA3134368__bin.17	SAMEA3134368	XiaoL_2015	SGB35575	GGB23844	FGB7480	93.1	0.48	0
XiaoL_2015__SAMEA3134419__bin.29	SAMEA3134419	XiaoL_2015	SGB43514	GGB30454	FGB4639	51.61	2.01	33.33
SandersJG_2019__SAMEA5856855__bin.3	SAMEA5856855	SandersJG_2019	SGB21441	GGB14014	FGB633	50.68	0.88	0
LeskerTR_2019__SAMEA5689838__bin.2	SAMEA5689838	LeskerTR_2019	SGB40192	GGB27778	FGB673	50	0	0
IlottNE_2016__dna_stool-HhaIL10R-R3__bin.80	dna_stool-HhaIL10R-R3	IlottNE_2016	SGB43072	GGB30145	FGB9962	94.52	0.67	0
LeskerTR_2019__Dex+Amox-1_metagenome__bin.28	Dex+Amox-1_metagenome	LeskerTR_2019	SGB43256	GGB5210	FGB1922	93.09	0.22	0
XiaoL_2017__SAMEA3504118__bin.9	SAMEA3504118	XiaoL_2017	SGB1814	GGB1353	FGB595	95.11	0.94	0
XiaoL_2015__SAMEA3134489__bin.33	SAMEA3134489	XiaoL_2015	SGB40934	GGB28356	FGB9495	80.11	0.2	0
SharonG_2019__SAMEA5322332__bin.16	SAMEA5322332	SharonG_2019	SGB1861	GGB1375	FGB595	74.45	1.72	0
RosshartSP_2017__Rehermann.F2.WR3__bin.5	Rehermann.F2.WR3	RosshartSP_2017	SGB41724	GGB29006	FGB1494	96.62	0.68	0
XiaoL_2015__SAMEA3134441__bin.12	SAMEA3134441	XiaoL_2015	SGB40986	GGB28404	FGB2838	94.35	0	0
BlacherE_2019__SAMEA5683189__bin.1	SAMEA5683189	BlacherE_2019	SGB1613	GGB1234	FGB579	93.65	1.53	12.5
SandersJG_2019__SAMEA5854484__bin.4	SAMEA5854484	SandersJG_2019	SGB27763	GGB18825	FGB595	91.09	4.05	6.25
BlacherE_2019__SAMEA5683047__bin.4	SAMEA5683047	BlacherE_2019	SGB2095	GGB1515	FGB635	92.62	0.45	25
BiY_2017__WT-14w__bin.32	WT-14w	BiY_2017	SGB61014	GGB43673	FGB9823	55.54	1.48	0
LeskerTR_2019__SAMEA5689844__bin.30	SAMEA5689844	LeskerTR_2019	SGB43504	GGB30448	FGB4639	92.1	1.36	75
KimMS_2018__SAMEA104188583__bin.18	SAMEA104188583	KimMS_2018	SGB7272	GGB5212	FGB1922	90.23	0.11	100
BiY_2017__NOR-27w__bin.96	NOR-27w	BiY_2017	SGB2087	GGB1507	FGB634	71.51	0	0
SandersJG_2019__SAMEA5857117__bin.3	SAMEA5857117	SandersJG_2019	SGB27763	GGB18825	FGB595	90.73	2.15	33.33
CampbelC_2018__GF_8WK_CNS1_8_IGO_07265_17__bin.11	GF_8WK_CNS1_8_IGO_07265_17	CampbelC_2018	SGB35575	GGB23844	FGB7480	84.31	1.9	33.33
CM_sokol_trypto__TRP_CTRL_85_CA__bin.9	TRP_CTRL_85_CA	CM_sokol_trypto	SGB7095	GGB5065	FGB1906	60.37	1.59	6.67
NobelYR_2015__C872m__bin.15	C872m	NobelYR_2015	SGB7984	GGB5661	FGB1976	88.55	4.65	16.67
CM_sokol_trypto__MFD_CTRL_32_SI__bin.13	MFD_CTRL_32_SI	CM_sokol_trypto	SGB35935	GGB24132	FGB635	88.14	3.11	16.67
CM_sokol_trypto__DAB_CTRL_45_SI__bin.13	DAB_CTRL_45_SI	CM_sokol_trypto	SGB7077	GGB5050	FGB1905	89.65	0.52	0
YuK_2019__BPA-DNA-1__bin.16	BPA-DNA-1	YuK_2019	SGB12906	GGB8389	FGB2594	96.83	0.72	0
LagkouvardosI_2016__SAMEA3515986__bin.79	SAMEA3515986	LagkouvardosI_2016	SGB9265	GGB6557	FGB2396	98.12	1.88	66.67
XiaoL_2015__SAMEA3134379__bin.30	SAMEA3134379	XiaoL_2015	SGB7272	GGB5212	FGB1922	92.74	1.15	0
NobelYR_2015__T1231m__bin.4	T1231m	NobelYR_2015	SGB4530	GGB3417	FGB1411	71.47	3.24	25
LeskerTR_2019__SAMEA5690336__bin.68	SAMEA5690336	LeskerTR_2019	SGB41513	GGB28846	FGB9630	91.67	1.37	33.33
XiaoL_2017__SAMEA3504113__bin.9	SAMEA3504113	XiaoL_2017	SGB41525	GGB28856	FGB9630	92.7	2.64	0
CM_sokol_trypto__DAB_OFME_66_SI__bin.34	DAB_OFME_66_SI	CM_sokol_trypto	SGB27768	GGB18829	FGB595	73.45	0	0
IlottNE_2016__dna_stool-ss-R3__bin.112	dna_stool-ss-R3	IlottNE_2016	SGB41519	GGB28852	FGB9630	93.85	2.43	60
XiaoL_2015__SAMEA3134504__bin.54	SAMEA3134504	XiaoL_2015	SGB35935	GGB24132	FGB635	71.1	0.38	100
NobelYR_2015__C1142m__bin.38	C1142m	NobelYR_2015	SGB42494	GGB29685	FGB1342	97.29	0.34	0
SharptonT_2017__SID96_4__bin.108	SID96_4	SharptonT_2017	SGB2082	GGB1503	FGB633	64.06	0.38	0
LeskerTR_2019__M2D0_PC__bin.39	M2D0_PC	LeskerTR_2019	SGB40306	GGB27872	FGB635	91.67	0.75	50
NanjundappaRH_2017__NOD17.6-4__bin.20	NOD17.6-4	NanjundappaRH_2017	SGB40205	GGB24102	FGB673	65.31	3.37	12.5
XiaoL_2015__SAMEA3134430__bin.7	SAMEA3134430	XiaoL_2015	SGB44532	GGB31232	FGB1292	97.32	0.67	0
RosshartSP_2017__Rehermann.D.CSI.3__bin.33	Rehermann.D.CSI.3	RosshartSP_2017	SGB41434	GGB28781	FGB1494	72.78	2.97	22.22
SharptonT_2017__SID96_8__bin.124	SID96_8	SharptonT_2017	SGB43525	GGB30459	FGB4639	89.28	4.66	30.77
BlacherE_2019__SAMEA5683125__bin.7	SAMEA5683125	BlacherE_2019	SGB2095	GGB1515	FGB635	84.84	0.45	50
SandersJG_2019__SAMEA5857013__bin.4	SAMEA5857013	SandersJG_2019	SGB21441	GGB14014	FGB633	87.92	1.38	47.37
KimMS_2018__SAMEA104188568__bin.90	SAMEA104188568	KimMS_2018	SGB35950	GGB24146	FGB642	94	0.38	0
FabbianoS_2018__fabbia_F29__bin.71	fabbia_F29	FabbianoS_2018	SGB21441	GGB14014	FGB633	98.05	0	0
RivaA_2019__stool_c1_1__bin.71	stool_c1_1	RivaA_2019	SGB36958	GGB25039	FGB8119	95.86	2.87	0
SunL_2019__WT4__bin.55	WT4	SunL_2019	SGB2088	GGB1508	FGB634	87.19	2.26	0
XiaoL_2015__SAMEA3134368__bin.31	SAMEA3134368	XiaoL_2015	SGB40361	GGB27923	FGB4425	95.76	4.09	11.76
KimMS_2018__SAMEA104188574__bin.35	SAMEA104188574	KimMS_2018	SGB43533	GGB30461	FGB4639	91.95	0	0
XiaoL_2015__SAMEA3134446__bin.5	SAMEA3134446	XiaoL_2015	SGB36960	GGB25041	FGB8119	97.44	2.3	0
NobelYR_2015__F20M2m__bin.29	F20M2m	NobelYR_2015	SGB27763	GGB18825	FGB595	57.61	0	0
LeskerTR_2019__NC+Ctrl-2_metagenome__bin.26	NC+Ctrl-2_metagenome	LeskerTR_2019	SGB41723	GGB29005	FGB1494	97.3	1.35	0
SharptonT_2017__SID102_6__bin.11	SID102_6	SharptonT_2017	SGB19472	GGB12522	FGB4217	92.51	2.59	0
XiaoL_2015__SAMEA3134441__bin.4	SAMEA3134441	XiaoL_2015	SGB44768	GGB31438	FGB10299	92.7	2.25	0
XiaoL_2015__SAMEA3134532__bin.63	SAMEA3134532	XiaoL_2015	SGB27763	GGB18825	FGB595	67.8	0.38	0
XiaoL_2015__SAMEA3134425__bin.28	SAMEA3134425	XiaoL_2015	SGB35895	GGB24102	FGB673	92.07	0	0
XiaoL_2015__SAMEA3134503__bin.38	SAMEA3134503	XiaoL_2015	SGB40321	GGB27887	FGB635	78.43	0	0
CM_sokol_trypto__HFD_DIET_80_CA__bin.43	HFD_DIET_80_CA	CM_sokol_trypto	SGB29426	GGB20145	FGB1922	94.25	1.15	0
XiaoL_2015__SAMEA3134479__bin.37	SAMEA3134479	XiaoL_2015	SGB1814	GGB1353	FGB595	92.83	2.88	41.18
KimMS_2018__SAMEA104188581__bin.86	SAMEA104188581	KimMS_2018	SGB63283	GGB45585	FGB41700	82.18	1.27	25
NanjundappaRH_2017__NOD17.6-4__bin.10	NOD17.6-4	NanjundappaRH_2017	SGB40523	GGB28041	FGB582	63.75	0.38	0
SunL_2019__KO7__bin.30	KO7	SunL_2019	SGB41245	GGB28626	FGB9571	60.36	0	0
NiY_2017__LGG_W8__bin.71	LGG_W8	NiY_2017	SGB35895	GGB24102	FGB673	96.71	1.92	60
ChungYW_2020__MG7__bin.126	MG7	ChungYW_2020	SGB59193	GGB42053	FGB38158	87.08	1.12	0
ChungYW_2020__MG4__bin.61	MG4	ChungYW_2020	SGB65302	GGB47346	FGB42694	52.65	1.47	0
XiaoL_2015__SAMEA3134532__bin.68	SAMEA3134532	XiaoL_2015	SGB41597	GGB28904	FGB8157	93.39	3.36	7.69
LeskerTR_2019__SAMEA5689830__bin.26	SAMEA5689830	LeskerTR_2019	SGB2089	GGB1509	FGB634	99.06	2.45	33.33
XiaoL_2015__SAMEA3134362__bin.35	SAMEA3134362	XiaoL_2015	SGB41568	GGB28887	FGB8157	97.7	0.67	0
LeskerTR_2019__SAMEA5689856__bin.8	SAMEA5689856	LeskerTR_2019	SGB41554	GGB28874	FGB8152	74.3	2.06	0
XiaoL_2015__SAMEA3134539__bin.120	SAMEA3134539	XiaoL_2015	SGB2088	GGB1508	FGB634	64.81	0	0
RosshartSP_2017__Rehermann.F2.WR2__bin.36	Rehermann.F2.WR2	RosshartSP_2017	SGB41596	GGB28904	FGB8157	86.61	1.72	0
BlacherE_2019__SAMEA5683178__bin.2	SAMEA5683178	BlacherE_2019	SGB1626	GGB1238	FGB579	50.34	0	0
NanjundappaRH_2017__NOD17.6-7__bin.57	NOD17.6-7	NanjundappaRH_2017	SGB40878	GGB28308	FGB9468	94.12	1.95	25
XiaoL_2015__SAMEA3134392__bin.21	SAMEA3134392	XiaoL_2015	SGB41239	GGB28621	FGB1508	73.98	1.08	0
XiaoL_2015__SAMEA3134487__bin.5	SAMEA3134487	XiaoL_2015	SGB1814	GGB1353	FGB595	95.69	2.14	41.67
RosshartSP_2019__WildmouseGutShotgunMouse1__bin.90	WildmouseGutShotgunMouse1	RosshartSP_2019	SGB35895	GGB24102	FGB673	97.12	0	0
XiaoL_2015__SAMEA3134456__bin.7	SAMEA3134456	XiaoL_2015	SGB41568	GGB28887	FGB8157	99.35	1.25	0
LeskerTR_2019__SAMEA5690334__bin.6	SAMEA5690334	LeskerTR_2019	SGB41005	GGB28422	FGB2838	60.08	0.81	0
BlacherE_2019__SAMEA5683164__bin.21	SAMEA5683164	BlacherE_2019	SGB14306	GGB9342	FGB2982	92.6	1.34	0
RosshartSP_2019__F2GenerationWildlingGutShotgunMouse13__bin.22	F2GenerationWildlingGutShotgunMouse13	RosshartSP_2019	SGB19394	GGB12472	FGB4203	99.18	1.11	0
XiaoL_2015__SAMEA3134507__bin.62	SAMEA3134507	XiaoL_2015	SGB2087	GGB1507	FGB634	67.38	0	0
XiaoL_2015__SAMEA3134476__bin.2	SAMEA3134476	XiaoL_2015	SGB41568	GGB28887	FGB8157	50.09	1.74	66.67
KimMS_2018__SAMEA104188583__bin.50	SAMEA104188583	KimMS_2018	SGB41597	GGB28904	FGB8157	72.09	2.2	83.33
CM_sokol_trypto__ABX_PENI_23_CA__bin.42	ABX_PENI_23_CA	CM_sokol_trypto	SGB21446	GGB14019	FGB633	70.69	3.61	70
LeskerTR_2019__NC+Ctrl-4_metagenome__bin.8	NC+Ctrl-4_metagenome	LeskerTR_2019	SGB41589	GGB20145	FGB1922	93.66	0.57	0
SharptonT_2017__SID61_6__bin.16	SID61_6	SharptonT_2017	SGB29426	GGB20145	FGB1922	88.51	0	0
XiaoL_2015__SAMEA3134416__bin.20	SAMEA3134416	XiaoL_2015	SGB41573	GGB28892	FGB8157	78.68	2.3	16.67
RosshartSP_2019__F2GenerationWildlingGutShotgunMouse9__bin.80	F2GenerationWildlingGutShotgunMouse9	RosshartSP_2019	SGB42344	GGB29550	FGB1325	53.45	0	0
BlacherE_2019__SAMEA5683132__bin.2	SAMEA5683132	BlacherE_2019	SGB6312	GGB4569	FGB1765	77.45	1.57	0
XiaoL_2015__SAMEA3134399__bin.9	SAMEA3134399	XiaoL_2015	SGB5155	GGB3790	FGB1494	92.77	1.23	0
LeskerTR_2019__A5Shao01__bin.32	A5Shao01	LeskerTR_2019	SGB15515	GGB9857	FGB3092	93.41	1.16	0
XiaoL_2015__SAMEA3134537__bin.68	SAMEA3134537	XiaoL_2015	SGB40327	GGB27893	FGB635	73.28	0.86	100
SharptonT_2017__SID83_6__bin.26	SID83_6	SharptonT_2017	SGB5155	GGB3790	FGB1494	89.35	1.88	0
SchulferAF_2018__SAMEA27203668__bin.12	SAMEA27203668	SchulferAF_2018	SGB35892	GGB24099	FGB673	83.49	0.16	0
XiaoL_2017__SAMEA3504099__bin.28	SAMEA3504099	XiaoL_2017	SGB9226	GGB6531	FGB2382	97.28	0	0
SandersJG_2019__SAMEA5857145__bin.1	SAMEA5857145	SandersJG_2019	SGB9226	GGB6531	FGB2382	73.15	0.85	33.33
XiaoL_2015__SAMEA3134500__bin.39	SAMEA3134500	XiaoL_2015	SGB41576	GGB28895	FGB8157	93.1	1.32	0
SharptonT_2017__SID75_12__bin.75	SID75_12	SharptonT_2017	SGB5155	GGB3790	FGB1494	93.28	0.57	0
NanjundappaRH_2017__T1D-2__bin.32	T1D-2	NanjundappaRH_2017	SGB1836	GGB1366	FGB595	92.02	3.07	6.67
XiaoL_2015__SAMEA3134525__bin.23	SAMEA3134525	XiaoL_2015	SGB21581	GGB14135	FGB634	58.62	0	0
SandersJG_2019__SAMEA5854413__bin.1	SAMEA5854413	SandersJG_2019	SGB40310	GGB27876	FGB635	61.76	0.75	0
YangC_2020__SID7mbov87_add_mock_3__bin.2	SID7mbov87_add_mock_3	YangC_2020	SGB4758	GGB3558	FGB1442	95	0.56	100
KreznarJH_2017__SAMEA51452668__bin.2	SAMEA51452668	KreznarJH_2017	SGB7272	GGB5212	FGB1922	80.27	0.28	33.33
BiY_2017__KO-HY__bin.97	KO-HY	BiY_2017	SGB19403	GGB12479	FGB4203	59.86	1.35	40
XiaoL_2015__SAMEA3134424__bin.11	SAMEA3134424	XiaoL_2015	SGB44628	GGB31312	FGB1791	98.67	0.11	0
SharptonT_2017__SID96_13__bin.60	SID96_13	SharptonT_2017	SGB40327	GGB27893	FGB635	90.01	1.7	28.57
BlacherE_2019__SAMEA5683167__bin.8	SAMEA5683167	BlacherE_2019	SGB4910	GGB3628	FGB1451	90.63	3	44.44
YangC_2020__SID1_add_CCR_3__bin.2	SID1_add_CCR_3	YangC_2020	SGB4584	GGB3438	FGB1414	60.34	0	0
LeskerTR_2019__SAMEA5689852__bin.78	SAMEA5689852	LeskerTR_2019	SGB43075	GGB30148	FGB9962	87.12	0	0
XiaoL_2015__SAMEA3134445__bin.9	SAMEA3134445	XiaoL_2015	SGB41002	GGB28419	FGB2838	89.52	0.83	0
DuerkopBA_2018__SID663M_t14__bin.10	SID663M_t14	DuerkopBA_2018	SGB35895	GGB24102	FGB673	93.24	1.44	100
SharonG_2019__SAMEA5322291__bin.7	SAMEA5322291	SharonG_2019	SGB9224	GGB6530	FGB2382	95.24	0.03	0
DuerkopBA_2018__SID663M_t42__bin.36	SID663M_t42	DuerkopBA_2018	SGB21446	GGB14019	FGB633	97.17	0.5	0
XiaoL_2015__SAMEA3134388__bin.20	SAMEA3134388	XiaoL_2015	SGB7041	GGB5024	FGB1901	98.97	0	0
LiJ_2016__ProPre_D38__bin.32	ProPre_D38	LiJ_2016	SGB35575	GGB23844	FGB7480	90.06	2.38	0
SunL_2019__KO4__bin.131	KO4	SunL_2019	SGB40306	GGB27872	FGB635	95.61	0.38	0
KimMS_2018__SAMEA104188567__bin.28	SAMEA104188567	KimMS_2018	SGB21431	GGB14004	FGB632	77.39	0.94	33.33
SandersJG_2019__SAMEA5854331__bin.3	SAMEA5854331	SandersJG_2019	SGB21441	GGB14014	FGB633	75.79	0.75	0
SharptonT_2017__SID75_8__bin.36	SID75_8	SharptonT_2017	SGB39775	GGB27479	FGB9318	51.08	0	0
SunL_2019__WT6__bin.85	WT6	SunL_2019	SGB27763	GGB18825	FGB595	50.06	0	0
CampbelC_2018__GF_8WK_GFP_7_IGO_07265_12__bin.8	GF_8WK_GFP_7_IGO_07265_12	CampbelC_2018	SGB27814	GGB1376	FGB595	62.1	4.79	13.04
KibeR_2014__SAMD00004082__bin.72	SAMD00004082	KibeR_2014	SGB40310	GGB27876	FGB635	86.6	0.38	0
XiaoL_2017__SAMEA3504119__bin.30	SAMEA3504119	XiaoL_2017	SGB41628	GGB28928	FGB1494	74.85	0.43	25
IlottNE_2016__dna_stool-HhaIL10R-R4__bin.57	dna_stool-HhaIL10R-R4	IlottNE_2016	SGB40967	GGB28387	FGB9511	89.78	0.94	0
XiaoL_2015__SAMEA3134424__bin.38	SAMEA3134424	XiaoL_2015	SGB41712	GGB28996	FGB9656	95.53	3.02	0
XiaoL_2015__SAMEA3134413__bin.23	SAMEA3134413	XiaoL_2015	SGB36960	GGB25041	FGB8119	94.86	1.15	0
NobelYR_2015__C1172m__bin.8	C1172m	NobelYR_2015	SGB21584	GGB14138	FGB634	93.96	0.38	0
RosshartSP_2019__WildmouseGutShotgunMouse1__bin.30	WildmouseGutShotgunMouse1	RosshartSP_2019	SGB21428	GGB14001	FGB636	96.79	0.38	0
SharptonT_2017__SID92_6__bin.79	SID92_6	SharptonT_2017	SGB40789	GGB28246	FGB589	72.58	0	0
XiaoL_2015__SAMEA3134503__bin.18	SAMEA3134503	XiaoL_2015	SGB41595	GGB28904	FGB8157	96.66	0.57	0
NiY_2017__LGG_W0__bin.34	LGG_W0	NiY_2017	SGB41587	GGB20145	FGB1922	95.48	4.02	50
IlottNE_2016__dna_stool-aIL10R-R4__bin.149	dna_stool-aIL10R-R4	IlottNE_2016	SGB40208	GGB27792	FGB673	64.6	1.6	0
SunL_2019__KO3__bin.6	KO3	SunL_2019	SGB42344	GGB29550	FGB1325	97.65	1.34	0
SandersJG_2019__SAMEA5854295__bin.6	SAMEA5854295	SandersJG_2019	SGB4047	GGB3047	FGB1256	95.28	1.35	0
KimMS_2018__SAMEA104188584__bin.12	SAMEA104188584	KimMS_2018	SGB63186	GGB45514	FGB9651	52.82	4.02	18.42
NobelYR_2015__A852m__bin.13	A852m	NobelYR_2015	SGB6748	GGB4858	FGB1831	93.4	0.47	100
LeskerTR_2019__SAMEA5690320__bin.20	SAMEA5690320	LeskerTR_2019	SGB41574	GGB28893	FGB8157	97.7	1.44	0
SchulferAF_2018__SAMEA27209668__bin.10	SAMEA27209668	SchulferAF_2018	SGB21585	GGB14139	FGB634	93.02	0.38	0
LeskerTR_2019__SAMEA5689868__bin.23	SAMEA5689868	LeskerTR_2019	SGB41554	GGB28874	FGB8152	89.93	1.84	25
NiY_2017__LGG_W0__bin.51	LGG_W0	NiY_2017	SGB35953	GGB24149	FGB642	57.5	3.21	23.53
SandersJG_2019__SAMEA5854310__bin.5	SAMEA5854310	SandersJG_2019	SGB27763	GGB18825	FGB595	68.8	1.51	0
SharptonT_2017__SID73_5__bin.39	SID73_5	SharptonT_2017	SGB27814	GGB1376	FGB595	72.66	0.76	100
KreznarJH_2017__SAMEA51454168__bin.30	SAMEA51454168	KreznarJH_2017	SGB40999	GGB28417	FGB2838	56.08	1.21	100
XiaoL_2015__SAMEA3134468__bin.16	SAMEA3134468	XiaoL_2015	SGB6748	GGB4858	FGB1831	97.17	0	0
RosshartSP_2017__Rehermann.F2.LR.12__bin.21	Rehermann.F2.LR.12	RosshartSP_2017	SGB41652	GGB28946	FGB9644	57.99	0.63	0
RosshartSP_2019__TaconicGutShotgunGutMouse14__bin.48	TaconicGutShotgunGutMouse14	RosshartSP_2019	SGB41621	GGB28924	FGB1494	83.9	2.87	11.11
BlacherE_2019__SAMEA5683170__bin.5	SAMEA5683170	BlacherE_2019	SGB4198	GGB3177	FGB1326	96.31	0	0
SunL_2019__WT1__bin.34	WT1	SunL_2019	SGB41589	GGB20145	FGB1922	94.43	0.69	50
NanjundappaRH_2017__NOD17.4-2__bin.21	NOD17.4-2	NanjundappaRH_2017	SGB35935	GGB24132	FGB635	57.45	0.69	0
RosshartSP_2017__Rehermann.F2.LR.5__bin.47	Rehermann.F2.LR.5	RosshartSP_2017	SGB41445	GGB28792	FGB1922	56.59	0.65	0
KimMS_2018__SAMEA104188571__bin.67	SAMEA104188571	KimMS_2018	SGB43075	GGB30148	FGB9962	91.83	0.66	0
RosshartSP_2019__TaconicGutShotgunGutMouse2__bin.10	TaconicGutShotgunGutMouse2	RosshartSP_2019	SGB43520	GGB30456	FGB4639	57.79	0	0
RosshartSP_2019__WildmouseGutShotgunMouse14__bin.63	WildmouseGutShotgunMouse14	RosshartSP_2019	SGB40878	GGB28308	FGB9468	98.22	0	0
XiaoL_2017__SAMEA3504088__bin.5	SAMEA3504088	XiaoL_2017	SGB9226	GGB6531	FGB2382	95.58	0	0
IlottNE_2016__dna_stool-aIL10R-R2__bin.33	dna_stool-aIL10R-R2	IlottNE_2016	SGB41589	GGB20145	FGB1922	68.08	0.4	100
RosshartSP_2019__WildmouseGutShotgunMouse12__bin.59	WildmouseGutShotgunMouse12	RosshartSP_2019	SGB19394	GGB12472	FGB4203	99.35	1.11	50
KimMS_2018__SAMEA104188568__bin.79	SAMEA104188568	KimMS_2018	SGB63182	GGB30475	FGB4639	79.75	0	0
XiaoL_2017__SAMEA3504128__bin.43	SAMEA3504128	XiaoL_2017	SGB40877	GGB28307	FGB9468	97.34	1.18	0
BiY_2017__NOR-14w__bin.56	NOR-14w	BiY_2017	SGB40185	GGB27771	FGB670	88.36	0.32	0
LeskerTR_2019__SAMEA5689851__bin.1	SAMEA5689851	LeskerTR_2019	SGB40196	GGB27782	FGB673	90.62	1.44	0
XiaoL_2017__SAMEA3504110__bin.36	SAMEA3504110	XiaoL_2017	SGB9226	GGB6531	FGB2382	97.96	0	0
SandersJG_2019__SAMEA5854499__bin.3	SAMEA5854499	SandersJG_2019	SGB27771	GGB14139	FGB634	51.02	1.72	0
SchulferAF_2018__SAMEA27203668__bin.29	SAMEA27203668	SchulferAF_2018	SGB59797	GGB42601	FGB28959	99.37	1.9	0
IlottNE_2016__dna_stool-Hh-R1__bin.34	dna_stool-Hh-R1	IlottNE_2016	SGB44628	GGB31312	FGB1791	54.67	0.11	0
NobelYR_2015__F2M2m__bin.12	F2M2m	NobelYR_2015	SGB29427	GGB20146	FGB1922	94.14	1.28	0
RosshartSP_2019__TaconicGutShotgunGutMouse6__bin.72	TaconicGutShotgunGutMouse6	RosshartSP_2019	SGB43531	GGB30461	FGB4639	74.35	2.48	100
XiaoL_2015__SAMEA3134452__bin.10	SAMEA3134452	XiaoL_2015	SGB42426	GGB29622	FGB9850	95.97	0	0
XiaoL_2015__SAMEA3134493__bin.24	SAMEA3134493	XiaoL_2015	SGB41559	GGB28879	FGB8152	96.55	1.72	0
SandersJG_2019__SAMEA5856856__bin.10	SAMEA5856856	SandersJG_2019	SGB7041	GGB5024	FGB1901	87.9	1.12	0
NanjundappaRH_2017__Healthy-4__bin.39	Healthy-4	NanjundappaRH_2017	SGB2091	GGB1511	FGB634	97.77	1.07	25
CM_sokol_trypto__TRP_CTRL_83_CA__bin.8	TRP_CTRL_83_CA	CM_sokol_trypto	SGB21440	GGB14013	FGB633	94.91	0	0
MastrocolaR_2018__FS_shot__bin.2	FS_shot	MastrocolaR_2018	SGB21431	GGB14004	FGB632	61.48	1.32	0
NanjundappaRH_2017__NOD17.4-3__bin.34	NOD17.4-3	NanjundappaRH_2017	SGB40185	GGB27771	FGB670	92.66	0.66	0
BiY_2017__WT-0w__bin.26	WT-0w	BiY_2017	SGB41580	GGB28898	FGB8157	93.1	2.87	29.41
XiaoL_2015__SAMEA3134415__bin.5	SAMEA3134415	XiaoL_2015	SGB40959	GGB28379	FGB9506	75.8	0.96	0
KibeR_2014__SAMD00004082__bin.77	SAMD00004082	KibeR_2014	SGB40190	GGB27776	FGB673	93.11	0.48	0
RosshartSP_2019__F2GenerationWildlingGutShotgunMouse10__bin.113	F2GenerationWildlingGutShotgunMouse10	RosshartSP_2019	SGB21585	GGB14139	FGB634	84.42	1.13	33.33
SharptonT_2017__SID75_4__bin.30	SID75_4	SharptonT_2017	SGB27761	GGB18823	FGB595	84.03	0.53	0
CM_sokol_trypto__TRP_HIGH_92_CA__bin.26	TRP_HIGH_92_CA	CM_sokol_trypto	SGB17278	GGB10640	FGB3150	97.7	0.85	50
YangC_2020__SID1_add_BBB_2__bin.2	SID1_add_BBB_2	YangC_2020	SGB7968	GGB5649	FGB1975	69.25	2.94	10
FabbianoS_2018__fabbia_F36__bin.6	fabbia_F36	FabbianoS_2018	SGB40192	GGB27778	FGB673	95.84	3.22	53.85
RosshartSP_2019__WildmouseGutShotgunMouse13__bin.62	WildmouseGutShotgunMouse13	RosshartSP_2019	SGB41725	GGB29006	FGB1494	97.19	0.68	0
NobelYR_2015__A1022m__bin.6	A1022m	NobelYR_2015	SGB5158	GGB3793	FGB1494	95	2.4	0
SandersJG_2019__SAMEA5854295__bin.3	SAMEA5854295	SandersJG_2019	SGB27763	GGB18825	FGB595	91.33	2.53	11.11
CM_sokol_trypto__HFD_DIET_78_CA__bin.52	HFD_DIET_78_CA	CM_sokol_trypto	SGB43530	GGB30461	FGB4639	86.35	2.97	25
BiY_2017__WT-14w__bin.9	WT-14w	BiY_2017	SGB35895	GGB24102	FGB673	98.56	0	0
CampbelC_2018__GF_8WK_CNS1_9_IGO_07265_18__bin.34	GF_8WK_CNS1_9_IGO_07265_18	CampbelC_2018	SGB27761	GGB18823	FGB595	68.84	2.26	30
RosshartSP_2017__Rehermann.F2.WR9__bin.40	Rehermann.F2.WR9	RosshartSP_2017	SGB7041	GGB5024	FGB1901	95.09	1.03	50
XiaoL_2015__SAMEA3134412__bin.23	SAMEA3134412	XiaoL_2015	SGB36960	GGB25041	FGB8119	92.84	1.15	0
NobelYR_2015__C822m__bin.14	C822m	NobelYR_2015	SGB40285	GGB27851	FGB637	87.67	0.75	0
CM_sokol_trypto__ABX_CTRL_05_CA__bin.20	ABX_CTRL_05_CA	CM_sokol_trypto	SGB35935	GGB24132	FGB635	87.54	3.32	23.81
XiaoL_2015__SAMEA3134523__bin.17	SAMEA3134523	XiaoL_2015	SGB40880	GGB28310	FGB9469	78.05	0	0
BlacherE_2019__SAMEA5683169__bin.4	SAMEA5683169	BlacherE_2019	SGB5117	GGB3759	FGB1480	80.32	0.81	0
SandersJG_2019__SAMEA5857066__bin.8	SAMEA5857066	SandersJG_2019	SGB21584	GGB14138	FGB634	73.43	0.94	0
RosshartSP_2019__F2GenerationWildlingGutShotgunMouse15__bin.73	F2GenerationWildlingGutShotgunMouse15	RosshartSP_2019	SGB40800	GGB1415	FGB599	84.26	0.58	0
XiaoL_2015__SAMEA3134444__bin.40	SAMEA3134444	XiaoL_2015	SGB43530	GGB30461	FGB4639	84	2.5	8.33
SharptonT_2017__SID96_10__bin.10	SID96_10	SharptonT_2017	SGB40800	GGB1415	FGB599	94.7	1.21	11.11
LagkouvardosI_2016__SAMEA3515986__bin.91	SAMEA3515986	LagkouvardosI_2016	SGB4185	GGB3171	FGB1323	82.55	0	0
RosshartSP_2019__WildmouseGutShotgunMouse8__bin.39	WildmouseGutShotgunMouse8	RosshartSP_2019	SGB36974	GGB25052	FGB8123	92.8	2.16	10
CM_sokol_trypto__ABX_PENI_23_SI__bin.21	ABX_PENI_23_SI	CM_sokol_trypto	SGB40792	GGB28249	FGB589	59.37	2.15	25
CM_sokol_trypto__HFD_DIET_80_CA__bin.36	HFD_DIET_80_CA	CM_sokol_trypto	SGB42317	GGB29531	FGB9827	51.11	0.55	50
LeskerTR_2019__SAMEA5689862__bin.11	SAMEA5689862	LeskerTR_2019	SGB41554	GGB28874	FGB8152	90.26	1.74	25
IlottNE_2016__dna_stool-aIL10R-R4__bin.49	dna_stool-aIL10R-R4	IlottNE_2016	SGB40522	GGB28040	FGB582	84.26	0	0
SharonG_2019__SAMEA5322360__bin.10	SAMEA5322360	SharonG_2019	SGB1934	GGB1409	FGB599	77.97	1.28	36.36
SharptonT_2017__SID73_10__bin.53	SID73_10	SharptonT_2017	SGB40789	GGB28246	FGB589	86.42	0	0
LeskerTR_2019__SAMEA5689805__bin.39	SAMEA5689805	LeskerTR_2019	SGB40522	GGB28040	FGB582	95.17	0.2	100
XiaoL_2017__SAMEA3504083__bin.6	SAMEA3504083	XiaoL_2017	SGB41460	GGB28806	FGB1922	95.4	0.82	0
SharonG_2019__SAMEA5322360__bin.22	SAMEA5322360	SharonG_2019	SGB4925	GGB3634	FGB1454	72.81	3.51	100
SharptonT_2017__SID102_6__bin.12	SID102_6	SharptonT_2017	SGB19394	GGB12472	FGB4203	71.97	0.35	100
XiaoL_2015__SAMEA3134537__bin.94	SAMEA3134537	XiaoL_2015	SGB35935	GGB24132	FGB635	92.96	0	0
RosshartSP_2019__WildmouseGutShotgunMouse13__bin.65	WildmouseGutShotgunMouse13	RosshartSP_2019	SGB27790	GGB1366	FGB595	95.04	2.2	10
RosshartSP_2017__Rehermann.F2.WR3__bin.58	Rehermann.F2.WR3	RosshartSP_2017	SGB41617	GGB28921	FGB1494	67.62	1.99	0
IlottNE_2016__dna_stool-Hh-R3__bin.118	dna_stool-Hh-R3	IlottNE_2016	SGB40295	GGB27861	FGB9384	93.36	1.13	0
BlacherE_2019__SAMEA5682972__bin.3	SAMEA5682972	BlacherE_2019	SGB40070	GGB27697	FGB7480	64.77	0.87	0
SharptonT_2017__SID83_6__bin.51	SID83_6	SharptonT_2017	SGB27761	GGB18823	FGB595	81.38	0.53	0
LagkouvardosI_2016__SAMEA3515986__bin.104	SAMEA3515986	LagkouvardosI_2016	SGB35953	GGB24149	FGB642	84.72	0	0
LagkouvardosI_2016__SAMEA3515986__bin.162	SAMEA3515986	LagkouvardosI_2016	SGB7077	GGB5050	FGB1905	80.91	0.79	50
CM_sokol_trypto__TRP_CTRL_83_SI__bin.24	TRP_CTRL_83_SI	CM_sokol_trypto	SGB40319	GGB27885	FGB635	97.17	0.75	50
XiaoL_2017__SAMEA3504090__bin.47	SAMEA3504090	XiaoL_2017	SGB41460	GGB28806	FGB1922	87.36	0.77	0
BiY_2017__NOR-27w__bin.56	NOR-27w	BiY_2017	SGB43252	GGB30290	FGB3000	89.17	1.79	0
SharptonT_2017__SID75_12__bin.10	SID75_12	SharptonT_2017	SGB35952	GGB24148	FGB642	86.1	0.38	0
CM_sokol_trypto__DAB_OFME_68_CA__bin.4	DAB_OFME_68_CA	CM_sokol_trypto	SGB24956	GGB16528	FGB5571	96.36	2.2	0
CM_sokol_trypto__TRP_LOWW_89_CA__bin.6	TRP_LOWW_89_CA	CM_sokol_trypto	SGB40192	GGB27778	FGB673	98.94	1.06	66.67
NobelYR_2015__C842m__bin.4	C842m	NobelYR_2015	SGB59794	GGB42598	FGB28755	51.78	1.85	0
NobelYR_2015__C942m__bin.30	C942m	NobelYR_2015	SGB42492	GGB29683	FGB1342	76.85	0	0
YangC_2020__hl1271B_bef_FMT_2__bin.5	hl1271B_bef_FMT_2	YangC_2020	SGB4757	GGB3558	FGB1442	86.55	0	0
XiaoL_2015__SAMEA3134522__bin.28	SAMEA3134522	XiaoL_2015	SGB27761	GGB18823	FGB595	88.24	0.9	25
SharonG_2019__SAMEA5322340__bin.24	SAMEA5322340	SharonG_2019	SGB4721	GGB3533	FGB1439	61.87	1.06	50
YangC_2020__hl88b_bef_FMT_1__bin.1	hl88b_bef_FMT_1	YangC_2020	SGB1836	GGB1366	FGB595	91.31	2	0
BlacherE_2019__SAMEA5683087__bin.1	SAMEA5683087	BlacherE_2019	SGB27761	GGB18823	FGB595	76.6	3.53	75
BiY_2017__WT-27w__bin.38	WT-27w	BiY_2017	SGB41239	GGB28621	FGB1508	89.26	2.35	0
XiaoL_2015__SAMEA3134503__bin.54	SAMEA3134503	XiaoL_2015	SGB41697	GGB28984	FGB1420	96.53	1.34	0
CM_guido__GG_VVB_855_T6_STL_s__bin.27	GG_VVB_855_T6_STL_s	CM_guido	SGB40368	GGB27929	FGB9395	69.25	0	0
RosshartSP_2019__WildmouseGutShotgunMouse9__bin.63	WildmouseGutShotgunMouse9	RosshartSP_2019	SGB27768	GGB18829	FGB595	84.13	1.64	20
RosshartSP_2017__Rehermann.F2.WR3__bin.7	Rehermann.F2.WR3	RosshartSP_2017	SGB41420	GGB28768	FGB1417	93.04	3.8	7.69
BlacherE_2019__SAMEA5683177__bin.19	SAMEA5683177	BlacherE_2019	SGB4285	GGB3243	FGB1336	97.46	1.68	0
FabbianoS_2018__fabbia_F25__bin.6	fabbia_F25	FabbianoS_2018	SGB40522	GGB28040	FGB582	90.14	0.12	100
SunL_2019__KO4__bin.142	KO4	SunL_2019	SGB43540	GGB30466	FGB4639	97.99	0	0
XiaoL_2015__SAMEA3134489__bin.16	SAMEA3134489	XiaoL_2015	SGB42321	GGB29535	FGB9830	77.01	2.48	12.5
FabbianoS_2018__fabbia_C12__bin.26	fabbia_C12	FabbianoS_2018	SGB35892	GGB24099	FGB673	77.47	0.64	66.67
BiY_2017__WT-HY__bin.17	WT-HY	BiY_2017	SGB41475	GGB28820	FGB1494	69.01	2.3	0
NanjundappaRH_2017__T1D-1__bin.17	T1D-1	NanjundappaRH_2017	SGB2301	GGB1676	FGB673	70.25	3.45	100
XiaoL_2017__SAMEA3504132__bin.47	SAMEA3504132	XiaoL_2017	SGB40877	GGB28307	FGB9468	98.82	1.18	0
XiaoL_2015__SAMEA3134378__bin.12	SAMEA3134378	XiaoL_2015	SGB4047	GGB3047	FGB1256	94.34	2.29	0
NanjundappaRH_2017__NOD17.6-7__bin.39	NOD17.6-7	NanjundappaRH_2017	SGB21581	GGB14135	FGB634	64.01	0	0
XiaoL_2015__SAMEA3134444__bin.44	SAMEA3134444	XiaoL_2015	SGB40356	GGB27918	FGB4425	86.23	0.38	0
XiaoL_2015__SAMEA3134371__bin.30	SAMEA3134371	XiaoL_2015	SGB41474	GGB28819	FGB1494	90.17	1.15	50
XiaoL_2015__SAMEA3134500__bin.45	SAMEA3134500	XiaoL_2015	SGB41515	GGB28848	FGB9630	94.3	0.95	0
XiaoL_2015__SAMEA3134418__bin.19	SAMEA3134418	XiaoL_2015	SGB7041	GGB5024	FGB1901	90.26	2.05	5.88
LeskerTR_2019__SAMEA5690319__bin.48	SAMEA5690319	LeskerTR_2019	SGB40997	GGB28415	FGB2838	89.48	0	0
FabbianoS_2018__fabbia_C15__bin.39	fabbia_C15	FabbianoS_2018	SGB41601	GGB28908	FGB8157	92.5	3.11	0
CM_sokol_trypto__HFD_DIET_77_SI__bin.53	HFD_DIET_77_SI	CM_sokol_trypto	SGB42344	GGB29550	FGB1325	91.39	1.34	0
SandersJG_2019__SAMEA5854291__bin.6	SAMEA5854291	SandersJG_2019	SGB29427	GGB20146	FGB1922	61.51	1.81	10
CampbelC_2018__GFP_5_IGO_07198_11__bin.23	GFP_5_IGO_07198_11	CampbelC_2018	SGB2088	GGB1508	FGB634	66.86	2.26	0
SharptonT_2017__SID83_12__bin.75	SID83_12	SharptonT_2017	SGB21446	GGB14019	FGB633	66.47	0	0
RosshartSP_2019__WildmouseGutShotgunMouse4__bin.27	WildmouseGutShotgunMouse4	RosshartSP_2019	SGB7095	GGB5065	FGB1906	97.27	0	0
LeskerTR_2019__Glu+Amox-1_metagenome__bin.31	Glu+Amox-1_metagenome	LeskerTR_2019	SGB43248	GGB30286	FGB9976	96.31	0	0
NobelYR_2015__A842m__bin.27	A842m	NobelYR_2015	SGB7984	GGB5661	FGB1976	93.89	1.51	14.29
LiJ_2016__Control_D0__bin.5	Control_D0	LiJ_2016	SGB19395	GGB12472	FGB4203	92.93	1.71	22.22
FabbianoS_2018__fabbia_C7__bin.17	fabbia_C7	FabbianoS_2018	SGB40961	GGB28381	FGB9508	87.31	1.12	0
RosshartSP_2019__F2GenerationWildlingGutShotgunMouse12__bin.21	F2GenerationWildlingGutShotgunMouse12	RosshartSP_2019	SGB43074	GGB30147	FGB9962	97.87	0	0
BiY_2017__KO-gut__bin.94	KO-gut	BiY_2017	SGB43506	GGB30449	FGB4639	88.63	1.34	0
NobelYR_2015__F6M1m__bin.3	F6M1m	NobelYR_2015	SGB41019	GGB28436	FGB9517	80.85	0.81	0
XiaoL_2015__SAMEA3134391__bin.42	SAMEA3134391	XiaoL_2015	SGB40323	GGB27889	FGB635	95.97	0.5	50
BlacherE_2019__SAMEA5683041__bin.1	SAMEA5683041	BlacherE_2019	SGB2095	GGB1515	FGB635	91.49	0.26	33.33
FabbianoS_2018__fabbia_C13__bin.3	fabbia_C13	FabbianoS_2018	SGB2088	GGB1508	FGB634	86.83	4.08	62.5
XiaoL_2015__SAMEA3134536__bin.68	SAMEA3134536	XiaoL_2015	SGB21428	GGB14001	FGB636	93.77	1.51	0
XiaoL_2017__SAMEA3504119__bin.8	SAMEA3504119	XiaoL_2017	SGB35575	GGB23844	FGB7480	95.95	0.48	0
BlacherE_2019__SAMEA5682999__bin.4	SAMEA5682999	BlacherE_2019	SGB2095	GGB1515	FGB635	92.54	0.84	50
SharonG_2019__SAMEA5322247__bin.27	SAMEA5322247	SharonG_2019	SGB1836	GGB1366	FGB595	77.59	3.45	50
BiY_2017__KO-gut__bin.20	KO-gut	BiY_2017	SGB35894	GGB24101	FGB673	96.31	0.5	50
BiY_2017__WT-14w__bin.12	WT-14w	BiY_2017	SGB40878	GGB28308	FGB9468	72.98	0	0
FabbianoS_2018__fabbia_F37__bin.19	fabbia_F37	FabbianoS_2018	SGB40192	GGB27778	FGB673	93.4	0.48	0
RosshartSP_2019__WildmouseGutShotgunMouse14__bin.46	WildmouseGutShotgunMouse14	RosshartSP_2019	SGB27763	GGB18825	FGB595	53.27	3.21	0
XiaoL_2015__SAMEA3134441__bin.30	SAMEA3134441	XiaoL_2015	SGB41495	GGB28836	FGB1494	96.27	2.08	0
XiaoL_2015__SAMEA3134451__bin.19	SAMEA3134451	XiaoL_2015	SGB41451	GGB28798	FGB1922	65.63	0.57	0
XiaoL_2015__SAMEA3134480__bin.29	SAMEA3134480	XiaoL_2015	SGB4047	GGB3047	FGB1256	78.3	0.4	0
LiJ_2016__Drug_D38__bin.27	Drug_D38	LiJ_2016	SGB40070	GGB27697	FGB7480	74.04	3.06	0
XiaoL_2015__SAMEA3134514__bin.16	SAMEA3134514	XiaoL_2015	SGB40353	GGB27915	FGB4425	58.78	3.4	0
LeskerTR_2019__Dex+Ctrl-3_metagenome__bin.58	Dex+Ctrl-3_metagenome	LeskerTR_2019	SGB63230	GGB30448	FGB4639	56.54	0	0
XiaoL_2015__SAMEA3134444__bin.21	SAMEA3134444	XiaoL_2015	SGB41016	GGB28433	FGB9516	94.56	0.72	50
XiaoL_2015__SAMEA3134530__bin.21	SAMEA3134530	XiaoL_2015	SGB27761	GGB18823	FGB595	87.68	4.65	11.11
XiaoL_2017__SAMEA3504102__bin.43	SAMEA3504102	XiaoL_2017	SGB1814	GGB1353	FGB595	71.72	0	0
NobelYR_2015__C852m__bin.20	C852m	NobelYR_2015	SGB27763	GGB18825	FGB595	96.48	0.38	0
BlacherE_2019__SAMEA5683100__bin.1	SAMEA5683100	BlacherE_2019	SGB40070	GGB27697	FGB7480	83.7	1.67	16.67
RosshartSP_2019__F2GenerationWildlingGutShotgunMouse12__bin.43	F2GenerationWildlingGutShotgunMouse12	RosshartSP_2019	SGB43508	GGB30451	FGB4639	95.64	0.34	0
SharptonT_2017__SID96_12__bin.1	SID96_12	SharptonT_2017	SGB41555	GGB28875	FGB8152	92.05	4.63	0
RosshartSP_2019__TaconicGutShotgunGutMouse1__bin.68	TaconicGutShotgunGutMouse1	RosshartSP_2019	SGB40980	GGB28399	FGB2838	79.35	0	0
NanjundappaRH_2017__NOD-2__bin.34	NOD-2	NanjundappaRH_2017	SGB40412	GGB27959	FGB553	69.61	0	0
DuerkopBA_2018__SID666M_t14__bin.17	SID666M_t14	DuerkopBA_2018	SGB36960	GGB25041	FGB8119	83.38	0.57	0
RosshartSP_2019__WildmouseGutShotgunMouse11__bin.23	WildmouseGutShotgunMouse11	RosshartSP_2019	SGB41721	GGB29004	FGB9660	84.51	2.24	20
LeskerTR_2019__M1D0_Zymo__bin.60	M1D0_Zymo	LeskerTR_2019	SGB41484	GGB28828	FGB1494	97.21	3.2	0
IlottNE_2016__dna_stool-ss-R2__bin.38	dna_stool-ss-R2	IlottNE_2016	SGB41446	GGB28793	FGB1922	89.59	1.34	40
XiaoL_2015__SAMEA3134445__bin.22	SAMEA3134445	XiaoL_2015	SGB41712	GGB28996	FGB9656	90.71	2.35	25
XiaoL_2015__SAMEA3134400__bin.38	SAMEA3134400	XiaoL_2015	SGB41020	GGB28437	FGB9517	64.31	0.94	0
NobelYR_2015__F20M2m__bin.39	F20M2m	NobelYR_2015	SGB21584	GGB14138	FGB634	93.21	0.38	0
SharptonT_2017__SID84_13__bin.65	SID84_13	SharptonT_2017	SGB19394	GGB12472	FGB4203	98.47	1.24	16.67
SandersJG_2019__SAMEA5854268__bin.1	SAMEA5854268	SandersJG_2019	SGB7041	GGB5024	FGB1901	88.61	0.91	0
SandersJG_2019__SAMEA5854308__bin.4	SAMEA5854308	SandersJG_2019	SGB40310	GGB27876	FGB635	90.25	1.86	0
GurleyBJ_2019__dGTE_treat_4__bin.7	dGTE_treat_4	GurleyBJ_2019	SGB40997	GGB28415	FGB2838	70.09	0	0
SharptonT_2017__SID83_4__bin.54	SID83_4	SharptonT_2017	SGB41589	GGB20145	FGB1922	66.38	0	0
LeskerTR_2019__SAMEA5690328__bin.36	SAMEA5690328	LeskerTR_2019	SGB27814	GGB1376	FGB595	63.79	0	0
KimMS_2018__SAMEA104188585__bin.38	SAMEA104188585	KimMS_2018	SGB43533	GGB30461	FGB4639	94.46	0.56	100
BlacherE_2019__SAMEA5683133__bin.7	SAMEA5683133	BlacherE_2019	SGB4285	GGB3243	FGB1336	99.06	1.01	0
LeskerTR_2019__SAMEA5689803__bin.15	SAMEA5689803	LeskerTR_2019	SGB5155	GGB3790	FGB1494	86.51	1.73	16.67
SandersJG_2019__SAMEA5856923__bin.6	SAMEA5856923	SandersJG_2019	SGB21441	GGB14014	FGB633	92.01	0.19	0
XiaoL_2017__SAMEA3504103__bin.23	SAMEA3504103	XiaoL_2017	SGB7272	GGB5212	FGB1922	96.24	0.08	0
JovelJ_2016__MIX1.shotgun__bin.10	MIX1.shotgun	JovelJ_2016	SGB6146	GGB4459	FGB1753	65.52	0	0
NanjundappaRH_2017__NOD17.4-7__bin.68	NOD17.4-7	NanjundappaRH_2017	SGB40070	GGB27697	FGB7480	69.3	2.38	12.5
SharptonT_2017__SID83_6__bin.33	SID83_6	SharptonT_2017	SGB36960	GGB25041	FGB8119	96.44	1.72	0
RosshartSP_2017__Rehermann.F2.LR.11__bin.26	Rehermann.F2.LR.11	RosshartSP_2017	SGB19472	GGB12522	FGB4217	93.91	3.45	0
XiaoL_2015__SAMEA3134453__bin.29	SAMEA3134453	XiaoL_2015	SGB5155	GGB3790	FGB1494	95.86	1.81	0
XiaoL_2017__SAMEA3504117__bin.34	SAMEA3504117	XiaoL_2017	SGB40793	GGB28250	FGB589	86.92	0.54	0
XiaoL_2015__SAMEA3134520__bin.33	SAMEA3134520	XiaoL_2015	SGB41702	GGB28989	FGB1420	76.97	2.4	0
NanjundappaRH_2017__NOD17.4-4__bin.4	NOD17.4-4	NanjundappaRH_2017	SGB2095	GGB1515	FGB635	60.19	0.25	0
LeskerTR_2019__SAMEA5690322__bin.42	SAMEA5690322	LeskerTR_2019	SGB35894	GGB24101	FGB673	54.33	0.96	0
KibeR_2014__SAMD00004159__bin.12	SAMD00004159	KibeR_2014	SGB40368	GGB27929	FGB9395	59.81	0	0
LeskerTR_2019__Dex+Ctrl-3_metagenome__bin.18	Dex+Ctrl-3_metagenome	LeskerTR_2019	SGB27763	GGB18825	FGB595	68.55	0.38	0
CM_sokol_trypto__HFD_DIET_76_CA__bin.33	HFD_DIET_76_CA	CM_sokol_trypto	SGB27763	GGB18825	FGB595	91.57	1.51	0
XiaoL_2015__SAMEA3134525__bin.15	SAMEA3134525	XiaoL_2015	SGB21431	GGB14004	FGB632	85.28	0.38	0
NobelYR_2015__C1131m__bin.26	C1131m	NobelYR_2015	SGB41712	GGB28996	FGB9656	66.31	2.35	0
RosshartSP_2017__Rehermann.F2.LR.5__bin.55	Rehermann.F2.LR.5	RosshartSP_2017	SGB29427	GGB20146	FGB1922	89.13	2.12	14.29
CM_sokol_trypto__MFD_CTRL_35_CA__bin.31	MFD_CTRL_35_CA	CM_sokol_trypto	SGB40791	GGB28248	FGB589	80.44	1.08	0
LeskerTR_2019__SAMEA5690325__bin.11	SAMEA5690325	LeskerTR_2019	SGB6748	GGB4858	FGB1831	100	0	0
NanjundappaRH_2017__T1D-2__bin.38	T1D-2	NanjundappaRH_2017	SGB1934	GGB1409	FGB599	72.4	3.45	100
XiaoL_2015__SAMEA3134526__bin.9	SAMEA3134526	XiaoL_2015	SGB21428	GGB14001	FGB636	89.7	0	0
BiY_2017__WT-gut__bin.82	WT-gut	BiY_2017	SGB40800	GGB1415	FGB599	91.79	0.85	0
KimMS_2018__SAMEA104188566__bin.7	SAMEA104188566	KimMS_2018	SGB42493	GGB29684	FGB1342	90.6	0	0
SchulferAF_2018__SAMEA27197668__bin.6	SAMEA27197668	SchulferAF_2018	SGB4762	GGB3560	FGB1442	88.11	0.32	0
LeskerTR_2019__SAMEA5690323__bin.97	SAMEA5690323	LeskerTR_2019	SGB35952	GGB24148	FGB642	87.23	0.75	0
KibeR_2014__SAMD00004159__bin.34	SAMD00004159	KibeR_2014	SGB1863	GGB1376	FGB595	59.83	0.86	100
CampbelC_2018__GF_8WK_GFP_4_IGO_07265_4__bin.10	GF_8WK_GFP_4_IGO_07265_4	CampbelC_2018	SGB40412	GGB27959	FGB553	64.08	0.5	50
RosshartSP_2019__TaconicGutShotgunGutMouse13__bin.110	TaconicGutShotgunGutMouse13	RosshartSP_2019	SGB29416	GGB20135	FGB1922	92.62	3.02	0
NobelYR_2015__A1042m__bin.25	A1042m	NobelYR_2015	SGB41545	GGB28870	FGB8152	95.57	3.45	16.67
RosshartSP_2019__TaconicGutShotgunGutMouse2__bin.55	TaconicGutShotgunGutMouse2	RosshartSP_2019	SGB41529	GGB28860	FGB8152	79	2.83	14.29
LeskerTR_2019__SAMEA5689852__bin.29	SAMEA5689852	LeskerTR_2019	SGB7275	GGB5215	FGB1922	77.14	2.85	15.38
LeskerTR_2019__SAMEA5690316__bin.56	SAMEA5690316	LeskerTR_2019	SGB40938	GGB28360	FGB9495	95.97	0.81	0
XiaoL_2015__SAMEA3134443__bin.52	SAMEA3134443	XiaoL_2015	SGB41612	GGB28916	FGB1494	87.89	0	0
FabbianoS_2018__fabbia_C15__bin.51	fabbia_C15	FabbianoS_2018	SGB4974	GGB3663	FGB1461	96.55	1.72	0
CM_sokol_trypto__ABX_COLI_16_SI__bin.9	ABX_COLI_16_SI	CM_sokol_trypto	SGB7095	GGB5065	FGB1906	97.28	0.07	100
XiaoL_2017__SAMEA3504128__bin.4	SAMEA3504128	XiaoL_2017	SGB41554	GGB28874	FGB8152	97.13	1.26	0
LeskerTR_2019__SAMEA5690332__bin.36	SAMEA5690332	LeskerTR_2019	SGB43003	GGB30091	FGB3046	65.64	0.67	100
XiaoL_2017__SAMEA3504092__bin.34	SAMEA3504092	XiaoL_2017	SGB21428	GGB14001	FGB636	91.63	2.58	36.36
RosshartSP_2019__WildmouseGutShotgunMouse5__bin.62	WildmouseGutShotgunMouse5	RosshartSP_2019	SGB19403	GGB12479	FGB4203	72.23	3.67	0
ChungYW_2020__MG8__bin.70	MG8	ChungYW_2020	SGB63927	GGB46159	FGB14018	74.24	0.38	0
ChungYW_2020__MG8__bin.103	MG8	ChungYW_2020	SGB40306	GGB27872	FGB635	54.91	0.38	0
SandersJG_2019__SAMEA5856889__bin.7	SAMEA5856889	SandersJG_2019	SGB35895	GGB24102	FGB673	67.87	1.3	0
YuK_2019__BPA-DNA-2__bin.7	BPA-DNA-2	YuK_2019	SGB39832	GGB27529	FGB9340	85.74	0.78	14.29
XiaoL_2017__SAMEA3504105__bin.37	SAMEA3504105	XiaoL_2017	SGB40208	GGB27792	FGB673	84.13	0.48	0
NanjundappaRH_2017__IBD-2__bin.37	IBD-2	NanjundappaRH_2017	SGB15286	GGB9728	FGB3058	50.49	1.79	0
SharonG_2019__SAMEA5322345__bin.8	SAMEA5322345	SharonG_2019	SGB4742	GGB3546	FGB1441	93.65	2.22	40
FabbianoS_2018__fabbia_F38__bin.36	fabbia_F38	FabbianoS_2018	SGB21445	GGB14018	FGB633	94.08	0.85	33.33
SharptonT_2017__SID83_4__bin.56	SID83_4	SharptonT_2017	SGB40890	GGB9819	FGB3078	91.29	2.65	0
NanjundappaRH_2017__NOD17.4-8__bin.21	NOD17.4-8	NanjundappaRH_2017	SGB41723	GGB29005	FGB1494	93.29	2.24	16.67
RosshartSP_2019__WildmouseGutShotgunMouse10__bin.18	WildmouseGutShotgunMouse10	RosshartSP_2019	SGB41492	GGB25039	FGB8119	61.84	2.42	0
BlacherE_2019__SAMEA5683124__bin.3	SAMEA5683124	BlacherE_2019	SGB27761	GGB18823	FGB595	92.8	1.57	42.86
XiaoL_2015__SAMEA3134495__bin.32	SAMEA3134495	XiaoL_2015	SGB36958	GGB25039	FGB8119	80.63	2.01	0
XiaoL_2015__SAMEA3134392__bin.41	SAMEA3134392	XiaoL_2015	SGB41597	GGB28904	FGB8157	52.08	2.51	33.33
CampbelC_2018__CNS1_7_IGO_07198_13__bin.19	CNS1_7_IGO_07198_13	CampbelC_2018	SGB40192	GGB27778	FGB673	65.38	0	0
BlacherE_2019__SAMEA5683184__bin.1	SAMEA5683184	BlacherE_2019	SGB4874	GGB3608	FGB1449	52.11	0.63	0
SandersJG_2019__SAMEA5857141__bin.4	SAMEA5857141	SandersJG_2019	SGB40310	GGB27876	FGB635	82.3	2.45	10
LeskerTR_2019__NC+Ctrl-1_metagenome__bin.48	NC+Ctrl-1_metagenome	LeskerTR_2019	SGB40962	GGB28382	FGB9508	93.51	0.22	0
SharptonT_2017__SID96_13__bin.33	SID96_13	SharptonT_2017	SGB2088	GGB1508	FGB634	72.93	1.72	0
RosshartSP_2019__WildmouseGutShotgunMouse5__bin.36	WildmouseGutShotgunMouse5	RosshartSP_2019	SGB41498	GGB3793	FGB1494	86.35	2.01	25
XiaoL_2017__SAMEA3504111__bin.10	SAMEA3504111	XiaoL_2017	SGB7095	GGB5065	FGB1906	99.46	0	0
KibeR_2014__SAMD00004082__bin.87	SAMD00004082	KibeR_2014	SGB64262	GGB5024	FGB1901	51.31	0.78	0
SandersJG_2019__SAMEA5854535__bin.5	SAMEA5854535	SandersJG_2019	SGB21441	GGB14014	FGB633	95.19	0.75	0
RosshartSP_2019__TaconicGutShotgunGutMouse13__bin.96	TaconicGutShotgunGutMouse13	RosshartSP_2019	SGB1941	GGB1412	FGB599	97.34	0.64	0
CM_sokol_trypto__ABX_CTRL_05_SI__bin.21	ABX_CTRL_05_SI	CM_sokol_trypto	SGB21445	GGB14018	FGB633	76.79	0	0
NanjundappaRH_2017__NOD17.6-1__bin.3	NOD17.6-1	NanjundappaRH_2017	SGB43504	GGB30448	FGB4639	89.2	2.91	28.57
BlacherE_2019__SAMEA5683026__bin.2	SAMEA5683026	BlacherE_2019	SGB40285	GGB27851	FGB637	93.59	2.26	25
RosshartSP_2017__Rehermann.F2.WR3__bin.18	Rehermann.F2.WR3	RosshartSP_2017	SGB41502	GGB25041	FGB8119	81.32	1.23	0
XiaoL_2017__SAMEA3504080__bin.23	SAMEA3504080	XiaoL_2017	SGB7277	GGB5216	FGB1922	78.06	1.39	50
XiaoL_2015__SAMEA3134530__bin.49	SAMEA3134530	XiaoL_2015	SGB40962	GGB28382	FGB9508	67.53	1.86	0
BiY_2017__WT-0w__bin.30	WT-0w	BiY_2017	SGB21584	GGB14138	FGB634	50.01	2.83	9.09
CampbelC_2018__GFP_5_IGO_07198_11__bin.24	GFP_5_IGO_07198_11	CampbelC_2018	SGB4787	GGB3577	FGB1447	50.06	0	0
RosshartSP_2019__F2GenerationWildlingGutShotgunMouse10__bin.36	F2GenerationWildlingGutShotgunMouse10	RosshartSP_2019	SGB41627	GGB28928	FGB1494	85.52	2.87	28.57
XiaoL_2015__SAMEA3134500__bin.54	SAMEA3134500	XiaoL_2015	SGB7272	GGB5212	FGB1922	92.79	2.95	0
NobelYR_2015__T1472m__bin.18	T1472m	NobelYR_2015	SGB24891	GGB16469	FGB1753	93.66	0	0
IlottNE_2016__dna_stool-aIL10R-R3__bin.88	dna_stool-aIL10R-R3	IlottNE_2016	SGB2089	GGB1509	FGB634	98.15	2.26	14.29
XiaoL_2015__SAMEA3134433__bin.3	SAMEA3134433	XiaoL_2015	SGB40962	GGB28382	FGB9508	93.51	0.22	0
LeskerTR_2019__Glu+Ctrl-3_metagenome__bin.2	Glu+Ctrl-3_metagenome	LeskerTR_2019	SGB9262	GGB6556	FGB2396	81.23	1.93	0
XiaoL_2015__SAMEA3134417__bin.27	SAMEA3134417	XiaoL_2015	SGB29426	GGB20145	FGB1922	93.1	0.57	0
XiaoL_2015__SAMEA3134416__bin.11	SAMEA3134416	XiaoL_2015	SGB41719	GGB29003	FGB9659	85.4	0	0
LagkouvardosI_2016__SAMEA3515984__bin.131	SAMEA3515984	LagkouvardosI_2016	SGB40880	GGB28310	FGB9469	74.32	0	0
LeskerTR_2019__SAMEA5690324__bin.3	SAMEA5690324	LeskerTR_2019	SGB27763	GGB18825	FGB595	94.59	2.52	0
SharonG_2019__SAMEA5322347__bin.17	SAMEA5322347	SharonG_2019	SGB1812	GGB1352	FGB595	96.89	0.82	20
GurleyBJ_2019__dGTE_treat_1__bin.40	dGTE_treat_1	GurleyBJ_2019	SGB1861	GGB1375	FGB595	85.01	0.49	0
SharptonT_2017__SID96_10__bin.44	SID96_10	SharptonT_2017	SGB21449	GGB14022	FGB633	59.44	0	0
SandersJG_2019__SAMEA5854355__bin.1	SAMEA5854355	SandersJG_2019	SGB27771	GGB14139	FGB634	96.6	2.46	37.5
XiaoL_2015__SAMEA3134536__bin.44	SAMEA3134536	XiaoL_2015	SGB40208	GGB27792	FGB673	92.15	0.48	0
KimMS_2018__SAMEA104188581__bin.79	SAMEA104188581	KimMS_2018	SGB40327	GGB27893	FGB635	95.45	0.75	0
KimMS_2018__SAMEA104188581__bin.43	SAMEA104188581	KimMS_2018	SGB27768	GGB18829	FGB595	53.45	0	0
RosshartSP_2019__TaconicGutShotgunGutMouse2__bin.37	TaconicGutShotgunGutMouse2	RosshartSP_2019	SGB43503	GGB30448	FGB4639	95.64	0.13	50
XiaoL_2017__SAMEA3504085__bin.20	SAMEA3504085	XiaoL_2017	SGB1836	GGB1366	FGB595	97.35	0.56	0
LeskerTR_2019__SAMEA5690338__bin.67	SAMEA5690338	LeskerTR_2019	SGB35895	GGB24102	FGB673	93.35	1.36	50
FabbianoS_2018__fabbia_C10__bin.14	fabbia_C10	FabbianoS_2018	SGB59511	GGB42343	FGB28398	84.75	2.42	66.67
XiaoL_2015__SAMEA3134422__bin.37	SAMEA3134422	XiaoL_2015	SGB41013	GGB28430	FGB9516	91.08	0.7	0
LeskerTR_2019__SAMEA5690322__bin.59	SAMEA5690322	LeskerTR_2019	SGB35575	GGB23844	FGB7480	75.63	0	0
XiaoL_2015__SAMEA3134383__bin.19	SAMEA3134383	XiaoL_2015	SGB41480	GGB28824	FGB1494	90.82	1.5	40
RosshartSP_2017__Rehermann.F2.LR.2__bin.1	Rehermann.F2.LR.2	RosshartSP_2017	SGB41630	GGB28930	FGB9636	93.68	0.77	0
BlacherE_2019__SAMEA5683112__bin.1	SAMEA5683112	BlacherE_2019	SGB41723	GGB29005	FGB1494	69.58	3.86	11.11
XiaoL_2015__SAMEA3134449__bin.26	SAMEA3134449	XiaoL_2015	SGB41704	GGB28990	FGB1420	84.31	2.24	0
LeskerTR_2019__SAMEA5690338__bin.57	SAMEA5690338	LeskerTR_2019	SGB40791	GGB28248	FGB589	96.33	1.08	50
BlacherE_2019__SAMEA5683064__bin.2	SAMEA5683064	BlacherE_2019	SGB9225	GGB6531	FGB2382	90.09	1.05	25
XiaoL_2015__SAMEA3134532__bin.13	SAMEA3134532	XiaoL_2015	SGB35950	GGB24146	FGB642	88.31	2.55	16.67
KimMS_2018__SAMEA104188585__bin.48	SAMEA104188585	KimMS_2018	SGB7272	GGB5212	FGB1922	90.23	0.11	100
SunL_2019__KO6__bin.30	KO6	SunL_2019	SGB19396	GGB12472	FGB4203	98.57	0.53	50
SharptonT_2017__SID96_10__bin.27	SID96_10	SharptonT_2017	SGB21581	GGB14135	FGB634	85.93	0	0
KimMS_2018__SAMEA104188566__bin.48	SAMEA104188566	KimMS_2018	SGB43253	GGB30291	FGB3000	69.28	0.65	100
XiaoL_2017__SAMEA3504093__bin.19	SAMEA3504093	XiaoL_2017	SGB41596	GGB28904	FGB8157	79.47	3.45	22.22
LeskerTR_2019__SAMEA5690337__bin.26	SAMEA5690337	LeskerTR_2019	SGB19394	GGB12472	FGB4203	97.38	1.06	0
XiaoL_2015__SAMEA3134434__bin.21	SAMEA3134434	XiaoL_2015	SGB40312	GGB27878	FGB635	95.47	0.13	0
LeskerTR_2019__SAMEA5689806__bin.131	SAMEA5689806	LeskerTR_2019	SGB41513	GGB28846	FGB9630	94.3	1.27	50
GurleyBJ_2019__dGTE_treat_4__bin.16	dGTE_treat_4	GurleyBJ_2019	SGB41558	GGB28878	FGB8152	98.07	2.9	0
FabbianoS_2018__fabbia_F27__bin.11	fabbia_F27	FabbianoS_2018	SGB27761	GGB18823	FGB595	66.86	0.38	0
KibeR_2014__SAMD00004082__bin.54	SAMD00004082	KibeR_2014	SGB2088	GGB1508	FGB634	96.79	0	0
IlottNE_2016__dna_stool-ss-R2__bin.40	dna_stool-ss-R2	IlottNE_2016	SGB41432	GGB28779	FGB9618	52.79	0	0
SandersJG_2019__SAMEA5854210__bin.6	SAMEA5854210	SandersJG_2019	SGB9226	GGB6531	FGB2382	96.26	1.36	0
RosshartSP_2017__Rehermann.F2.WR1__bin.24	Rehermann.F2.WR1	RosshartSP_2017	SGB19472	GGB12522	FGB4217	53.76	1.72	0
SandersJG_2019__SAMEA5854425__bin.2	SAMEA5854425	SandersJG_2019	SGB27763	GGB18825	FGB595	81.18	2.45	0
HartmannP_2018__CONTROL775777779-PE-ILI73-1__bin.15	CONTROL775777779-PE-ILI73-1	HartmannP_2018	SGB9265	GGB6557	FGB2396	80	0.62	0
LeskerTR_2019__SAMEA5690336__bin.48	SAMEA5690336	LeskerTR_2019	SGB42338	GGB29546	FGB9836	80.02	3.75	14.29
CampbelC_2018__GF_8WK_CNS1_10_IGO_07265_19__bin.12	GF_8WK_CNS1_10_IGO_07265_19	CampbelC_2018	SGB2088	GGB1508	FGB634	57.24	0	0
CampbelC_2018__GF_8WK_CNS1_7_IGO_07265_16__bin.3	GF_8WK_CNS1_7_IGO_07265_16	CampbelC_2018	SGB40192	GGB27778	FGB673	65.87	0.96	50
SharonG_2019__SAMEA5322344__bin.17	SAMEA5322344	SharonG_2019	SGB4739	GGB3545	FGB1441	94.9	1.58	33.33
BlacherE_2019__SAMEA5682977__bin.6	SAMEA5682977	BlacherE_2019	SGB4048	GGB3048	FGB1256	93.4	2.74	0
DuerkopBA_2018__SID665M_t14__bin.27	SID665M_t14	DuerkopBA_2018	SGB21584	GGB14138	FGB634	74.94	0.63	0
ChungYW_2020__MG3__bin.14	MG3	ChungYW_2020	SGB40306	GGB27872	FGB635	78.68	0.38	0
XiaoL_2015__SAMEA3134448__bin.27	SAMEA3134448	XiaoL_2015	SGB43543	GGB30466	FGB4639	62.58	1.4	40
SandersJG_2019__SAMEA5854227__bin.6	SAMEA5854227	SandersJG_2019	SGB7041	GGB5024	FGB1901	88.12	0.81	10
LeskerTR_2019__SAMEA5690312__bin.12	SAMEA5690312	LeskerTR_2019	SGB40791	GGB28248	FGB589	91.83	0.54	0
CM_sokol_trypto__TRP_LOWW_88_CA__bin.19	TRP_LOWW_88_CA	CM_sokol_trypto	SGB42491	GGB29682	FGB1342	93.29	0	0
RosshartSP_2019__TaconicGutShotgunGutMouse14__bin.70	TaconicGutShotgunGutMouse14	RosshartSP_2019	SGB41657	GGB28950	FGB8123	86.61	0.97	0
CampbelC_2018__GF_8WK_GFP_3_IGO_07265_3__bin.1	GF_8WK_GFP_3_IGO_07265_3	CampbelC_2018	SGB5155	GGB3790	FGB1494	74.37	3.07	37.5
XiaoL_2015__SAMEA3134528__bin.52	SAMEA3134528	XiaoL_2015	SGB40283	GGB27849	FGB637	95.38	0.75	50
PickardJM_2014__GSM1492730__bin.22	GSM1492730	PickardJM_2014	SGB35895	GGB24102	FGB673	69.63	0	0
IlottNE_2016__dna_stool-HhaIL10R-R3__bin.112	dna_stool-HhaIL10R-R3	IlottNE_2016	SGB39153	GGB26952	FGB9080	85.16	1.47	0
DuerkopBA_2018__SID668M_t14__bin.36	SID668M_t14	DuerkopBA_2018	SGB6588	GGB4757	FGB1791	53.33	0.11	0
ChungYW_2020__MG3__bin.105	MG3	ChungYW_2020	SGB43265	GGB30301	FGB9979	91.05	0.13	0
LeskerTR_2019__SAMEA5689830__bin.2	SAMEA5689830	LeskerTR_2019	SGB35892	GGB24099	FGB673	97.6	0.4	0
XiaoL_2015__SAMEA3134520__bin.55	SAMEA3134520	XiaoL_2015	SGB21428	GGB14001	FGB636	77.92	0.75	50
RosshartSP_2019__WildmouseGutShotgunMouse13__bin.2	WildmouseGutShotgunMouse13	RosshartSP_2019	SGB40885	GGB9825	FGB3078	50.88	0	0
NanjundappaRH_2017__Healthy-6__bin.22	Healthy-6	NanjundappaRH_2017	SGB1836	GGB1366	FGB595	50.86	1.72	100
SharonG_2019__SAMEA5322341__bin.8	SAMEA5322341	SharonG_2019	SGB9346	GGB6612	FGB2404	92.47	0	0
IlottNE_2016__dna_stool-HhaIL10R-R2__bin.107	dna_stool-HhaIL10R-R2	IlottNE_2016	SGB27768	GGB18829	FGB595	57.07	0	0
IlottNE_2016__dna_stool-aIL10R-R4__bin.69	dna_stool-aIL10R-R4	IlottNE_2016	SGB40967	GGB28387	FGB9511	53.02	0.34	100
XiaoL_2015__SAMEA3134421__bin.15	SAMEA3134421	XiaoL_2015	SGB41554	GGB28874	FGB8152	97.7	1.34	0
XiaoL_2015__SAMEA3134441__bin.44	SAMEA3134441	XiaoL_2015	SGB41712	GGB28996	FGB9656	81.77	3.24	14.29
XiaoL_2017__SAMEA3504109__bin.36	SAMEA3504109	XiaoL_2017	SGB41568	GGB28887	FGB8157	98.28	0.67	0
RosshartSP_2019__F2GenerationWildlingGutShotgunMouse8__bin.85	F2GenerationWildlingGutShotgunMouse8	RosshartSP_2019	SGB7041	GGB5024	FGB1901	73.39	0.54	50
XiaoL_2015__SAMEA3134364__bin.20	SAMEA3134364	XiaoL_2015	SGB40293	GGB27859	FGB637	88.49	0.79	0
ChungYW_2020__MG4__bin.4	MG4	ChungYW_2020	SGB40987	GGB28405	FGB2838	70.97	0.81	0
KimMS_2018__SAMEA104188580__bin.45	SAMEA104188580	KimMS_2018	SGB41432	GGB28779	FGB9618	59.08	3.89	0
LeskerTR_2019__SAMEA5690337__bin.43	SAMEA5690337	LeskerTR_2019	SGB40310	GGB27876	FGB635	78.49	0	0
SunL_2019__KO5__bin.118	KO5	SunL_2019	SGB27766	GGB18827	FGB595	50.94	0	0
XiaoL_2015__SAMEA3134538__bin.130	SAMEA3134538	XiaoL_2015	SGB33580	GGB22650	FGB2993	91.06	0	0
CM_sokol_trypto__ABX_VANC_08_CA__bin.14	ABX_VANC_08_CA	CM_sokol_trypto	SGB27763	GGB18825	FGB595	77.37	2.64	8.33
RosshartSP_2019__F2GenerationWildlingGutShotgunMouse8__bin.25	F2GenerationWildlingGutShotgunMouse8	RosshartSP_2019	SGB41498	GGB3793	FGB1494	96.44	3.16	14.29
DuerkopBA_2018__SID666M_t14__bin.34	SID666M_t14	DuerkopBA_2018	SGB40294	GGB27860	FGB637	70.51	2.52	38.89
SchulferAF_2018__SAMEA27198418__bin.12	SAMEA27198418	SchulferAF_2018	SGB41646	GGB28942	FGB9643	93.12	3.16	0
RosshartSP_2017__Rehermann.F2.WR14__bin.24	Rehermann.F2.WR14	RosshartSP_2017	SGB7272	GGB5212	FGB1922	92.97	1.15	0
XiaoL_2017__SAMEA3504080__bin.26	SAMEA3504080	XiaoL_2017	SGB40208	GGB27792	FGB673	75.08	0.48	0
LeskerTR_2019__SAMEA5690322__bin.52	SAMEA5690322	LeskerTR_2019	SGB21431	GGB14004	FGB632	93.14	1.89	0
SunL_2019__KO5__bin.72	KO5	SunL_2019	SGB41655	GGB28949	FGB9644	87.55	2.66	80
XiaoL_2015__SAMEA3134538__bin.65	SAMEA3134538	XiaoL_2015	SGB2087	GGB1507	FGB634	98.3	0	0
SharptonT_2017__SID84_12__bin.9	SID84_12	SharptonT_2017	SGB41001	GGB28418	FGB2838	83.26	0.67	100
XiaoL_2015__SAMEA3134539__bin.102	SAMEA3134539	XiaoL_2015	SGB21428	GGB14001	FGB636	53.21	0	0
BerryD_2014__Gp0115682__bin.127	Gp0115682	BerryD_2014	SGB40880	GGB28310	FGB9469	66.86	0	0
SandersJG_2019__SAMEA5856999__bin.1	SAMEA5856999	SandersJG_2019	SGB27763	GGB18825	FGB595	67.02	3.08	9.09
RosshartSP_2017__Rehermann.F2.WR2__bin.19	Rehermann.F2.WR2	RosshartSP_2017	SGB2088	GGB1508	FGB634	74.31	3.84	16.67
LeskerTR_2019__SAMEA5689810__bin.17	SAMEA5689810	LeskerTR_2019	SGB27761	GGB18823	FGB595	82.12	1.07	25
LeskerTR_2019__SAMEA5689815__bin.8	SAMEA5689815	LeskerTR_2019	SGB43530	GGB30461	FGB4639	93.08	1.83	60
XiaoL_2015__SAMEA3134499__bin.11	SAMEA3134499	XiaoL_2015	SGB35935	GGB24132	FGB635	55.28	0	0
XiaoL_2015__SAMEA3134456__bin.10	SAMEA3134456	XiaoL_2015	SGB41422	GGB28770	FGB1417	89.47	0.58	0
RosshartSP_2019__TaconicGutShotgunGutMouse6__bin.39	TaconicGutShotgunGutMouse6	RosshartSP_2019	SGB41712	GGB28996	FGB9656	70.69	2.01	0
XiaoL_2015__SAMEA3134538__bin.15	SAMEA3134538	XiaoL_2015	SGB29427	GGB20146	FGB1922	54.6	1.03	0
KimMS_2018__SAMEA104188574__bin.25	SAMEA104188574	KimMS_2018	SGB41546	GGB28870	FGB8152	95.05	3.55	0
DuerkopBA_2018__SID668P_t42__bin.3	SID668P_t42	DuerkopBA_2018	SGB6588	GGB4757	FGB1791	98.67	0.11	0
XiaoL_2015__SAMEA3134496__bin.36	SAMEA3134496	XiaoL_2015	SGB29426	GGB20145	FGB1922	72.13	3.64	0
LeskerTR_2019__M1D0_Zymo__bin.39	M1D0_Zymo	LeskerTR_2019	SGB21441	GGB14014	FGB633	65.97	0.25	0
XiaoL_2015__SAMEA3134445__bin.16	SAMEA3134445	XiaoL_2015	SGB40356	GGB27918	FGB4425	89.62	0.38	0
KimMS_2018__SAMEA104188583__bin.7	SAMEA104188583	KimMS_2018	SGB63186	GGB45514	FGB9651	63.67	3.02	0
LeskerTR_2019__SAMEA5690327__bin.43	SAMEA5690327	LeskerTR_2019	SGB21961	GGB14444	FGB4203	85.75	0	0
SharptonT_2017__SID61_8__bin.91	SID61_8	SharptonT_2017	SGB40359	GGB27921	FGB4425	75.86	0.86	0
CM_sokol_trypto__DAB_COME_64_SI__bin.26	DAB_COME_64_SI	CM_sokol_trypto	SGB40878	GGB28308	FGB9468	96.38	0	0
SharptonT_2017__SID96_13__bin.39	SID96_13	SharptonT_2017	SGB35895	GGB24102	FGB673	92.52	4.81	53.85
NobelYR_2015__C812m__bin.28	C812m	NobelYR_2015	SGB41558	GGB28878	FGB8152	99.46	3.62	10
YangC_2020__SID2_add_CCR_3__bin.1	SID2_add_CCR_3	YangC_2020	SGB1861	GGB1375	FGB595	79.14	0	0
SharptonT_2017__SID92_5__bin.15	SID92_5	SharptonT_2017	SGB45253	GGB31868	FGB1723	89.47	1.2	0
BlacherE_2019__SAMEA5682933__bin.3	SAMEA5682933	BlacherE_2019	SGB2095	GGB1515	FGB635	91.45	0.69	0
SharptonT_2017__SID73_10__bin.5	SID73_10	SharptonT_2017	SGB35935	GGB24132	FGB635	95.44	0.88	42.86
NobelYR_2015__A1372m__bin.6	A1372m	NobelYR_2015	SGB4048	GGB3048	FGB1256	98.11	2.43	16.67
SharptonT_2017__SID96_13__bin.11	SID96_13	SharptonT_2017	SGB7077	GGB5050	FGB1905	92.15	1.05	0
LeskerTR_2019__M1D0_PC__bin.26	M1D0_PC	LeskerTR_2019	SGB21446	GGB14019	FGB633	73.57	0	0
YangC_2020__SID2_add_eco_1__bin.1	SID2_add_eco_1	YangC_2020	SGB1871	GGB1376	FGB595	96.62	1.93	50
DuerkopBA_2018__SID663M_t0__bin.25	SID663M_t0	DuerkopBA_2018	SGB21446	GGB14019	FGB633	85.28	2.11	20
XiaoL_2015__SAMEA3134373__bin.11	SAMEA3134373	XiaoL_2015	SGB41480	GGB28824	FGB1494	89.38	0	0
NanjundappaRH_2017__IBD-1__bin.14	IBD-1	NanjundappaRH_2017	SGB5736	GGB4242	FGB1702	85.03	0	0
FabbianoS_2018__fabbia_C1__bin.3	fabbia_C1	FabbianoS_2018	SGB41016	GGB28433	FGB9516	90.86	3.39	37.5
SunL_2019__WT4__bin.68	WT4	SunL_2019	SGB63219	GGB30453	FGB4639	91.09	0.4	50
LagkouvardosI_2016__SAMEA3515984__bin.55	SAMEA3515984	LagkouvardosI_2016	SGB43438	GGB30408	FGB9990	54.47	1.37	20
LeskerTR_2019__SAMEA5690332__bin.102	SAMEA5690332	LeskerTR_2019	SGB43550	GGB30466	FGB4639	91.42	2.68	100
BiY_2017__NOR-27w__bin.55	NOR-27w	BiY_2017	SGB27768	GGB18829	FGB595	94.83	1.13	33.33
CM_guido__GG_VVB_855_T6_STL_s__bin.8	GG_VVB_855_T6_STL_s	CM_guido	SGB2088	GGB1508	FGB634	94.53	1.13	0
IlottNE_2016__dna_stool-HhaIL10R-R1__bin.41	dna_stool-HhaIL10R-R1	IlottNE_2016	SGB40522	GGB28040	FGB582	97.16	0.37	0
RosshartSP_2019__F2GenerationWildlingGutShotgunMouse15__bin.63	F2GenerationWildlingGutShotgunMouse15	RosshartSP_2019	SGB41425	GGB28772	FGB1417	92.27	0.29	100
KibeR_2014__SAMD00008873__bin.29	SAMD00008873	KibeR_2014	SGB41708	GGB28993	FGB9656	84.34	2.01	0
JovelJ_2016__MIX2.shotgun__bin.6	MIX2.shotgun	JovelJ_2016	SGB7048	GGB5029	FGB1901	74.54	1	50
ChungYW_2020__MG5__bin.34	MG5	ChungYW_2020	SGB43499	GGB30448	FGB4639	76.26	3.43	12.5
XiaoL_2017__SAMEA3504128__bin.32	SAMEA3504128	XiaoL_2017	SGB41595	GGB28904	FGB8157	75.29	1.06	44.44
BiY_2017__WT-gut__bin.5	WT-gut	BiY_2017	SGB42317	GGB29531	FGB9827	57.09	0.82	20
RosshartSP_2017__Rehermann.D.CSI.7__bin.17	Rehermann.D.CSI.7	RosshartSP_2017	SGB5155	GGB3790	FGB1494	89.54	2.96	0
SunL_2019__KO3__bin.70	KO3	SunL_2019	SGB40196	GGB27782	FGB673	98.56	0.48	0
SharonG_2019__SAMEA5322350__bin.6	SAMEA5322350	SharonG_2019	SGB9346	GGB6612	FGB2404	97.85	0	0
PickardJM_2014__GSM1492733__bin.5	GSM1492733	PickardJM_2014	SGB2095	GGB1515	FGB635	98.3	0	0
KimMS_2018__SAMEA104188583__bin.39	SAMEA104188583	KimMS_2018	SGB65123	GGB33432	FGB11371	75.12	3.68	12.5
XiaoL_2015__SAMEA3134528__bin.57	SAMEA3134528	XiaoL_2015	SGB40306	GGB27872	FGB635	93.53	3.33	27.27
SunL_2019__KO7__bin.61	KO7	SunL_2019	SGB40285	GGB27851	FGB637	91.19	0.38	0
IlottNE_2016__dna_stool-aIL10R-R3__bin.153	dna_stool-aIL10R-R3	IlottNE_2016	SGB2088	GGB1508	FGB634	91.89	1.89	12.5
RivaA_2019__stool_f2_4__bin.47	stool_f2_4	RivaA_2019	SGB27814	GGB1376	FGB595	78.07	1.12	0
SandersJG_2019__SAMEA5854536__bin.2	SAMEA5854536	SandersJG_2019	SGB40310	GGB27876	FGB635	58.7	2.64	22.22
SandersJG_2019__SAMEA5854305__bin.2	SAMEA5854305	SandersJG_2019	SGB40310	GGB27876	FGB635	88.07	2.2	0
SharptonT_2017__SID75_10__bin.60	SID75_10	SharptonT_2017	SGB36958	GGB25039	FGB8119	52.13	2.59	33.33
XiaoL_2017__SAMEA3504093__bin.56	SAMEA3504093	XiaoL_2017	SGB7077	GGB5050	FGB1905	60.34	0	0
NiY_2017__LGG_W0__bin.85	LGG_W0	NiY_2017	SGB40878	GGB28308	FGB9468	98.22	0	0
FabbianoS_2018__fabbia_F30__bin.18	fabbia_F30	FabbianoS_2018	SGB21428	GGB14001	FGB636	94.44	1.32	20
CampbelC_2018__GF_8WK_CNS1_3_IGO_07265_8__bin.11	GF_8WK_CNS1_3_IGO_07265_8	CampbelC_2018	SGB19394	GGB12472	FGB4203	81.53	0.82	40
RosshartSP_2019__WildmouseGutShotgunMouse12__bin.79	WildmouseGutShotgunMouse12	RosshartSP_2019	SGB41497	GGB28836	FGB1494	79.59	4.27	42.86
CM_sokol_trypto__TRP_LOWW_89_CA__bin.24	TRP_LOWW_89_CA	CM_sokol_trypto	SGB9258	GGB6555	FGB2396	94.32	0	0
KimMS_2018__SAMEA104188575__bin.31	SAMEA104188575	KimMS_2018	SGB39153	GGB26952	FGB9080	88.47	2.67	14.29
NobelYR_2015__C931m__bin.16	C931m	NobelYR_2015	SGB45219	GGB31841	FGB1765	81.03	3.58	0
XiaoL_2015__SAMEA3134458__bin.8	SAMEA3134458	XiaoL_2015	SGB41304	GGB28677	FGB9593	84.74	0.84	0
LeskerTR_2019__samsamGZ2__bin.8	samsamGZ2	LeskerTR_2019	SGB10132	GGB6999	FGB2483	51.88	0	0
RosshartSP_2019__TaconicGutShotgunGutMouse1__bin.40	TaconicGutShotgunGutMouse1	RosshartSP_2019	SGB41654	GGB28948	FGB9644	93.04	0.63	0
XiaoL_2015__SAMEA3134513__bin.63	SAMEA3134513	XiaoL_2015	SGB40185	GGB27771	FGB670	91.87	0	0
XiaoL_2015__SAMEA3134509__bin.67	SAMEA3134509	XiaoL_2015	SGB40208	GGB27792	FGB673	78.29	0.48	100
IlottNE_2016__dna_stool-Hh-R2__bin.140	dna_stool-Hh-R2	IlottNE_2016	SGB41461	GGB28807	FGB1922	93.49	2.2	20
DuerkopBA_2018__SID667P_t0__bin.12	SID667P_t0	DuerkopBA_2018	SGB35895	GGB24102	FGB673	87.68	3.45	50
CampbelC_2018__GF_8WK_CNS1_3_IGO_07265_8__bin.2	GF_8WK_CNS1_3_IGO_07265_8	CampbelC_2018	SGB7077	GGB5050	FGB1905	54	0	0
SandersJG_2019__SAMEA5856977__bin.4	SAMEA5856977	SandersJG_2019	SGB9226	GGB6531	FGB2382	92.4	1.87	25
SandersJG_2019__SAMEA5857075__bin.5	SAMEA5857075	SandersJG_2019	SGB21441	GGB14014	FGB633	57.37	0.34	100
IlottNE_2016__dna_stool-HhaIL10R-R1__bin.120	dna_stool-HhaIL10R-R1	IlottNE_2016	SGB27763	GGB18825	FGB595	88.67	2.89	45
BlacherE_2019__SAMEA5683104__bin.10	SAMEA5683104	BlacherE_2019	SGB27761	GGB18823	FGB595	82.93	0.88	33.33
RosshartSP_2019__WildmouseGutShotgunMouse15__bin.67	WildmouseGutShotgunMouse15	RosshartSP_2019	SGB41645	GGB28941	FGB9643	89.05	0.63	0
FabbianoS_2018__fabbia_F25__bin.19	fabbia_F25	FabbianoS_2018	SGB27767	GGB18828	FGB595	86.54	0.57	0
CM_sokol_trypto__TRP_CTRL_83_SI__bin.22	TRP_CTRL_83_SI	CM_sokol_trypto	SGB27763	GGB18825	FGB595	63.27	0.38	0
XiaoL_2017__SAMEA3504105__bin.11	SAMEA3504105	XiaoL_2017	SGB35892	GGB24099	FGB673	97.84	1.12	0
BiY_2017__WT-gut__bin.42	WT-gut	BiY_2017	SGB35892	GGB24099	FGB673	94.86	0.16	0
XiaoL_2015__SAMEA3134389__bin.12	SAMEA3134389	XiaoL_2015	SGB42492	GGB29683	FGB1342	96.64	0.34	0
BiY_2017__WT-27w__bin.50	WT-27w	BiY_2017	SGB4974	GGB3663	FGB1461	98.28	3.54	0
CM_sokol_trypto__ABX_PENI_25_CA__bin.30	ABX_PENI_25_CA	CM_sokol_trypto	SGB33554	GGB9427	FGB2993	78.43	0.81	0
SharptonT_2017__SID102_5__bin.15	SID102_5	SharptonT_2017	SGB27780	GGB1409	FGB599	95.58	1.6	33.33
KimMS_2018__SAMEA104188587__bin.18	SAMEA104188587	KimMS_2018	SGB21431	GGB14004	FGB632	63.4	0	0
KibeR_2014__SAMD00008873__bin.28	SAMD00008873	KibeR_2014	SGB40368	GGB27929	FGB9395	57.36	0	0
SandersJG_2019__SAMEA5857104__bin.2	SAMEA5857104	SandersJG_2019	SGB40310	GGB27876	FGB635	87.74	0.13	0
SharptonT_2017__SID73_8__bin.25	SID73_8	SharptonT_2017	SGB2088	GGB1508	FGB634	93.84	0	0
CM_sokol_trypto__TRP_CTRL_83_CA__bin.5	TRP_CTRL_83_CA	CM_sokol_trypto	SGB40326	GGB27892	FGB635	93.02	1.13	0
SandersJG_2019__SAMEA5854371__bin.5	SAMEA5854371	SandersJG_2019	SGB41558	GGB28878	FGB8152	58.52	0.86	0
LeskerTR_2019__SAMEA5690335__bin.38	SAMEA5690335	LeskerTR_2019	SGB42493	GGB29684	FGB1342	82.64	2.57	0
RosshartSP_2017__Rehermann.F2.LR.5__bin.7	Rehermann.F2.LR.5	RosshartSP_2017	SGB7041	GGB5024	FGB1901	56.38	1.72	0
SharonG_2019__SAMEA5322283__bin.2	SAMEA5322283	SharonG_2019	SGB9224	GGB6530	FGB2382	73.92	0	0
RosshartSP_2019__TaconicGutShotgunGutMouse13__bin.53	TaconicGutShotgunGutMouse13	RosshartSP_2019	SGB43259	GGB30295	FGB3000	93.29	1.07	40
SchulferAF_2018__SAMEA27200668__bin.20	SAMEA27200668	SchulferAF_2018	SGB41432	GGB28779	FGB9618	96.06	2.69	0
RosshartSP_2019__WildmouseGutShotgunMouse11__bin.55	WildmouseGutShotgunMouse11	RosshartSP_2019	SGB41655	GGB28949	FGB9644	88.48	0.84	50
XiaoL_2017__SAMEA3504084__bin.24	SAMEA3504084	XiaoL_2017	SGB7272	GGB5212	FGB1922	89.66	1.15	50
BlacherE_2019__SAMEA5682958__bin.1	SAMEA5682958	BlacherE_2019	SGB40070	GGB27697	FGB7480	95.95	1.35	25
CM_sokol_trypto__MFD_CTRL_35_CA__bin.58	MFD_CTRL_35_CA	CM_sokol_trypto	SGB2088	GGB1508	FGB634	90.76	1.6	14.29
XiaoL_2017__SAMEA3504084__bin.22	SAMEA3504084	XiaoL_2017	SGB41597	GGB28904	FGB8157	79.2	4.96	80
XiaoL_2015__SAMEA3134441__bin.15	SAMEA3134441	XiaoL_2015	SGB9226	GGB6531	FGB2382	97.96	0.68	0
SharptonT_2017__SID92_6__bin.10	SID92_6	SharptonT_2017	SGB21446	GGB14019	FGB633	88.7	1.32	25
RosshartSP_2019__TaconicGutShotgunGutMouse7__bin.65	TaconicGutShotgunGutMouse7	RosshartSP_2019	SGB40962	GGB28382	FGB9508	58.87	1.05	0
LeskerTR_2019__SAMEA5689806__bin.6	SAMEA5689806	LeskerTR_2019	SGB44083	GGB30861	FGB10104	74.2	0.6	33.33
RosshartSP_2017__Rehermann.D.CSI.3__bin.18	Rehermann.D.CSI.3	RosshartSP_2017	SGB41702	GGB28989	FGB1420	86.8	0.67	0
FabbianoS_2018__fabbia_C9__bin.19	fabbia_C9	FabbianoS_2018	SGB21446	GGB14019	FGB633	97.15	0.43	66.67
XiaoL_2015__SAMEA3134519__bin.60	SAMEA3134519	XiaoL_2015	SGB43003	GGB30091	FGB3046	96.64	0	0
SandersJG_2019__SAMEA5856936__bin.4	SAMEA5856936	SandersJG_2019	SGB27763	GGB18825	FGB595	97.23	4.59	0
RosshartSP_2017__Rehermann.C.CSI.21__bin.10	Rehermann.C.CSI.21	RosshartSP_2017	SGB41718	GGB29002	FGB9658	70.74	0.5	25
LeskerTR_2019__SAMEA5689852__bin.16	SAMEA5689852	LeskerTR_2019	SGB21446	GGB14019	FGB633	67.58	1.51	25
IlottNE_2016__dna_stool-Hh-R3__bin.38	dna_stool-Hh-R3	IlottNE_2016	SGB41439	GGB28786	FGB1494	80.24	4.36	0
BiY_2017__WT-14w__bin.34	WT-14w	BiY_2017	SGB41239	GGB28621	FGB1508	93.98	0.17	0
XiaoL_2015__SAMEA3134515__bin.59	SAMEA3134515	XiaoL_2015	SGB35935	GGB24132	FGB635	95.09	0	0
XiaoL_2015__SAMEA3134371__bin.20	SAMEA3134371	XiaoL_2015	SGB41554	GGB28874	FGB8152	93.1	1.84	0
XiaoL_2017__SAMEA3504115__bin.17	SAMEA3504115	XiaoL_2017	SGB19472	GGB12522	FGB4217	67.12	0.86	0
XiaoL_2015__SAMEA3134425__bin.21	SAMEA3134425	XiaoL_2015	SGB41268	GGB28645	FGB1472	94.63	0.67	0
BlacherE_2019__SAMEA5683150__bin.1	SAMEA5683150	BlacherE_2019	SGB4285	GGB3243	FGB1336	95.81	1.7	25
XiaoL_2015__SAMEA3134450__bin.23	SAMEA3134450	XiaoL_2015	SGB41268	GGB28645	FGB1472	86.72	1.34	0
SharptonT_2017__SID92_6__bin.100	SID92_6	SharptonT_2017	SGB40878	GGB28308	FGB9468	69.65	0	0
LeskerTR_2019__SAMEA5690336__bin.19	SAMEA5690336	LeskerTR_2019	SGB41446	GGB28793	FGB1922	60.85	2.34	28.57
KimMS_2018__SAMEA104188568__bin.38	SAMEA104188568	KimMS_2018	SGB43261	GGB30297	FGB3000	75.57	1.4	0
PickardJM_2014__GSM1492734__bin.12	GSM1492734	PickardJM_2014	SGB27767	GGB18828	FGB595	72.78	2.29	27.27
XiaoL_2015__SAMEA3134524__bin.40	SAMEA3134524	XiaoL_2015	SGB40205	GGB24102	FGB673	97.64	1.2	66.67
SandersJG_2019__SAMEA5857007__bin.1	SAMEA5857007	SandersJG_2019	SGB40310	GGB27876	FGB635	93.08	0.13	0
LeskerTR_2019__SAMEA5690317__bin.63	SAMEA5690317	LeskerTR_2019	SGB40208	GGB27792	FGB673	67.24	0	0
SharonG_2019__SAMEA5322279__bin.1	SAMEA5322279	SharonG_2019	SGB4988	GGB3675	FGB1463	98.85	5	7.69
SunL_2019__KO4__bin.136	KO4	SunL_2019	SGB63227	GGB30448	FGB4639	82.86	3.47	42.86
LeskerTR_2019__SAMEA5690335__bin.66	SAMEA5690335	LeskerTR_2019	SGB21446	GGB14019	FGB633	67.55	0.5	33.33
XiaoL_2015__SAMEA3134387__bin.1	SAMEA3134387	XiaoL_2015	SGB40287	GGB27853	FGB637	93.84	1.01	0
SandersJG_2019__SAMEA5856903__bin.1	SAMEA5856903	SandersJG_2019	SGB21441	GGB14014	FGB633	85.2	1.46	0
BlacherE_2019__SAMEA5683089__bin.3	SAMEA5683089	BlacherE_2019	SGB27761	GGB18823	FGB595	80.52	0.86	100
XiaoL_2017__SAMEA3504120__bin.12	SAMEA3504120	XiaoL_2017	SGB40361	GGB27923	FGB4425	71.57	0.38	0
RosshartSP_2019__TaconicGutShotgunGutMouse2__bin.17	TaconicGutShotgunGutMouse2	RosshartSP_2019	SGB40979	GGB28398	FGB9512	81.16	0.4	100
XiaoL_2017__SAMEA3504093__bin.12	SAMEA3504093	XiaoL_2017	SGB21428	GGB14001	FGB636	97.17	0.38	0
SharptonT_2017__SID96_6__bin.84	SID96_6	SharptonT_2017	SGB2087	GGB1507	FGB634	57.36	0.02	0
BlacherE_2019__SAMEA5683164__bin.27	SAMEA5683164	BlacherE_2019	SGB4373	GGB3306	FGB1355	85.08	1.85	60
LeskerTR_2019__SAMEA5689861__bin.10	SAMEA5689861	LeskerTR_2019	SGB40340	GGB27904	FGB4425	94.67	3.2	35.29
NobelYR_2015__F2M1m__bin.49	F2M1m	NobelYR_2015	SGB40997	GGB28415	FGB2838	72.51	0.81	0
SandersJG_2019__SAMEA5854310__bin.1	SAMEA5854310	SandersJG_2019	SGB40310	GGB27876	FGB635	91.55	0.88	0
SandersJG_2019__SAMEA5854212__bin.1	SAMEA5854212	SandersJG_2019	SGB21441	GGB14014	FGB633	85.75	1.97	14.29
XiaoL_2015__SAMEA3134457__bin.10	SAMEA3134457	XiaoL_2015	SGB41304	GGB28677	FGB9593	93.96	0.67	0
GuoX_2014__SAMEA2039768__bin.11	SAMEA2039768	GuoX_2014	SGB40878	GGB28308	FGB9468	62.41	2.66	0
SharptonT_2017__SID75_6__bin.69	SID75_6	SharptonT_2017	SGB41498	GGB3793	FGB1494	75.84	1.95	50
SunL_2019__WT1__bin.68	WT1	SunL_2019	SGB27771	GGB14139	FGB634	96.85	3.24	16.67
XiaoL_2015__SAMEA3134441__bin.38	SAMEA3134441	XiaoL_2015	SGB41005	GGB28422	FGB2838	85.48	3.43	16.67
RosshartSP_2019__TaconicGutShotgunGutMouse8__bin.6	TaconicGutShotgunGutMouse8	RosshartSP_2019	SGB41253	GGB28632	FGB9575	56.44	0.72	0
XiaoL_2015__SAMEA3134362__bin.27	SAMEA3134362	XiaoL_2015	SGB1810	GGB1352	FGB595	97.89	3.41	53.33
LeskerTR_2019__SAMEA5690339__bin.35	SAMEA5690339	LeskerTR_2019	SGB41672	GGB28963	FGB1442	95.97	1.27	0
LeskerTR_2019__SAMEA5690335__bin.45	SAMEA5690335	LeskerTR_2019	SGB41654	GGB28948	FGB9644	97.41	0.21	100
BlacherE_2019__SAMEA5683016__bin.6	SAMEA5683016	BlacherE_2019	SGB2095	GGB1515	FGB635	91.56	0.25	0
XiaoL_2015__SAMEA3134414__bin.4	SAMEA3134414	XiaoL_2015	SGB40312	GGB27878	FGB635	97.17	0	0
NobelYR_2015__T1272m__bin.43	T1272m	NobelYR_2015	SGB6748	GGB4858	FGB1831	85.85	2.83	0
XiaoL_2015__SAMEA3134400__bin.24	SAMEA3134400	XiaoL_2015	SGB44768	GGB31438	FGB10299	87.08	1.12	0
IlottNE_2016__dna_stool-aIL10R-R3__bin.129	dna_stool-aIL10R-R3	IlottNE_2016	SGB41576	GGB28895	FGB8157	90.94	2.87	0
IlottNE_2016__dna_stool-aIL10R-R4__bin.127	dna_stool-aIL10R-R4	IlottNE_2016	SGB43809	GGB30667	FGB2404	93.55	3.23	100
YangC_2020__SID7mbov87_add_mock_4__bin.2	SID7mbov87_add_mock_4	YangC_2020	SGB1814	GGB1353	FGB595	98.89	0.75	33.33
CampbelC_2018__CNS1_1_IGO_07198_12__bin.18	CNS1_1_IGO_07198_12	CampbelC_2018	SGB40204	GGB27789	FGB673	82.87	1.84	36.36
XiaoL_2015__SAMEA3134369__bin.55	SAMEA3134369	XiaoL_2015	SGB35575	GGB23844	FGB7480	95.95	0.48	0
BiY_2017__KO-27w__bin.48	KO-27w	BiY_2017	SGB39780	GGB27484	FGB9318	59.13	2.14	0
BlacherE_2019__SAMEA5683059__bin.7	SAMEA5683059	BlacherE_2019	SGB2095	GGB1515	FGB635	92.43	0.3	0
FabbianoS_2018__fabbia_C11__bin.11	fabbia_C11	FabbianoS_2018	SGB41708	GGB28993	FGB9656	94.85	1.57	33.33
DuerkopBA_2018__SID663M_t42__bin.7	SID663M_t42	DuerkopBA_2018	SGB63931	GGB46163	FGB42008	65.52	0	0
NobelYR_2015__A842m__bin.38	A842m	NobelYR_2015	SGB41545	GGB28870	FGB8152	94.71	2.59	0
FabbianoS_2018__fabbia_C4__bin.14	fabbia_C4	FabbianoS_2018	SGB41613	GGB28917	FGB1494	87.36	1.15	0
GuoX_2014__SAMEA2039768__bin.2	SAMEA2039768	GuoX_2014	SGB9225	GGB6531	FGB2382	55.8	0.08	0
KimMS_2018__SAMEA104188569__bin.37	SAMEA104188569	KimMS_2018	SGB7041	GGB5024	FGB1901	99.22	0.78	0
XiaoL_2015__SAMEA3134489__bin.20	SAMEA3134489	XiaoL_2015	SGB40357	GGB27919	FGB4425	99.43	0.38	0
XiaoL_2015__SAMEA3134492__bin.43	SAMEA3134492	XiaoL_2015	SGB40793	GGB28250	FGB589	97.31	0	0
XiaoL_2015__SAMEA3134537__bin.115	SAMEA3134537	XiaoL_2015	SGB44380	GGB31109	FGB10197	92.31	1.14	0
ChungYW_2020__MG3__bin.141	MG3	ChungYW_2020	SGB41712	GGB28996	FGB9656	52.63	0	0
LeskerTR_2019__SAMEA5690310__bin.88	SAMEA5690310	LeskerTR_2019	SGB40323	GGB27889	FGB635	95.66	0	0
XiaoL_2015__SAMEA3134378__bin.8	SAMEA3134378	XiaoL_2015	SGB40293	GGB27859	FGB637	96.1	1.64	0
BlacherE_2019__SAMEA5682966__bin.4	SAMEA5682966	BlacherE_2019	SGB27780	GGB1409	FGB599	64.56	1.7	28.57
XiaoL_2015__SAMEA3134415__bin.30	SAMEA3134415	XiaoL_2015	SGB43514	GGB30454	FGB4639	87.61	1.8	16.67
LeskerTR_2019__SAMEA5689805__bin.33	SAMEA5689805	LeskerTR_2019	SGB21584	GGB14138	FGB634	90.34	2.17	42.86
XiaoL_2015__SAMEA3134493__bin.9	SAMEA3134493	XiaoL_2015	SGB43554	GGB30470	FGB4639	85.3	2.28	10
XiaoL_2017__SAMEA3504101__bin.41	SAMEA3504101	XiaoL_2017	SGB35892	GGB24099	FGB673	91.59	0.64	0
XiaoL_2017__SAMEA3504094__bin.24	SAMEA3504094	XiaoL_2017	SGB15449	GGB9815	FGB3078	94.97	1.7	0
SandersJG_2019__SAMEA5857016__bin.1	SAMEA5857016	SandersJG_2019	SGB27763	GGB18825	FGB595	82.53	1.18	14.29
XiaoL_2017__SAMEA3504092__bin.47	SAMEA3504092	XiaoL_2017	SGB42321	GGB29535	FGB9830	57.76	0	0
XiaoL_2017__SAMEA3504081__bin.13	SAMEA3504081	XiaoL_2017	SGB41621	GGB28924	FGB1494	88.02	3.36	0
SharonG_2019__SAMEA5322249__bin.35	SAMEA5322249	SharonG_2019	SGB4933	GGB3638	FGB1454	89.19	2.94	83.33
BlacherE_2019__SAMEA5683187__bin.6	SAMEA5683187	BlacherE_2019	SGB5121	GGB3760	FGB1480	97.65	0.13	100
YangC_2020__hl88b_add_Bov8M_2__bin.6	hl88b_add_Bov8M_2	YangC_2020	SGB15132	GGB9654	FGB3056	97.09	0.92	0
SharonG_2019__SAMEA5322319__bin.1	SAMEA5322319	SharonG_2019	SGB4742	GGB3546	FGB1441	99.37	4.75	36.36
SandersJG_2019__SAMEA5854461__bin.4	SAMEA5854461	SandersJG_2019	SGB27763	GGB18825	FGB595	89.34	1.73	12.5
SharptonT_2017__SID102_5__bin.26	SID102_5	SharptonT_2017	SGB5158	GGB3793	FGB1494	95.86	2.41	16.67
XiaoL_2015__SAMEA3134381__bin.14	SAMEA3134381	XiaoL_2015	SGB43756	GGB30621	FGB3154	63.32	0	0
LeskerTR_2019__NC+Amox-3_metagenome__bin.54	NC+Amox-3_metagenome	LeskerTR_2019	SGB9262	GGB6556	FGB2396	62.07	0	0
NanjundappaRH_2017__NOD17.4-2__bin.39	NOD17.4-2	NanjundappaRH_2017	SGB40878	GGB28308	FGB9468	81.87	0.03	0
CM_guido__GG_VVB_855_T6_STL_s__bin.31	GG_VVB_855_T6_STL_s	CM_guido	SGB35894	GGB24101	FGB673	55.92	2.64	16.67
LeskerTR_2019__Glu+Amox-2_metagenome__bin.6	Glu+Amox-2_metagenome	LeskerTR_2019	SGB41652	GGB28946	FGB9644	99.19	1.79	20
NanjundappaRH_2017__NOD17.6-7__bin.45	NOD17.6-7	NanjundappaRH_2017	SGB40205	GGB24102	FGB673	99.52	0.48	0
LeskerTR_2019__SAMEA5690323__bin.30	SAMEA5690323	LeskerTR_2019	SGB35895	GGB24102	FGB673	80.17	2.59	100
KimMS_2018__SAMEA104188583__bin.46	SAMEA104188583	KimMS_2018	SGB4047	GGB3047	FGB1256	97.17	1.35	0
IlottNE_2016__dna_stool-HhaIL10R-R1__bin.80	dna_stool-HhaIL10R-R1	IlottNE_2016	SGB42491	GGB29682	FGB1342	96.64	0	0
NanjundappaRH_2017__NOD17.4-8__bin.3	NOD17.4-8	NanjundappaRH_2017	SGB40878	GGB28308	FGB9468	70.01	1.38	0
RosshartSP_2017__Rehermann.C.CSI.18__bin.7	Rehermann.C.CSI.18	RosshartSP_2017	SGB41586	GGB20145	FGB1922	95.59	2.3	25
NobelYR_2015__A1042m__bin.31	A1042m	NobelYR_2015	SGB41652	GGB28946	FGB9644	93.04	0.95	0
CM_sokol_trypto__HFD_DIET_78_SI__bin.61	HFD_DIET_78_SI	CM_sokol_trypto	SGB35894	GGB24101	FGB673	98.56	0.48	0
IlottNE_2016__dna_stool-aIL10R-R4__bin.91	dna_stool-aIL10R-R4	IlottNE_2016	SGB42949	GGB30048	FGB2993	54.69	0.23	0
IlottNE_2016__dna_stool-ss-R1__bin.51	dna_stool-ss-R1	IlottNE_2016	SGB40323	GGB27889	FGB635	96.45	0.38	100
CM_sokol_trypto__TRP_CTRL_83_CA__bin.9	TRP_CTRL_83_CA	CM_sokol_trypto	SGB35894	GGB24101	FGB673	92.79	0.48	0
DuerkopBA_2018__SID669P_t0__bin.18	SID669P_t0	DuerkopBA_2018	SGB40209	GGB24101	FGB673	95.83	2.58	22.22
NobelYR_2015__A1042m__bin.13	A1042m	NobelYR_2015	SGB40190	GGB27776	FGB673	86.14	0.96	0
YangC_2020__hl88b_add_mock_1__bin.6	hl88b_add_mock_1	YangC_2020	SGB1871	GGB1376	FGB595	98.49	4.2	77.78
NanjundappaRH_2017__IBD-2__bin.24	IBD-2	NanjundappaRH_2017	SGB1815	GGB1353	FGB595	97.83	1.39	40
KimMS_2018__SAMEA104188578__bin.76	SAMEA104188578	KimMS_2018	SGB4974	GGB3663	FGB1461	91.95	1.72	0
SandersJG_2019__SAMEA5856992__bin.6	SAMEA5856992	SandersJG_2019	SGB21441	GGB14014	FGB633	91.64	0.58	0
YangC_2020__hl88b_bef_FMT_2__bin.3	hl88b_bef_FMT_2	YangC_2020	SGB1877	GGB1377	FGB595	91.05	2.2	22.22
SandersJG_2019__SAMEA5854308__bin.2	SAMEA5854308	SandersJG_2019	SGB4047	GGB3047	FGB1256	57.37	0	0
SharptonT_2017__SID75_12__bin.33	SID75_12	SharptonT_2017	SGB40294	GGB27860	FGB637	94.78	0.38	0
BlacherE_2019__SAMEA5683192__bin.7	SAMEA5683192	BlacherE_2019	SGB1815	GGB1353	FGB595	95.76	1.26	40
SharonG_2019__SAMEA5322268__bin.6	SAMEA5322268	SharonG_2019	SGB1814	GGB1353	FGB595	50	0	0
XiaoL_2015__SAMEA3134386__bin.56	SAMEA3134386	XiaoL_2015	SGB41596	GGB28904	FGB8157	88.14	0.57	0
FabbianoS_2018__fabbia_C11__bin.50	fabbia_C11	FabbianoS_2018	SGB41016	GGB28433	FGB9516	96.83	0.93	50
XiaoL_2015__SAMEA3134442__bin.50	SAMEA3134442	XiaoL_2015	SGB41627	GGB28928	FGB1494	75.29	4.03	6.25
SharonG_2019__SAMEA5322337__bin.8	SAMEA5322337	SharonG_2019	SGB1836	GGB1366	FGB595	76.32	1.8	0
BlacherE_2019__SAMEA5683108__bin.16	SAMEA5683108	BlacherE_2019	SGB2095	GGB1515	FGB635	89.48	0.25	0
IlottNE_2016__dna_stool-HhaIL10R-R3__bin.116	dna_stool-HhaIL10R-R3	IlottNE_2016	SGB43546	GGB30466	FGB4639	97.76	4.36	62.5
XiaoL_2017__SAMEA3504105__bin.12	SAMEA3504105	XiaoL_2017	SGB41532	GGB28862	FGB8152	51.29	0.55	33.33
LeskerTR_2019__SAMEA5689808__bin.3	SAMEA5689808	LeskerTR_2019	SGB7077	GGB5050	FGB1905	58.46	1.05	0
XiaoL_2015__SAMEA3134529__bin.14	SAMEA3134529	XiaoL_2015	SGB2089	GGB1509	FGB634	97.84	0.85	33.33
XiaoL_2015__SAMEA3134522__bin.59	SAMEA3134522	XiaoL_2015	SGB41498	GGB3793	FGB1494	91.02	2.87	16.67
CM_sokol_trypto__MFD_DIET_36_CA__bin.9	MFD_DIET_36_CA	CM_sokol_trypto	SGB35575	GGB23844	FGB7480	64.79	0.48	0
XiaoL_2015__SAMEA3134428__bin.15	SAMEA3134428	XiaoL_2015	SGB40312	GGB27878	FGB635	97.17	0.13	0
NobelYR_2015__A1352m__bin.36	A1352m	NobelYR_2015	SGB21431	GGB14004	FGB632	93.02	1.07	0
RosshartSP_2019__F2GenerationWildlingGutShotgunMouse5__bin.30	F2GenerationWildlingGutShotgunMouse5	RosshartSP_2019	SGB41663	GGB28955	FGB8123	74.47	0.86	40
CampbelC_2018__GF_8WK_GFP_4_IGO_07265_4__bin.12	GF_8WK_GFP_4_IGO_07265_4	CampbelC_2018	SGB21436	GGB14009	FGB633	60.09	1.51	14.29
SharptonT_2017__SID83_4__bin.40	SID83_4	SharptonT_2017	SGB27761	GGB18823	FGB595	83.46	0.57	50
SchulferAF_2018__SAMEA27204418__bin.23	SAMEA27204418	SchulferAF_2018	SGB40190	GGB27776	FGB673	96.88	1.44	33.33
LeskerTR_2019__SAMEA5690334__bin.67	SAMEA5690334	LeskerTR_2019	SGB1863	GGB1376	FGB595	57.59	0	0
RosshartSP_2019__TaconicGutShotgunGutMouse2__bin.87	TaconicGutShotgunGutMouse2	RosshartSP_2019	SGB41573	GGB28892	FGB8157	96.55	1.25	0
GurleyBJ_2019__dGTE_treat_5__bin.8	dGTE_treat_5	GurleyBJ_2019	SGB41444	GGB28791	FGB1494	53.46	1.93	0
XiaoL_2015__SAMEA3134386__bin.20	SAMEA3134386	XiaoL_2015	SGB41460	GGB28806	FGB1922	90.31	0.96	0
CM_sokol_trypto__TRP_HIGH_94_CA__bin.2	TRP_HIGH_94_CA	CM_sokol_trypto	SGB33580	GGB22650	FGB2993	54.21	0.38	0
NanjundappaRH_2017__T1D-7__bin.35	T1D-7	NanjundappaRH_2017	SGB6478	GGB4684	FGB1776	92.7	3.37	0
SharptonT_2017__SID90_4__bin.50	SID90_4	SharptonT_2017	SGB43067	GGB30142	FGB9960	75.38	0.81	50
LeskerTR_2019__SAMEA5690311__bin.13	SAMEA5690311	LeskerTR_2019	SGB45231	GGB31851	FGB10348	81.42	1.34	100
XiaoL_2015__SAMEA3134385__bin.16	SAMEA3134385	XiaoL_2015	SGB41632	GGB28931	FGB9637	85.18	1.15	33.33
CM_guido__GG_VVB_855_T6_STL_s__bin.45	GG_VVB_855_T6_STL_s	CM_guido	SGB27768	GGB18829	FGB595	91.4	1.13	33.33
XiaoL_2015__SAMEA3134534__bin.21	SAMEA3134534	XiaoL_2015	SGB7077	GGB5050	FGB1905	96.98	0	0
BerryD_2014__Gp0115682__bin.107	Gp0115682	BerryD_2014	SGB21449	GGB14022	FGB633	96.04	0.88	0
LeskerTR_2019__Glu+Ctrl-4_metagenome__bin.26	Glu+Ctrl-4_metagenome	LeskerTR_2019	SGB41589	GGB20145	FGB1922	95	0.57	0
ChungYW_2020__MG1__bin.56	MG1	ChungYW_2020	SGB59499	GGB28403	FGB2838	70.56	4.46	37.5
FabbianoS_2018__fabbia_F29__bin.6	fabbia_F29	FabbianoS_2018	SGB21446	GGB14019	FGB633	82.76	2.92	46.67
XiaoL_2015__SAMEA3134503__bin.42	SAMEA3134503	XiaoL_2015	SGB21428	GGB14001	FGB636	88.11	0.38	0
RosshartSP_2019__F2GenerationWildlingGutShotgunMouse2__bin.20	F2GenerationWildlingGutShotgunMouse2	RosshartSP_2019	SGB39773	GGB27479	FGB9318	57.13	0	0
LeskerTR_2019__SAMEA5689869__bin.14	SAMEA5689869	LeskerTR_2019	SGB35895	GGB24102	FGB673	66.11	0	0
LeskerTR_2019__SAMEA5689853__bin.27	SAMEA5689853	LeskerTR_2019	SGB41443	GGB28790	FGB1494	96.44	1.53	0
LeskerTR_2019__SAMEA5690334__bin.48	SAMEA5690334	LeskerTR_2019	SGB41633	GGB28932	FGB9637	93.64	2.89	28.57
DuerkopBA_2018__SID667P_t42__bin.21	SID667P_t42	DuerkopBA_2018	SGB21446	GGB14019	FGB633	72.58	0	0
SharptonT_2017__SID83_12__bin.66	SID83_12	SharptonT_2017	SGB42493	GGB29684	FGB1342	97.32	0	0
IlottNE_2016__dna_stool-Hh-R3__bin.14	dna_stool-Hh-R3	IlottNE_2016	SGB29427	GGB20146	FGB1922	89.06	1.33	40
CM_sokol_trypto__MFD_CTRL_35_CA__bin.49	MFD_CTRL_35_CA	CM_sokol_trypto	SGB41495	GGB28836	FGB1494	51.23	1.69	0
LeskerTR_2019__SAMEA5689806__bin.30	SAMEA5689806	LeskerTR_2019	SGB21446	GGB14019	FGB633	72.63	0.38	0
FabbianoS_2018__fabbia_F32__bin.29	fabbia_F32	FabbianoS_2018	SGB35953	GGB24149	FGB642	54.65	1.32	0
RosshartSP_2019__WildmouseGutShotgunMouse13__bin.19	WildmouseGutShotgunMouse13	RosshartSP_2019	SGB19472	GGB12522	FGB4217	97.41	2.59	0
KimMS_2018__SAMEA104188576__bin.14	SAMEA104188576	KimMS_2018	SGB40306	GGB27872	FGB635	72.26	0.38	0
IlottNE_2016__dna_stool-HhaIL10R-R3__bin.130	dna_stool-HhaIL10R-R3	IlottNE_2016	SGB41525	GGB28856	FGB9630	55.18	1.75	0
BlacherE_2019__SAMEA5683017__bin.3	SAMEA5683017	BlacherE_2019	SGB2095	GGB1515	FGB635	92.16	0.38	0
XiaoL_2015__SAMEA3134475__bin.20	SAMEA3134475	XiaoL_2015	SGB45218	GGB31840	FGB1765	78.35	2.91	0
ReyesA_2013__SAMEA2142339__bin.1	SAMEA2142339	ReyesA_2013	SGB1844	GGB1369	FGB595	93.99	4.38	18.18
SharonG_2019__SAMEA5322360__bin.3	SAMEA5322360	SharonG_2019	SGB4933	GGB3638	FGB1454	98.23	0.97	0
IlottNE_2016__dna_stool-Hh-R1__bin.59	dna_stool-Hh-R1	IlottNE_2016	SGB7040	GGB5024	FGB1901	59.64	0.86	100
NanjundappaRH_2017__NOD17.6-2__bin.42	NOD17.6-2	NanjundappaRH_2017	SGB41580	GGB28898	FGB8157	98.08	1.05	0
LeskerTR_2019__Dex+Ctrl-4_metagenome__bin.62	Dex+Ctrl-4_metagenome	LeskerTR_2019	SGB5155	GGB3790	FGB1494	95.64	1.81	0
BlacherE_2019__SAMEA5683131__bin.7	SAMEA5683131	BlacherE_2019	SGB6796	GGB4877	FGB1833	51.23	1.75	0
BlacherE_2019__SAMEA5683085__bin.7	SAMEA5683085	BlacherE_2019	SGB40339	GGB27903	FGB4425	63.43	0.86	100
RosshartSP_2019__TaconicGutShotgunGutMouse7__bin.29	TaconicGutShotgunGutMouse7	RosshartSP_2019	SGB41645	GGB28941	FGB9643	94.07	0.02	0
SharptonT_2017__SID84_12__bin.5	SID84_12	SharptonT_2017	SGB40326	GGB27892	FGB635	88.11	0.75	0
SandersJG_2019__SAMEA5854396__bin.1	SAMEA5854396	SandersJG_2019	SGB9226	GGB6531	FGB2382	80.28	1.4	0
SandersJG_2019__SAMEA5854329__bin.3	SAMEA5854329	SandersJG_2019	SGB40310	GGB27876	FGB635	90.45	0.88	0
XiaoL_2015__SAMEA3134439__bin.2	SAMEA3134439	XiaoL_2015	SGB41495	GGB28836	FGB1494	96.84	1.51	0
RosshartSP_2019__TaconicGutShotgunGutMouse12__bin.30	TaconicGutShotgunGutMouse12	RosshartSP_2019	SGB7272	GGB5212	FGB1922	52.87	0.57	0
XiaoL_2015__SAMEA3134385__bin.3	SAMEA3134385	XiaoL_2015	SGB43756	GGB30621	FGB3154	74.92	0	0
SandersJG_2019__SAMEA5857029__bin.9	SAMEA5857029	SandersJG_2019	SGB40310	GGB27876	FGB635	89.5	2.52	25
IlottNE_2016__dna_stool-ss-R3__bin.1	dna_stool-ss-R3	IlottNE_2016	SGB41609	GGB28914	FGB1494	82.85	1.72	0
NanjundappaRH_2017__Healthy-6__bin.23	Healthy-6	NanjundappaRH_2017	SGB1894	GGB1387	FGB595	85.28	0.9	25
JovelJ_2016__IL10-C.shotgun__bin.8	IL10-C.shotgun	JovelJ_2016	SGB35903	GGB24110	FGB7561	86.23	2.26	0
RivaA_2019__stool_c1_1__bin.33	stool_c1_1	RivaA_2019	SGB35953	GGB24149	FGB642	95.66	0	0
LeskerTR_2019__Dex+Amox-2_metagenome__bin.30	Dex+Amox-2_metagenome	LeskerTR_2019	SGB43248	GGB30286	FGB9976	94.63	0.67	0
BlacherE_2019__SAMEA5683006__bin.1	SAMEA5683006	BlacherE_2019	SGB2095	GGB1515	FGB635	92.57	0.27	50
SharonG_2019__SAMEA5322261__bin.2	SAMEA5322261	SharonG_2019	SGB9346	GGB6612	FGB2404	95.7	1.61	50
SandersJG_2019__SAMEA5856998__bin.4	SAMEA5856998	SandersJG_2019	SGB40310	GGB27876	FGB635	82.83	0.13	0
SunL_2019__KO3__bin.10	KO3	SunL_2019	SGB21449	GGB14022	FGB633	94.82	0.05	0
KimMS_2018__SAMEA104188581__bin.73	SAMEA104188581	KimMS_2018	SGB40352	GGB27914	FGB4425	75.07	0.71	25
SharptonT_2017__SID75_10__bin.85	SID75_10	SharptonT_2017	SGB41712	GGB28996	FGB9656	62.89	3.91	12.5
NanjundappaRH_2017__Healthy-4__bin.30	Healthy-4	NanjundappaRH_2017	SGB4894	GGB3619	FGB1451	95.49	2.32	0
LeskerTR_2019__SAMEA5689841__bin.17	SAMEA5689841	LeskerTR_2019	SGB7095	GGB5065	FGB1906	68.96	2.08	0
SchulferAF_2018__SAMEA27197668__bin.13	SAMEA27197668	SchulferAF_2018	SGB17279	GGB10641	FGB3150	56.9	0	0
CM_sokol_trypto__TRP_LOWW_89_SI__bin.8	TRP_LOWW_89_SI	CM_sokol_trypto	SGB9226	GGB6531	FGB2382	96.6	0.34	100
XiaoL_2015__SAMEA3134525__bin.53	SAMEA3134525	XiaoL_2015	SGB35950	GGB24146	FGB642	90.63	1.51	16.67
LeskerTR_2019__SAMEA5690322__bin.37	SAMEA5690322	LeskerTR_2019	SGB40283	GGB27849	FGB637	71.98	1.28	40
YangC_2020__hl88b_add_mock_2__bin.5	hl88b_add_mock_2	YangC_2020	SGB1836	GGB1366	FGB595	88.83	0	0
XiaoL_2015__SAMEA3134486__bin.23	SAMEA3134486	XiaoL_2015	SGB43521	GGB30457	FGB4639	79.13	3.32	11.76
LeskerTR_2019__SAMEA5690310__bin.14	SAMEA5690310	LeskerTR_2019	SGB19472	GGB12522	FGB4217	95.1	2.59	0
GurleyBJ_2019__dGTE_treat_4__bin.33	dGTE_treat_4	GurleyBJ_2019	SGB40986	GGB28404	FGB2838	66.66	1.21	0
IlottNE_2016__dna_stool-Hh-R3__bin.112	dna_stool-Hh-R3	IlottNE_2016	SGB44628	GGB31312	FGB1791	94.67	0.11	0
NanjundappaRH_2017__NOD17.6-2__bin.59	NOD17.6-2	NanjundappaRH_2017	SGB40878	GGB28308	FGB9468	97.86	0.61	50
LeskerTR_2019__SAMEA5690335__bin.72	SAMEA5690335	LeskerTR_2019	SGB40973	GGB28393	FGB9512	94.35	0.03	0
FabbianoS_2018__fabbia_F37__bin.14	fabbia_F37	FabbianoS_2018	SGB35892	GGB24099	FGB673	92.68	0.88	0
RosshartSP_2019__F2GenerationWildlingGutShotgunMouse6__bin.72	F2GenerationWildlingGutShotgunMouse6	RosshartSP_2019	SGB41694	GGB28981	FGB9651	93.04	0.32	0
XiaoL_2015__SAMEA3134507__bin.42	SAMEA3134507	XiaoL_2015	SGB35895	GGB24102	FGB673	70.69	2.59	100
LeskerTR_2019__SAMEA5690323__bin.91	SAMEA5690323	LeskerTR_2019	SGB39778	GGB27482	FGB9318	59.89	1.03	33.33
SunL_2019__WT1__bin.51	WT1	SunL_2019	SGB27780	GGB1409	FGB599	80.34	0	0
XiaoL_2017__SAMEA3504094__bin.39	SAMEA3504094	XiaoL_2017	SGB35892	GGB24099	FGB673	96.39	1.12	0
XiaoL_2017__SAMEA3504106__bin.6	SAMEA3504106	XiaoL_2017	SGB41326	GGB28695	FGB1414	69.54	1.75	16.67
XiaoL_2015__SAMEA3134442__bin.15	SAMEA3134442	XiaoL_2015	SGB41712	GGB28996	FGB9656	97.2	4.36	0
LeskerTR_2019__samsamGZ2__bin.3	samsamGZ2	LeskerTR_2019	SGB29815	GGB5687	FGB1976	100	0.37	0
NobelYR_2015__T1252m__bin.14	T1252m	NobelYR_2015	SGB10130	GGB6999	FGB2483	52.63	0	0
RosshartSP_2019__WildmouseGutShotgunMouse11__bin.76	WildmouseGutShotgunMouse11	RosshartSP_2019	SGB41497	GGB28836	FGB1494	68.94	2.13	12.5
XiaoL_2015__SAMEA3134379__bin.7	SAMEA3134379	XiaoL_2015	SGB41460	GGB28806	FGB1922	84.87	0.48	0
LeskerTR_2019__NC+Ctrl-3_metagenome__bin.51	NC+Ctrl-3_metagenome	LeskerTR_2019	SGB41589	GGB20145	FGB1922	94.56	0.57	0
LeskerTR_2019__SAMEA5690319__bin.16	SAMEA5690319	LeskerTR_2019	SGB35895	GGB24102	FGB673	75.86	0.86	100
LeskerTR_2019__SAMEA5689853__bin.44	SAMEA5689853	LeskerTR_2019	SGB40333	GGB27898	FGB4425	72.18	1.45	60
NanjundappaRH_2017__T1D-4__bin.25	T1D-4	NanjundappaRH_2017	SGB6308	GGB4567	FGB1765	80.16	1.05	0
SharonG_2019__SAMEA5322246__bin.12	SAMEA5322246	SharonG_2019	SGB6540	GGB4723	FGB1780	93.82	2.81	0
NobelYR_2015__A1342m__bin.1	A1342m	NobelYR_2015	SGB40522	GGB28040	FGB582	95.64	1.3	33.33
SharonG_2019__SAMEA5322246__bin.18	SAMEA5322246	SharonG_2019	SGB14853	GGB9461	FGB3001	96.7	0.56	100
SandersJG_2019__SAMEA5854190__bin.3	SAMEA5854190	SandersJG_2019	SGB21441	GGB14014	FGB633	94.65	0.29	33.33
XiaoL_2015__SAMEA3134509__bin.39	SAMEA3134509	XiaoL_2015	SGB35892	GGB24099	FGB673	86.37	0.16	0
LeskerTR_2019__Glu+Ctrl-2_metagenome__bin.57	Glu+Ctrl-2_metagenome	LeskerTR_2019	SGB27763	GGB18825	FGB595	53.58	0	0
CM_sokol_trypto__DAB_COME_63_CA__bin.1	DAB_COME_63_CA	CM_sokol_trypto	SGB35935	GGB24132	FGB635	78.45	3.24	9.09
RosshartSP_2019__WildmouseGutShotgunMouse6__bin.31	WildmouseGutShotgunMouse6	RosshartSP_2019	SGB41530	GGB28861	FGB8152	93.92	1.29	0
NanjundappaRH_2017__NOD17.4-7__bin.8	NOD17.4-7	NanjundappaRH_2017	SGB40333	GGB27898	FGB4425	68.97	0	0
XiaoL_2015__SAMEA3134516__bin.21	SAMEA3134516	XiaoL_2015	SGB40319	GGB27885	FGB635	73.95	3.79	0
RosshartSP_2019__F2GenerationWildlingGutShotgunMouse11__bin.8	F2GenerationWildlingGutShotgunMouse11	RosshartSP_2019	SGB43074	GGB30147	FGB9962	97.2	0	0
XiaoL_2015__SAMEA3134368__bin.20	SAMEA3134368	XiaoL_2015	SGB35892	GGB24099	FGB673	91.83	0	0
XiaoL_2015__SAMEA3134411__bin.40	SAMEA3134411	XiaoL_2015	SGB27763	GGB18825	FGB595	95.57	0.38	0
RosshartSP_2017__Rehermann.D.CSI.4__bin.6	Rehermann.D.CSI.4	RosshartSP_2017	SGB5158	GGB3793	FGB1494	91.65	3.24	0
KimMS_2018__SAMEA104188567__bin.19	SAMEA104188567	KimMS_2018	SGB43003	GGB30091	FGB3046	78.36	0.67	0
FabbianoS_2018__fabbia_F26__bin.25	fabbia_F26	FabbianoS_2018	SGB9226	GGB6531	FGB2382	89.88	3.06	20
LeskerTR_2019__NC+Amox-3_metagenome__bin.15	NC+Amox-3_metagenome	LeskerTR_2019	SGB41498	GGB3793	FGB1494	95.57	3.74	0
BerryD_2014__Gp0115682__bin.20	Gp0115682	BerryD_2014	SGB40985	GGB28403	FGB2838	77.82	0.03	0
BlacherE_2019__SAMEA5683128__bin.15	SAMEA5683128	BlacherE_2019	SGB5803	GGB4265	FGB1706	62.53	1.11	0
XiaoL_2015__SAMEA3134358__bin.16	SAMEA3134358	XiaoL_2015	SGB40293	GGB27859	FGB637	93.65	0.5	0
IlottNE_2016__dna_stool-HhaIL10R-R1__bin.33	dna_stool-HhaIL10R-R1	IlottNE_2016	SGB40889	GGB28317	FGB3078	89.69	1.27	0
LeskerTR_2019__SAMEA5690338__bin.39	SAMEA5690338	LeskerTR_2019	SGB41446	GGB28793	FGB1922	94.62	1.72	0
ChungYW_2020__MG8__bin.43	MG8	ChungYW_2020	SGB2089	GGB1509	FGB634	71.32	1.51	0
IlottNE_2016__dna_stool-HhaIL10R-R1__bin.13	dna_stool-HhaIL10R-R1	IlottNE_2016	SGB42247	GGB29468	FGB1256	87.92	1.35	0
NobelYR_2015__A872m__bin.13	A872m	NobelYR_2015	SGB40959	GGB28379	FGB9506	96.77	0.81	0
DuerkopBA_2018__SID667M_t42__bin.5	SID667M_t42	DuerkopBA_2018	SGB62927	GGB29622	FGB9850	69.76	2.47	14.29
XiaoL_2015__SAMEA3134531__bin.45	SAMEA3134531	XiaoL_2015	SGB35903	GGB24110	FGB7561	53.79	3.45	0
RosshartSP_2019__F2GenerationWildlingGutShotgunMouse5__bin.53	F2GenerationWildlingGutShotgunMouse5	RosshartSP_2019	SGB42471	GGB29664	FGB5322	61.96	1.34	0
LeskerTR_2019__Glu+Ctrl-3_metagenome__bin.34	Glu+Ctrl-3_metagenome	LeskerTR_2019	SGB9226	GGB6531	FGB2382	89.09	0.23	0
BlacherE_2019__SAMEA5682993__bin.2	SAMEA5682993	BlacherE_2019	SGB9225	GGB6531	FGB2382	94.22	0	0
SharonG_2019__SAMEA5322354__bin.8	SAMEA5322354	SharonG_2019	SGB1934	GGB1409	FGB599	96.15	0.13	0
XiaoL_2015__SAMEA3134486__bin.19	SAMEA3134486	XiaoL_2015	SGB27768	GGB18829	FGB595	62.77	0.5	50
KimMS_2018__SAMEA104188569__bin.27	SAMEA104188569	KimMS_2018	SGB41554	GGB28874	FGB8152	89.66	1.41	0
BlacherE_2019__SAMEA5683191__bin.9	SAMEA5683191	BlacherE_2019	SGB1845	GGB1369	FGB595	69.31	0	0
YangC_2020__hl1175_add_Bov8M_1__bin.3	hl1175_add_Bov8M_1	YangC_2020	SGB4760	GGB3558	FGB1442	73.72	1.29	40
XiaoL_2015__SAMEA3134522__bin.84	SAMEA3134522	XiaoL_2015	SGB21446	GGB14019	FGB633	51.21	0	0
RosshartSP_2019__WildmouseGutShotgunMouse6__bin.55	WildmouseGutShotgunMouse6	RosshartSP_2019	SGB41625	GGB28927	FGB1494	92.21	3.51	30.77
SchulferAF_2018__SAMEA27209668__bin.9	SAMEA27209668	SchulferAF_2018	SGB2088	GGB1508	FGB634	57.55	0	0
XiaoL_2015__SAMEA3134500__bin.51	SAMEA3134500	XiaoL_2015	SGB2087	GGB1507	FGB634	98.3	0	0
SandersJG_2019__SAMEA5857009__bin.2	SAMEA5857009	SandersJG_2019	SGB21441	GGB14014	FGB633	76.23	1.19	16.67
NanjundappaRH_2017__NOD17.6-4__bin.47	NOD17.6-4	NanjundappaRH_2017	SGB21443	GGB14016	FGB633	98.68	0.5	0
XiaoL_2015__SAMEA3134413__bin.16	SAMEA3134413	XiaoL_2015	SGB41718	GGB29002	FGB9658	78.32	1.48	33.33
FabbianoS_2018__fabbia_C8__bin.23	fabbia_C8	FabbianoS_2018	SGB40792	GGB28249	FGB589	100	0	0
LeskerTR_2019__SAMEA5689827__bin.15	SAMEA5689827	LeskerTR_2019	SGB40997	GGB28415	FGB2838	84.21	0	0
RosshartSP_2019__TaconicGutShotgunGutMouse8__bin.27	TaconicGutShotgunGutMouse8	RosshartSP_2019	SGB40981	GGB28400	FGB2838	51.01	3.49	14.29
XiaoL_2015__SAMEA3134480__bin.34	SAMEA3134480	XiaoL_2015	SGB40340	GGB27904	FGB4425	52.69	0	0
BlacherE_2019__SAMEA5683074__bin.6	SAMEA5683074	BlacherE_2019	SGB35575	GGB23844	FGB7480	95.48	0.48	0
DuerkopBA_2018__SID665M_t42__bin.41	SID665M_t42	DuerkopBA_2018	SGB40285	GGB27851	FGB637	92.96	0.38	0
LeskerTR_2019__SAMEA5690310__bin.89	SAMEA5690310	LeskerTR_2019	SGB40878	GGB28308	FGB9468	98.22	0	0
RosshartSP_2017__Rehermann.F2.LR.10__bin.27	Rehermann.F2.LR.10	RosshartSP_2017	SGB41592	GGB28901	FGB8157	88.12	3.73	18.18
XiaoL_2015__SAMEA3134487__bin.13	SAMEA3134487	XiaoL_2015	SGB41559	GGB28879	FGB8152	93.74	4.67	7.69
BiY_2017__KO-0w__bin.56	KO-0w	BiY_2017	SGB40412	GGB27959	FGB553	71.58	0	0
LeskerTR_2019__SAMEA5689829__bin.30	SAMEA5689829	LeskerTR_2019	SGB41446	GGB28793	FGB1922	94.25	0.59	0
CM_sokol_trypto__TRP_CTRL_82_CA__bin.35	TRP_CTRL_82_CA	CM_sokol_trypto	SGB21446	GGB14019	FGB633	69.8	3.4	14.29
FabbianoS_2018__fabbia_C9__bin.39	fabbia_C9	FabbianoS_2018	SGB43809	GGB30667	FGB2404	95.7	0	0
FabbianoS_2018__fabbia_C8__bin.36	fabbia_C8	FabbianoS_2018	SGB21428	GGB14001	FGB636	73.06	0	0
XiaoL_2015__SAMEA3134485__bin.19	SAMEA3134485	XiaoL_2015	SGB40793	GGB28250	FGB589	69.36	0.81	0
XiaoL_2017__SAMEA3504131__bin.9	SAMEA3504131	XiaoL_2017	SGB35892	GGB24099	FGB673	95.19	0.16	0
LeskerTR_2019__SAMEA5690337__bin.45	SAMEA5690337	LeskerTR_2019	SGB2089	GGB1509	FGB634	52.83	0	0
SharptonT_2017__SID90_12__bin.46	SID90_12	SharptonT_2017	SGB1863	GGB1376	FGB595	55	1.72	100
SharptonT_2017__SID83_8__bin.85	SID83_8	SharptonT_2017	SGB41484	GGB28828	FGB1494	98.16	2.49	20
CM_sokol_trypto__ABX_VANC_08_SI__bin.30	ABX_VANC_08_SI	CM_sokol_trypto	SGB43288	GGB30311	FGB3057	93.65	1.36	50
IlottNE_2016__dna_stool-aIL10R-R1__bin.117	dna_stool-aIL10R-R1	IlottNE_2016	SGB27763	GGB18825	FGB595	75.91	0.57	0
DuerkopBA_2018__SID665M_t14__bin.22	SID665M_t14	DuerkopBA_2018	SGB9258	GGB6555	FGB2396	60.86	1.67	0
KimMS_2018__SAMEA104188581__bin.101	SAMEA104188581	KimMS_2018	SGB7041	GGB5024	FGB1901	95.2	3.22	5.88
RosshartSP_2017__Rehermann.C.CSI.14__bin.3	Rehermann.C.CSI.14	RosshartSP_2017	SGB7077	GGB5050	FGB1905	64.92	0.56	33.33
LeskerTR_2019__SAMEA5689872__bin.14	SAMEA5689872	LeskerTR_2019	SGB7055	GGB5033	FGB1901	63.79	0	0
XiaoL_2015__SAMEA3134499__bin.42	SAMEA3134499	XiaoL_2015	SGB41603	GGB28909	FGB8157	96.93	2.97	14.29
XiaoL_2017__SAMEA3504097__bin.31	SAMEA3504097	XiaoL_2017	SGB35950	GGB24146	FGB642	92.01	0.38	0
SandersJG_2019__SAMEA5856993__bin.2	SAMEA5856993	SandersJG_2019	SGB21441	GGB14014	FGB633	79.48	1.51	20
LeskerTR_2019__SAMEA5690334__bin.51	SAMEA5690334	LeskerTR_2019	SGB41597	GGB28904	FGB8157	93.2	2.4	42.86
CM_sokol_trypto__DAB_COME_63_CA__bin.4	DAB_COME_63_CA	CM_sokol_trypto	SGB40878	GGB28308	FGB9468	78.23	0	0
XiaoL_2015__SAMEA3134496__bin.5	SAMEA3134496	XiaoL_2015	SGB40340	GGB27904	FGB4425	51.86	0.02	100
CM_sokol_trypto__ABX_COLI_16_SI__bin.23	ABX_COLI_16_SI	CM_sokol_trypto	SGB29002	GGB19799	FGB6763	61.62	1.08	0
SunL_2019__KO6__bin.17	KO6	SunL_2019	SGB40523	GGB28041	FGB582	89.44	0	0
XiaoL_2017__SAMEA3504121__bin.49	SAMEA3504121	XiaoL_2017	SGB35895	GGB24102	FGB673	75.04	1.12	0
SandersJG_2019__SAMEA5854388__bin.5	SAMEA5854388	SandersJG_2019	SGB27763	GGB18825	FGB595	96.44	2.08	0
IlottNE_2016__dna_stool-aIL10R-R1__bin.37	dna_stool-aIL10R-R1	IlottNE_2016	SGB40792	GGB28249	FGB589	96.24	0	0
PickardJM_2014__GSM1492736__bin.17	GSM1492736	PickardJM_2014	SGB40368	GGB27929	FGB9395	72.71	0.75	50
SandersJG_2019__SAMEA5854384__bin.2	SAMEA5854384	SandersJG_2019	SGB7041	GGB5024	FGB1901	50.13	0	0
IlottNE_2016__dna_stool-aIL10R-R2__bin.147	dna_stool-aIL10R-R2	IlottNE_2016	SGB41668	GGB28959	FGB8123	91.64	2.85	20
SharptonT_2017__SID75_6__bin.47	SID75_6	SharptonT_2017	SGB40803	GGB28257	FGB592	78.4	0	0
SandersJG_2019__SAMEA5854353__bin.1	SAMEA5854353	SandersJG_2019	SGB21441	GGB14014	FGB633	92.26	1.71	14.29
LeskerTR_2019__Dex+Ctrl-4_metagenome__bin.31	Dex+Ctrl-4_metagenome	LeskerTR_2019	SGB59774	GGB42579	FGB3507	87.7	2.58	42.86
IlottNE_2016__dna_stool-aIL10R-R2__bin.80	dna_stool-aIL10R-R2	IlottNE_2016	SGB44379	GGB31108	FGB10197	52.28	4.58	66.67
NanjundappaRH_2017__Healthy-3__bin.1	Healthy-3	NanjundappaRH_2017	SGB4925	GGB3634	FGB1454	97.8	2.91	11.11
XiaoL_2017__SAMEA3504091__bin.35	SAMEA3504091	XiaoL_2017	SGB41532	GGB28862	FGB8152	72.82	2.49	11.11
BlacherE_2019__SAMEA5683167__bin.7	SAMEA5683167	BlacherE_2019	SGB6796	GGB4877	FGB1833	58.01	3.58	0
RosshartSP_2017__Rehermann.D.CSI.7__bin.12	Rehermann.D.CSI.7	RosshartSP_2017	SGB41652	GGB28946	FGB9644	86.37	0.63	0
XiaoL_2017__SAMEA3504119__bin.5	SAMEA3504119	XiaoL_2017	SGB41474	GGB28819	FGB1494	68.78	1.15	50
GurleyBJ_2019__dGTE_treat_3__bin.19	dGTE_treat_3	GurleyBJ_2019	SGB41669	GGB28960	FGB1442	69.19	1.27	0
RosshartSP_2019__F2GenerationWildlingGutShotgunMouse8__bin.42	F2GenerationWildlingGutShotgunMouse8	RosshartSP_2019	SGB43247	GGB30286	FGB9976	89.49	1.01	50
YangC_2020__hl1175_add_bov1095_5__bin.2	hl1175_add_bov1095_5	YangC_2020	SGB1846	GGB1369	FGB595	94.37	2.99	50
LeskerTR_2019__SAMEA5690313__bin.43	SAMEA5690313	LeskerTR_2019	SGB40980	GGB28399	FGB2838	50.06	0.18	71.43
NanjundappaRH_2017__NOD17.4-1__bin.34	NOD17.4-1	NanjundappaRH_2017	SGB40185	GGB27771	FGB670	95.77	0.03	0
SandersJG_2019__SAMEA5857018__bin.3	SAMEA5857018	SandersJG_2019	SGB5158	GGB3793	FGB1494	73.65	2.16	12.5
SandersJG_2019__SAMEA5857150__bin.3	SAMEA5857150	SandersJG_2019	SGB21441	GGB14014	FGB633	94.62	2.02	14.29
CM_sokol_trypto__TRP_CTRL_83_SI__bin.5	TRP_CTRL_83_SI	CM_sokol_trypto	SGB21445	GGB14018	FGB633	87.76	2.45	12.5
LeskerTR_2019__SAMEA5689870__bin.21	SAMEA5689870	LeskerTR_2019	SGB35895	GGB24102	FGB673	95.51	0.88	33.33
XiaoL_2015__SAMEA3134519__bin.1	SAMEA3134519	XiaoL_2015	SGB43540	GGB30466	FGB4639	96.71	0	0
CM_sokol_trypto__MFD_CTRL_34_CA__bin.23	MFD_CTRL_34_CA	CM_sokol_trypto	SGB35892	GGB24099	FGB673	62.64	0	0
CM_sokol_trypto__ABX_PENI_23_CA__bin.45	ABX_PENI_23_CA	CM_sokol_trypto	SGB27763	GGB18825	FGB595	74.12	0.5	0
SharonG_2019__SAMEA5322350__bin.1	SAMEA5322350	SharonG_2019	SGB1861	GGB1375	FGB595	96.25	2.55	10.53
CM_sokol_trypto__HFD_DIET_76_SI__bin.52	HFD_DIET_76_SI	CM_sokol_trypto	SGB42247	GGB29468	FGB1256	80.05	2.83	0
XiaoL_2015__SAMEA3134464__bin.8	SAMEA3134464	XiaoL_2015	SGB4047	GGB3047	FGB1256	94.34	2.29	0
RosshartSP_2019__TaconicGutShotgunGutMouse8__bin.36	TaconicGutShotgunGutMouse8	RosshartSP_2019	SGB41603	GGB28909	FGB8157	98.28	2.39	16.67
SharonG_2019__SAMEA5322249__bin.16	SAMEA5322249	SharonG_2019	SGB4540	GGB3421	FGB1413	85.93	4.89	11.11
NanjundappaRH_2017__NOD-3__bin.22	NOD-3	NanjundappaRH_2017	SGB35892	GGB24099	FGB673	95.82	2.08	0
XiaoL_2015__SAMEA3134425__bin.7	SAMEA3134425	XiaoL_2015	SGB7095	GGB5065	FGB1906	87.11	0.62	0
SunL_2019__WT1__bin.54	WT1	SunL_2019	SGB40285	GGB27851	FGB637	90.31	0.75	0
LeskerTR_2019__SAMEA5690332__bin.63	SAMEA5690332	LeskerTR_2019	SGB41451	GGB28798	FGB1922	61.4	0	0
BlacherE_2019__SAMEA5683182__bin.9	SAMEA5683182	BlacherE_2019	SGB4285	GGB3243	FGB1336	96.35	2.01	25
SandersJG_2019__SAMEA5857128__bin.2	SAMEA5857128	SandersJG_2019	SGB41723	GGB29005	FGB1494	50.48	0	0
LeskerTR_2019__SAMEA5689812__bin.14	SAMEA5689812	LeskerTR_2019	SGB21446	GGB14019	FGB633	88.87	0.5	0
LeskerTR_2019__NC+Amox-2_metagenome__bin.2	NC+Amox-2_metagenome	LeskerTR_2019	SGB42426	GGB29622	FGB9850	95.3	0.4	0
LeskerTR_2019__SAMEA5689831__bin.8	SAMEA5689831	LeskerTR_2019	SGB21428	GGB14001	FGB636	86.22	1.23	0
LeskerTR_2019__SAMEA5690310__bin.75	SAMEA5690310	LeskerTR_2019	SGB35903	GGB24110	FGB7561	97.17	0	0
SharonG_2019__SAMEA5322326__bin.12	SAMEA5322326	SharonG_2019	SGB4644	GGB3479	FGB1420	98.66	0	0
BlacherE_2019__SAMEA5683108__bin.19	SAMEA5683108	BlacherE_2019	SGB40285	GGB27851	FGB637	86.49	2.19	33.33
YangC_2020__SID7mbov87_add_mock_3__bin.4	SID7mbov87_add_mock_3	YangC_2020	SGB1814	GGB1353	FGB595	96	0.65	33.33
KimMS_2018__SAMEA104188583__bin.53	SAMEA104188583	KimMS_2018	SGB43003	GGB30091	FGB3046	89.78	0.02	100
XiaoL_2017__SAMEA3504113__bin.15	SAMEA3504113	XiaoL_2017	SGB40208	GGB27792	FGB673	72.04	0	0
BlacherE_2019__SAMEA5683025__bin.3	SAMEA5683025	BlacherE_2019	SGB1814	GGB1353	FGB595	92.43	3.01	41.67
CM_sokol_trypto__DAB_VAPE_53_CA__bin.27	DAB_VAPE_53_CA	CM_sokol_trypto	SGB29002	GGB19799	FGB6763	86.15	2.96	0
BlacherE_2019__SAMEA5682947__bin.7	SAMEA5682947	BlacherE_2019	SGB9225	GGB6531	FGB2382	95.92	0	0
NanjundappaRH_2017__IBD-4__bin.3	IBD-4	NanjundappaRH_2017	SGB1934	GGB1409	FGB599	69.42	0	0
GurleyBJ_2019__dGTE_treat_4__bin.6	dGTE_treat_4	GurleyBJ_2019	SGB7041	GGB5024	FGB1901	71.83	0	0
BlacherE_2019__SAMEA5683114__bin.10	SAMEA5683114	BlacherE_2019	SGB9225	GGB6531	FGB2382	97.28	0	0
SharptonT_2017__SID83_5__bin.9	SID83_5	SharptonT_2017	SGB40184	GGB27770	FGB9375	76.19	1.12	66.67
RosshartSP_2017__Rehermann.F2.WR2__bin.25	Rehermann.F2.WR2	RosshartSP_2017	SGB41573	GGB28892	FGB8157	68.62	2.97	11.11
RosshartSP_2019__TaconicGutShotgunGutMouse11__bin.94	TaconicGutShotgunGutMouse11	RosshartSP_2019	SGB7272	GGB5212	FGB1922	93.68	0	0
SharptonT_2017__SID83_6__bin.9	SID83_6	SharptonT_2017	SGB42317	GGB29531	FGB9827	75.39	0.6	33.33
SharonG_2019__SAMEA5322332__bin.22	SAMEA5322332	SharonG_2019	SGB5193	GGB3825	FGB1508	86.64	1.68	33.33
ChungYW_2020__MG2__bin.48	MG2	ChungYW_2020	SGB35950	GGB24146	FGB642	73.46	0.39	50
FabbianoS_2018__fabbia_C11__bin.7	fabbia_C11	FabbianoS_2018	SGB40192	GGB27778	FGB673	93.99	0.48	100
IlottNE_2016__dna_stool-Hh-R3__bin.109	dna_stool-Hh-R3	IlottNE_2016	SGB40323	GGB27889	FGB635	82.08	0.38	100
XiaoL_2015__SAMEA3134399__bin.7	SAMEA3134399	XiaoL_2015	SGB40993	GGB28411	FGB2838	94.76	0.03	0
LeskerTR_2019__SAMEA5689820__bin.2	SAMEA5689820	LeskerTR_2019	SGB40791	GGB28248	FGB589	56.76	2.71	42.86
XiaoL_2015__SAMEA3134417__bin.23	SAMEA3134417	XiaoL_2015	SGB40341	GGB27905	FGB4425	86.79	0.38	0
RosshartSP_2019__TaconicGutShotgunGutMouse8__bin.54	TaconicGutShotgunGutMouse8	RosshartSP_2019	SGB41704	GGB28990	FGB1420	56.38	0.67	0
SandersJG_2019__SAMEA5856997__bin.6	SAMEA5856997	SandersJG_2019	SGB21441	GGB14014	FGB633	84.17	2.21	20
XiaoL_2015__SAMEA3134446__bin.53	SAMEA3134446	XiaoL_2015	SGB41005	GGB28422	FGB2838	90.32	1.61	0
FabbianoS_2018__fabbia_C15__bin.53	fabbia_C15	FabbianoS_2018	SGB9258	GGB6555	FGB2396	92.45	0	0
LeskerTR_2019__NC+Amox-3_metagenome__bin.37	NC+Amox-3_metagenome	LeskerTR_2019	SGB43540	GGB30466	FGB4639	81.22	2.01	0
[truncated: 20,719 more rows]
