# Supplementary material for: MetaPhlAn 4 profiling of unknown species-level genome bins improves the characterization of diet-associated microbiome changes in mice
Source: Cell Rep. 2023 May 3;42(5):112464. doi: 10.1016/j.celrep.2023.112464 (PMC10242440; doi:10.1016/j.celrep.2023.112464)
Supplement: Table S4. Permanova analysis of covariates on microbiome composition (MetaPhlAn 4), related to Figure 1 [file mmc5.xlsx]

## Sheet: Table S4
Capscale
Variable	F	r2	r2adj	p-value	FDR
dataset_name	40.2729	0.364292	0.356127	0.001	0.001
age_in_days	17.2111	0.0323665	0.0306104	0.001	0.001
sex	26.6906	0.0493697	0.0476444	0.001	0.001
strain	20.0307	0.218658	0.208622	0.001	0.001
sampling_source	22.7532	0.0816552	0.0783158	0.001	0.001
diet_type	16.5078	0.0310824	0.0293239	0.001	0.001
OrdiRstep
Variable	R2.adj	Df	AIC	F	Pr(>F)
dataset_name	0.356127	7	2690.04	40.2729	0.002
strain	0.440429	6	2627.04	13.0474	0.002
diet_type	0.456479	1	2613.86	14.9781	0.002
sex	0.463556	1	2608.53	7.15794	0.002
age_in_days	0.465068	1	2608.24	2.22377	0.002
sampling_source	0.466282	1	2608.22	1.95993	0.004
