# Supplementary material for: MetaPhlAn 4 profiling of unknown species-level genome bins improves the characterization of diet-associated microbiome changes in mice
Source: Cell Rep. 2023 May 3;42(5):112464. doi: 10.1016/j.celrep.2023.112464 (PMC10242440; doi:10.1016/j.celrep.2023.112464)
Supplement: Table S5. SGB high-fat/low-fat meta-analysis, related to Figure 2 [file mmc6.xlsx]

## Sheet: Table S5
microbial species	Effect-size	Direction	N-HF	N-LF		HF-abundance	LF-abundance	is-an-U/novel-species	N-studies	raw-P	FDR-Q	Conf-int	Var	Zscore	Tau^2	XiaoL_2015_es	XiaoL_2015_P	XiaoL_2015_Q	XiaoL_2017_es	XiaoL_2017_P	XiaoL_2017_Q	CM_mice_1_es	CM_mice_1_P	CM_mice_1_Q	CampbelC_2018_es	CampbelC_2018_P	CampbelC_2018_Q	ThaissCA_2016_es	ThaissCA_2016_P	ThaissCA_2016_Q	MorissetteA_2020_es	MorissetteA_2020_P	MorissetteA_2020_Q	CabralDJ_2019_es	CabralDJ_2019_P	CabralDJ_2019_Q	I^2
s__GGB28819_SGB41474|t__SGB41474	1.44766	HF	61	16	77	0.214707	0.00131348	yes	3	0.00235686	0.0294944	0.51464891118411;2.3806679383768565	0.2266	3.04114	0.578822	1.08737	6.36412e-09	1.02533e-07	2.42508	1.07818e-10	2.19063e-09	NA	NA	NA	NA	NA	NA	0.875618	0.0280578	0.137617	NA	NA	NA	NA	NA	NA	0.836077
s__GGB28904_SGB41596|t__SGB41596	1.24374	HF	102	55	157	0.407855	0.00497056	yes	4	0.00277933	0.0338152	0.4287591008882964;2.058729315094818	0.172897	2.99115	0.604042	1.271	2.54463e-11	6.9182e-10	2.42262	1.11012e-10	2.19063e-09	NA	NA	NA	NA	NA	NA	0.929872	0.0203186	0.119872	0.442777	0.21642	0.451338	NA	NA	NA	0.872201
s__Adlercreutzia_muris|t__SGB33553	1.15267	HF	106	156	262	0.121516	0.0483512	yes	4	0.000476892	0.00870328	0.5059576245309206;1.7993837238174035	0.108871	3.49341	0.361998	0.85796	3.01973e-06	2.68078e-05	2.21363	1.35429e-09	1.54181e-08	0.89451	0.000214923	0.0067017	0.776609	0.0218774	0.0828607	NA	NA	NA	NA	NA	NA	NA	NA	NA	0.774846
s__GGB27792_SGB40208|t__SGB40208	1.08004	HF	87	84	171	0.679183	0.359576	yes	3	0.00504211	0.0481645	0.32517959849400435;1.83489976155477	0.148327	2.80433	0.386899	0.65063	0.000329285	0.00164642	1.91118	5.19469e-08	4.52244e-07	0.810383	0.000739694	0.0105715	NA	NA	NA	NA	NA	NA	NA	NA	NA	NA	NA	NA	0.828577
s__Lachnospiraceae_bacterium_28_4|t__SGB7272	1.052	HF	195	164	359	4.59514	0.555487	yes	7	0.000340657	0.00746038	0.4764058401781027;1.6275963745364135	0.0862427	3.58224	0.518228	1.80591	3.85368e-19	4.19088e-17	2.27128	6.77484e-10	9.24292e-09	0.224835	0.33523	0.57492	1.24147	0.00047748	0.00516702	0.775018	0.0497814	0.174801	0.91974	0.0113595	0.0923903	0.184024	0.559295	0.701491	0.88995
s__Adlercreutzia_caecimuris|t__SGB14802	1.0499	HF	135	179	314	0.142214	0.0684954	yes	5	0.00402304	0.0429779	0.33447840410016005;1.765325215911292	0.133234	2.87635	0.593531	0.883221	1.60476e-06	1.48526e-05	2.34606	2.7663e-10	4.65421e-09	0.622838	0.00863908	0.0493867	1.41078	0.00010082	0.00152743	NA	NA	NA	0.185656	0.602934	0.785187	NA	NA	NA	0.868024
s__GGB28866_SGB41538|t__SGB41538	1.01815	HF	67	37	104	0.204342	0.00492844	yes	4	0.0081738	0.0690997	0.263624015498616;1.7726759312095048	0.148196	2.6448	0.512122	1.33224	3.66976e-12	1.22796e-10	1.94697	3.37468e-08	3.12158e-07	NA	NA	NA	NA	NA	NA	0.621917	0.111061	0.27022	0.199087	0.577014	0.774519	NA	NA	NA	0.887015
s__GGB30466_SGB43546|t__SGB43546	0.994129	HF	213	233	446	0.617237	0.217117	yes	6	0.0238443	0.13636	0.13182247083194587;1.8564352531140806	0.193558	2.25963	1.08312	1.7134	9.95411e-18	8.66008e-16	2.48965	5.01063e-11	1.14088e-09	0.681524	0.00419495	0.0299764	1.08646	0.00186364	0.0152617	NA	NA	NA	0.775221	0.0319562	0.149031	-0.74331	0.0218929	0.113015	0.926318
s__GGB28621_SGB41239|t__SGB41239	0.921684	HF	218	235	453	0.419228	0.106775	yes	7	0.00342651	0.0375203	0.30442200301424027;1.5389468417600427	0.0991808	2.92663	0.610238	1.61251	3.28354e-16	2.38056e-14	2.24291	9.52479e-10	1.12773e-08	0.959561	7.85194e-05	0.00475129	0.0489042	0.881131	0.911204	0.964093	0.0165021	0.115555	0.815425	0.0242545	0.134502	-0.198086	0.5298	0.679777	0.879916
s__GGB23844_SGB35575|t__SGB35575	0.912481	HF	115	131	246	1.86952	0.682012	yes	5	0.000395825	0.00825577	0.407672039565226;1.417289113577861	0.0663348	3.54285	0.246091	0.316568	0.0760554	0.158552	0.797431	0.0101861	0.0241207	0.679535	0.00430201	0.0301141	1.77085	3.21924e-06	8.28996e-05	1.41009	0.00086077	0.0241798	NA	NA	NA	NA	NA	NA	0.760642
s__GGB28409_SGB40991|t__SGB40991	-0.908571	LF	18	82	100	0.00098822	0.0660404	yes	5	0.0146292	0.100119	-1.637979257548638;-0.17916279825067538	0.138493	-2.44143	0.604726	-1.05292	1.69941e-08	2.31013e-07	-2.3329	3.2379e-10	5.0443e-09	-0.230539	0.323177	0.57139	-0.604533	0.0704994	0.175093	-0.385757	0.316174	0.455635	NA	NA	NA	NA	NA	NA	0.864405
s__GGB28968_SGB41679|t__SGB41679	0.88162	HF	188	218	406	0.0830394	0.0233816	yes	7	0.012957	0.0900822	0.1862431821556617;1.5769958641135502	0.125872	2.48495	0.795222	1.44502	9.35906e-14	3.70108e-12	2.59882	1.38346e-11	4.09504e-10	0.568804	0.0161481	0.0763389	0.702929	0.0368273	0.113864	0.545771	0.159843	0.33795	0.86974	0.0164662	0.106153	-0.513007	0.108095	0.275282	0.893103
s__Firmicutes_bacterium_ASF500|t__SGB7267	0.876804	HF	91	104	195	0.0662812	0.0133321	yes	4	6.16878e-05	0.0020784	0.44784148521825023;1.3057670212760715	0.0478991	4.00626	0.127606	0.819333	7.74948e-06	5.81211e-05	1.52529	5.10621e-06	2.85177e-05	0.43814	0.0622132	0.20323	0.896361	0.00886207	0.0433098	NA	NA	NA	NA	NA	NA	NA	NA	NA	0.642385
s__Lachnospiraceae_bacterium|t__SGB41480	0.868431	HF	120	111	231	0.465834	0.0309226	yes	6	0.0282137	0.150702	0.0927289400452932;1.6441327734786801	0.156631	2.1943	0.858656	1.32063	5.31465e-12	1.65134e-10	2.53655	2.87837e-11	7.09997e-10	0.793123	0.000943947	0.0119916	NA	NA	NA	0.761547	0.0536124	0.176966	-0.28896	0.418669	0.677158	0.192725	0.540949	0.684246	0.917845
s__Ligilactobacillus_murinus|t__SGB7077	0.858393	HF	132	193	325	2.01516	2.86798	yes	5	0.032918	0.165725	0.06965173252129753;1.6471347871492934	0.161941	2.13308	0.71793	0.636244	0.000440271	0.00212798	1.41268	1.86708e-05	9.21092e-05	-0.342358	0.143611	0.36488	2.05807	1.9751e-07	1.49614e-05	0.711545	0.0701882	0.204605	NA	NA	NA	NA	NA	NA	0.901717
s__GGB28870_SGB41546|t__SGB41546	0.820402	HF	195	191	386	0.571774	0.0846047	yes	7	0.00197986	0.0262781	0.3005621477637842;1.3402414296472602	0.0703439	3.09324	0.41252	1.57704	1.10599e-15	6.87296e-14	1.7783	2.56391e-07	1.89729e-06	0.719212	0.00257806	0.0221529	0.789646	0.0198937	0.0772794	0.460117	0.23363	0.407863	0.668484	0.0634733	0.198856	-0.32897	0.298638	0.506001	0.857902
s__Parabacteroides_distasonis|t__SGB1934	-0.808254	LF	53	64	117	0.0280756	0.127342	yes	4	1.39407e-08	2.03535e-06	-1.0874483191814224;-0.5290604209908256	0.0202908	-5.67411	0.0133722	-0.598013	0.000930605	0.00408902	-1.11671	0.000474505	0.00151025	NA	NA	NA	-0.845013	0.0131641	0.0569818	-1.21399	0.003304	0.0510468	NA	NA	NA	NA	NA	NA	0.201667
s__Lachnospiraceae_bacterium|t__SGB41401	0.804569	HF	165	182	347	0.0979531	0.0465936	yes	7	0.00022592	0.00520804	0.3769914545867546;1.232145612530947	0.0475901	3.68812	0.252564	0.716209	8.25285e-05	0.000485134	0.533225	0.0801895	0.144245	0.320594	0.170537	0.401596	2.23241	3.66464e-08	1.11039e-05	0.91022	0.0228619	0.123936	0.676822	0.0603062	0.196196	0.655828	0.0417906	0.166292	0.661599
s__GGB30461_SGB43533|t__SGB43533	0.78732	HF	157	152	309	0.588337	0.14175	yes	6	0.0206197	0.127203	0.12069821035169215;1.4539415173270602	0.115677	2.31488	0.622679	1.47243	3.76741e-14	1.63882e-12	1.8895	6.74468e-08	5.54562e-07	0.711694	0.00284496	0.0237707	0.988231	0.00424418	0.0257197	NA	NA	NA	-0.252794	0.479054	0.727111	-0.0320105	0.918948	0.938605	0.913828
s__Bacteroidales_bacterium|t__SGB2092	-0.776083	LF	30	45	75	0.21549	0.422053	yes	4	0.00197535	0.0262781	-1.2677338532000573;-0.2844330875300078	0.0629217	-3.09391	0.163468	-0.660837	0.000267185	0.00145282	-0.751406	0.0151046	0.0343921	NA	NA	NA	-0.308607	0.348116	0.479991	-1.64322	0.000164457	0.0169391	NA	NA	NA	NA	NA	NA	0.514011
s__GGB30300_SGB43264|t__SGB43264	0.771704	HF	199	182	381	0.178217	0.0681559	yes	6	0.0258741	0.140399	0.09285557628867769;1.4505524405607342	0.119959	2.2281	0.648478	1.25169	4.64322e-11	1.18812e-09	1.41332	1.8535e-05	9.21092e-05	0.737804	0.00201464	0.0203241	0.880821	0.0100021	0.0473535	NA	NA	NA	1.19614	0.00114524	0.0199599	-0.917817	0.00529184	0.0446804	0.885463
s__GGB27861_SGB40295|t__SGB40295	0.768094	HF	48	67	115	0.399078	0.0881287	yes	3	2.70163e-10	5.91657e-08	0.5296989773876617;1.0064889713516858	0.0147939	6.315	0	0.819461	7.7258e-06	5.81211e-05	NA	NA	NA	0.604817	0.0106888	0.0591334	NA	NA	NA	1.03893	0.0103534	0.0914061	NA	NA	NA	NA	NA	NA	0
s__Dorea_sp_5_2|t__SGB7275	0.745774	HF	206	206	412	0.182388	0.0685285	yes	7	4.50655e-07	3.28979e-05	0.45610768568830395;1.0354399412299453	0.0218415	5.04621	0.0818168	1.07938	8.00511e-09	1.20077e-07	1.12957	0.000415002	0.0013499	0.251679	0.281037	0.521057	0.824602	0.0153546	0.0637323	0.178318	0.640736	0.732672	0.615301	0.0871211	0.247766	1.06714	0.00139403	0.0147922	0.602238
s__Lachnospiraceae_bacterium|t__SGB41620	0.737671	HF	51	43	94	0.166403	0.0156327	yes	3	0.00176164	0.02572	0.27540699721255735;1.1999352267513652	0.0556248	3.12773	0.0944672	0.729512	6.16054e-05	0.000372199	1.14504	0.000352888	0.00120063	NA	NA	NA	NA	NA	NA	0.225876	0.554902	0.667178	NA	NA	NA	NA	NA	NA	0.454221
s__GGB28784_SGB41437|t__SGB41437	0.729521	HF	86	122	208	0.126252	0.0424881	yes	5	5.62306e-12	2.4629e-09	0.5219601966786681;0.9370812921874357	0.0112144	6.88888	0	0.667639	0.000232142	0.00127825	0.713132	0.0207401	0.0441659	0.881432	0.000261763	0.00690652	0.617042	0.0651126	0.169405	0.797851	0.0438385	0.169899	NA	NA	NA	NA	NA	NA	0
s__GGB28813_SGB41468|t__SGB41468	0.729391	HF	60	49	109	0.135637	0.0164419	yes	3	2.4462e-05	0.000974032	0.39059821839450254;1.068183818608851	0.0298783	4.21971	0.0270527	0.529753	0.00324677	0.0120713	0.923115	0.00325123	0.00866993	NA	NA	NA	NA	NA	NA	1.14522	0.00521512	0.0596842	NA	NA	NA	NA	NA	NA	0.312632
s__Bacteria_unclassified_SGB41677|t__SGB41677	0.705874	HF	167	171	338	0.119745	0.108937	yes	6	0.00056232	0.00985185	0.30475858994408733;1.1069884331919706	0.0418818	3.44917	0.181051	0.586537	0.00115722	0.00488729	1.73858	4.12201e-07	2.83747e-06	0.411517	0.0795335	0.235299	NA	NA	NA	0.633952	0.104618	0.262822	0.76081	0.035196	0.154603	0.241733	0.443729	0.65194	0.662053
s__GGB30466_SGB43541|t__SGB43541	0.689758	HF	128	172	300	0.265742	0.0503517	yes	7	0.030105	0.155129	0.06637897363567757;1.3131376618340185	0.101156	2.16871	0.627733	1.83689	1.28672e-19	1.86574e-17	1.4887	7.8054e-06	4.12571e-05	0.606518	0.0104781	0.0589179	0.839296	0.0137467	0.0578508	0.520983	0.178998	0.350065	0.165771	0.642258	0.803035	-0.690633	0.0324942	0.13792	0.915403
s__Bacteroidales_bacterium|t__SGB27761	-0.686929	LF	27	95	122	0.161869	1.48165	yes	4	0.00951229	0.0738908	-1.2061513778822817;-0.16770664726796947	0.070177	-2.59307	0.201626	-0.394808	0.0273425	0.0725795	NA	NA	NA	-0.264567	0.25729	0.481106	-1.0048	0.00370312	0.0232567	-1.46436	0.000587975	0.0201872	NA	NA	NA	NA	NA	NA	0.667272
s__Emergencia_sp_1XD21_10|t__SGB41482	0.671828	HF	197	187	384	0.0610472	0.0257983	yes	7	0.00883916	0.0716954	0.16889624832968853;1.1747607335667467	0.0658426	2.61821	0.381987	1.17201	5.28584e-10	1.04515e-08	1.2349	0.000135102	0.000540409	0.708252	0.00297556	0.0237707	1.25043	0.000440456	0.005133	-0.69107	0.0781623	0.219477	0.684253	0.0575972	0.196044	0.151289	0.630994	0.767643	0.790182
s__GGB30621_SGB43756|t__SGB43756	-0.660621	LF	33	45	78	0.0392222	0.109895	yes	3	2.34872e-07	2.05748e-05	-0.9110997698120517;-0.41014301386378993	0.0163316	-5.16938	0	-0.585548	0.00117898	0.00493133	-0.951244	0.00248705	0.00688006	NA	NA	NA	-0.621899	0.0631181	0.168143	NA	NA	NA	NA	NA	NA	NA	NA	NA	0
s__bacterium_D16_50|t__SGB29430	0.659856	HF	190	132	322	0.265659	0.0941408	yes	7	0.001135	0.0184122	0.2624906158193723;1.0572215344323301	0.0411025	3.25473	0.211874	0.623439	0.000567867	0.00260023	1.22728	0.000146742	0.000564101	0.88833	0.000235962	0.00674458	0.317061	0.335224	0.470245	1.04425	0.0100105	0.0909775	0.914168	0.0118475	0.0932509	-0.397911	0.209981	0.431252	0.708006
s__GGB28308_SGB40878|t__SGB40878	0.653888	HF	46	68	114	0.664227	0.600231	yes	3	0.00961593	0.0738908	0.1589283612200874;1.1488485454473223	0.0637717	2.58934	0.135119	0.45035	0.0120255	0.0376337	NA	NA	NA	0.452684	0.0541722	0.183971	1.28392	0.00032518	0.00394118	NA	NA	NA	NA	NA	NA	NA	NA	NA	0.588375
s__GGB28250_SGB40793|t__SGB40793	0.637767	HF	93	92	185	0.39487	0.102736	yes	4	0.00645193	0.0565189	0.17885465518768695;1.0966785579324987	0.054821	2.72388	0.134471	0.14222	0.423649	0.57952	0.885856	0.00460529	0.0117514	NA	NA	NA	0.64855	0.0530844	0.146223	1.23412	0.00288575	0.0469313	NA	NA	NA	NA	NA	NA	0.705067
s__Pseudoflavonifractor_sp_524_17|t__SGB79837	0.635849	HF	60	58	118	0.00289703	0.000944503	yes	3	3.77613e-08	4.13486e-06	0.409297207558868;0.862400480662126	0.0133605	5.50101	0	0.57846	0.0013465	0.00552574	0.540557	0.0762449	0.139977	0.797651	0.000885743	0.011945	NA	NA	NA	NA	NA	NA	NA	NA	NA	NA	NA	NA	0
s__GGB28904_SGB41597|t__SGB41597	0.623537	HF	211	234	445	0.437576	0.207315	yes	7	0.00449804	0.0458173	0.19335137292447452;1.053722557862925	0.0481725	2.84094	0.260478	0.976688	1.39495e-07	1.64001e-06	1.18916	0.000221105	0.000788521	0.484154	0.0397478	0.151483	1.40188	0.000109571	0.00158095	-0.364518	0.34309	0.471177	0.244947	0.492768	0.727111	0.378066	0.233211	0.450783	0.745747
s__GGB28418_SGB41001|t__SGB41001	-0.611111	LF	115	167	282	0.371548	1.16296	yes	7	0.0227545	0.134327	-1.137021497618325;-0.08520070808871727	0.0719965	-2.27753	0.42553	-0.70463	0.000106111	0.000615441	-1.7544	3.41253e-07	2.40502e-06	-0.165649	0.477219	0.702515	-0.199728	0.542329	0.664613	0.309532	0.419734	0.538166	-1.35197	0.000265895	0.00648784	-0.326654	0.302011	0.506001	0.829647
s__GGB28870_SGB41549|t__SGB41549	0.60897	HF	146	118	264	0.590539	0.0808106	yes	6	0.000101091	0.00292797	0.3019756728161042;0.9159643444805268	0.0245329	3.88796	0.0830412	1.09262	5.47153e-09	9.15429e-08	0.843675	0.00676489	0.0165488	0.372555	0.111885	0.312006	NA	NA	NA	0.790668	0.0456364	0.169899	0.403436	0.259694	0.502597	0.0804627	0.79818	0.869693	0.656583
s__GGB28380_SGB40960|t__SGB40960	0.600195	HF	28	22	50	0.0192577	0.00233523	yes	4	0.00330518	0.0373344	0.19976954947987996;1.0006206392335417	0.041738	2.93783	0.103036	0.929649	4.86511e-07	5.29081e-06	-0.00838499	0.977708	0.981022	0.63289	0.0076576	0.0446966	NA	NA	NA	0.756837	0.0550118	0.177069	NA	NA	NA	NA	NA	NA	0.651983
s__GGB28904_SGB41595|t__SGB41595	0.598695	HF	102	77	179	0.0946054	0.0294401	yes	5	7.3115e-05	0.00228745	0.302813300168299;0.8945773050718723	0.022789	3.96591	0.046876	0.563733	0.00176773	0.00705472	0.994434	0.00163487	0.00465308	0.472743	0.0445414	0.160818	0.941111	0.00621828	0.034257	-0.00518813	0.989146	0.992357	NA	NA	NA	NA	NA	NA	0.305483
s__Lachnospiraceae_bacterium|t__SGB41510	0.589637	HF	214	223	437	0.0990062	0.0399019	yes	7	3.07257e-06	0.000192255	0.3419492781497288;0.8373249734546266	0.0159697	4.66591	0.0454014	0.733872	5.59287e-05	0.000347557	0.432785	0.153454	0.252346	0.517368	0.0282426	0.118233	1.01758	0.00333108	0.0215789	0.595933	0.126099	0.292968	0.842911	0.0199797	0.117125	-0.107233	0.733346	0.835981	0.373847
s__GGB30301_SGB43265|t__SGB43265	0.588326	HF	199	184	383	0.0900625	0.0390013	yes	6	0.0110715	0.0813177	0.13441999009409772;1.0422322272813342	0.0536315	2.54044	0.256529	0.825233	6.72354e-06	5.22275e-05	1.23043	0.000141809	0.000552308	0.823657	0.000611799	0.00999272	-0.370538	0.261155	0.424939	NA	NA	NA	0.793442	0.0282345	0.143865	0.0744196	0.813035	0.875446	0.741474
s__GGB30093_SGB43006|t__SGB43006	0.585917	HF	67	83	150	0.0447285	0.0106671	yes	4	0.00174341	0.02572	0.2191085928558842;0.9527255107938539	0.0350241	3.13078	0.0822151	0.6874	0.000153386	0.000855423	0.0486246	0.871292	0.924382	0.95596	8.31129e-05	0.00475129	0.504614	0.128622	0.253069	NA	NA	NA	NA	NA	NA	NA	NA	NA	0.565426
s__GGB28905_SGB41598|t__SGB41598	0.584449	HF	79	72	151	0.0243085	0.00692	yes	5	0.00187028	0.0262781	0.21612556209814437;0.9527720170189302	0.0353139	3.11009	0.104716	0.657822	0.000284268	0.00150801	1.10242	0.000550251	0.00169661	0.775018	0.00121459	0.0138868	0.10902	0.739017	0.823406	0.0266514	0.944287	0.956671	NA	NA	NA	NA	NA	NA	0.507267
s__GGB29685_SGB42494|t__SGB42494	-0.58211	LF	62	100	162	0.0766247	0.150184	yes	6	0.0159586	0.105907	-1.0555544223519415;-0.1086651922112652	0.058348	-2.40986	0.268852	-0.900155	1.04325e-06	1.05538e-05	-1.50957	6.12952e-06	3.2988e-05	NA	NA	NA	-0.149717	0.647511	0.7546	-0.56861	0.143676	0.328857	-0.531511	0.138616	0.345126	0.221163	0.483228	0.659839	0.764609
s__GGB31109_SGB44380|t__SGB44380	-0.567201	LF	13	69	82	0.00608792	0.0392616	yes	4	0.0373284	0.18248	-1.1011263622438578;-0.03327598741570059	0.0742076	-2.08215	0.22523	-0.482086	0.00726163	0.0248725	-0.646673	0.0351218	0.0683867	-0.0196369	0.932758	0.97245	NA	NA	NA	-1.42823	0.000758068	0.0234243	NA	NA	NA	NA	NA	NA	0.705454
s__Turicibacter_sp_TS3|t__SGB39153	-0.566572	LF	85	96	181	0.108073	0.068724	yes	5	0.0291863	0.152508	-1.0757426985151997;-0.057401292312001084	0.0674862	-2.18096	0.270993	-0.565038	0.00172597	0.00701681	-1.23359	0.000137035	0.000540833	0.311484	0.182888	0.417695	NA	NA	NA	-0.552818	0.154706	0.336954	-0.886205	0.0145938	0.104336	NA	NA	NA	0.835413
s__Lachnospiraceae_bacterium_MD308|t__SGB7279	0.565781	HF	167	116	283	0.0413946	0.00923232	yes	7	0.00541899	0.0484392	0.1670298990520498;0.9645312162984825	0.0413895	2.78101	0.214601	0.841231	4.55847e-06	3.87968e-05	0.507299	0.0955309	0.168316	0.796087	0.000905451	0.011945	1.57639	2.1013e-05	0.000448144	0.377964	0.325875	0.455635	-0.0864383	0.808519	0.87036	0.0612538	0.845636	0.887453	0.749302
s__GGB27770_SGB40184|t__SGB40184	0.565474	HF	37	38	75	0.0671887	0.032343	yes	3	2.21794e-05	0.000971456	0.30418301052933705;0.826765506664715	0.0177721	4.24174	0	0.463671	0.00976088	0.0314517	NA	NA	NA	NA	NA	NA	0.86725	0.0111071	0.0494919	0.808913	0.0411932	0.165831	NA	NA	NA	NA	NA	NA	0
s__GGB28836_SGB41496|t__SGB41496	0.56006	HF	69	46	115	0.160124	0.0224204	yes	7	0.00163494	0.0255752	0.21153382709407986;0.908585690280383	0.0316197	3.1496	0.148809	0.914706	7.17477e-07	7.61226e-06	0.830477	0.00761321	0.0183212	0.756721	0.00156089	0.0167308	1.09739	0.00169699	0.0146911	-0.311826	0.416337	0.536034	0.210942	0.554589	0.763562	0.221163	0.483228	0.659839	0.658299
s__GGB28815_SGB41470|t__SGB41470	0.551451	HF	58	36	94	0.115823	0.00198917	yes	3	3.61753e-06	0.00019806	0.31811977768215216;0.7847827454116137	0.0141721	4.63223	0	0.601699	0.000867127	0.00388866	NA	NA	NA	NA	NA	NA	0.138968	0.671216	0.773303	NA	NA	NA	0.642026	0.0744615	0.219969	NA	NA	NA	0
s__GGB28394_SGB40975|t__SGB40975	-0.516014	LF	77	113	190	0.0110809	0.13621	yes	7	0.0111394	0.0813177	-0.9144650899137464;-0.11756244133343718	0.0413274	-2.53829	0.214561	-0.291088	0.102578	0.199258	-1.11341	0.000491055	0.0015463	-0.168594	0.469442	0.702515	0.341993	0.299093	0.429503	-0.377964	0.325875	0.455635	-0.86562	0.0169671	0.106153	-1.16681	0.000543936	0.0099144	0.72995
s__GGB28421_SGB41004|t__SGB41004	-0.494802	LF	25	42	67	0.00558653	0.0527973	yes	3	0.000121116	0.00312052	-0.7471042767016773;-0.24250034180621755	0.0165703	-3.84386	0	-0.533692	0.0030302	0.0113632	-0.402513	0.183711	0.289247	NA	NA	NA	NA	NA	NA	-0.434494	0.260048	0.44151	NA	NA	NA	NA	NA	NA	0
s__Lachnospiraceae_bacterium|t__SGB41422	0.474834	HF	161	93	254	0.206007	0.112248	yes	7	0.000436521	0.00869073	0.21020900466970927;0.7394581163664409	0.0182284	3.51696	0.0604223	0.203958	0.251697	0.388256	0.530286	0.0818178	0.145892	0.833377	0.000531736	0.00959923	-0.0833305	0.798933	0.855237	0.926877	0.0206886	0.119872	0.744439	0.0392187	0.16253	0.223205	0.479221	0.659839	0.511489
s__GGB30473_SGB43557|t__SGB43557	0.445985	HF	207	220	427	0.200435	0.13162	yes	6	2.93033e-05	0.00106957	0.2368032652323004;0.6551657815901697	0.0113903	4.17881	0.0142115	0.478192	0.00773578	0.0262896	0.16164	0.590667	0.70689	0.826969	0.000583315	0.00999272	0.20376	0.534249	0.660724	NA	NA	NA	0.524705	0.143677	0.354113	0.112378	0.721091	0.834717	0.190219
s__Lachnospiraceae_bacterium_A2|t__SGB7277	0.438099	HF	131	144	275	0.204257	0.18192	yes	7	4.48764e-06	0.000218399	0.25091890410561934;0.6252798018249762	0.00912029	4.58742	0.00569319	0.317357	0.0753342	0.158311	1.11098	0.000503605	0.00156913	0.400568	0.0877304	0.255013	0.589252	0.0775915	0.188082	0.389794	0.311227	0.455635	0.281276	0.431103	0.687511	0.413313	0.193181	0.405468	0.0753997
s__GGB28632_SGB41253|t__SGB41253	0.436469	HF	163	110	273	0.0988659	0.025045	yes	6	0.0214175	0.128505	0.0646092588169912;0.8083281739940742	0.0359953	2.30054	0.147829	0.659249	0.000276059	0.00148254	0.113594	0.705229	0.803433	0.858929	0.000365929	0.00836758	0.243656	0.457838	0.590319	-0.440146	0.254041	0.433694	0.773305	0.0323715	0.149031	NA	NA	NA	0.631739
s__Lachnospiraceae_bacterium|t__SGB41453	0.433122	HF	26	36	62	0.093527	0.128632	yes	3	0.00017221	0.00419045	0.20714358128230964;0.6591000721981011	0.0132929	3.75664	0	0.406913	0.0230145	0.0633626	NA	NA	NA	0.632558	0.00768833	0.0446966	NA	NA	NA	NA	NA	NA	NA	NA	NA	0.138431	0.660228	0.793104	0
s__GGB30297_SGB43261|t__SGB43261	0.432281	HF	133	130	263	0.0207669	0.018655	yes	6	0.0374959	0.18248	0.025002555914703295;0.8395600138440957	0.0431789	2.08032	0.195865	0.825649	6.65634e-06	5.22275e-05	1.13299	0.000400421	0.00133174	0.584687	0.01349	0.068921	0.23825	0.467805	0.59471	NA	NA	NA	-0.177388	0.619151	0.79105	-0.05024	0.873121	0.906338	0.780788
s__Enterococcus_faecalis|t__SGB7962	0.431689	HF	126	113	239	0.075697	1.31395	yes	6	0.0175773	0.113218	0.07534252174559403;0.788034611274671	0.0330546	2.3744	0.132586	0.564114	0.00175544	0.00705472	0.945499	0.00262784	0.00712404	-0.135798	0.559919	0.773402	NA	NA	NA	0.548118	0.158118	0.336954	0.777579	0.0314517	0.149031	-0.0677101	0.829611	0.875446	0.700953
s__GGB28916_SGB41612|t__SGB41612	0.429513	HF	185	149	334	0.857605	0.220867	yes	7	0.0419286	0.19747	0.01567279815872863;0.8433526934040918	0.0445813	2.03423	0.237212	0.687853	0.00015192	0.000855423	0.222662	0.459325	0.578555	0.149877	0.520051	0.740155	1.00292	0.00376098	0.0232567	0.968637	0.0160485	0.115555	0.696048	0.0535086	0.189219	-0.631517	0.0495955	0.182168	0.742826
s__GGB30142_SGB43067|t__SGB43067	-0.428664	LF	7	32	39	0.00344525	0.0119338	yes	4	0.0245312	0.137455	-0.8022928423061748;-0.055035303499464894	0.0363386	-2.24871	0.0784535	-0.473473	0.00834785	0.0275099	NA	NA	NA	-0.0730092	0.753807	0.856585	-1.03618	0.00285226	0.0196886	-0.302298	0.430557	0.547499	NA	NA	NA	NA	NA	NA	0.514842
s__GGB28987_SGB41700|t__SGB41700	-0.416762	LF	42	43	85	0.0564276	0.0721094	yes	4	0.0230012	0.134327	-0.7760692817068964;-0.05745514441718241	0.0336062	-2.27341	0.0803645	-0.274315	0.123775	0.232079	NA	NA	NA	-0.128583	0.580921	0.794772	NA	NA	NA	-0.3496	0.362893	0.48754	-0.94349	0.00947662	0.0856406	NA	NA	NA	0.632629
s__GGB27892_SGB40326|t__SGB40326	-0.415088	LF	29	83	112	0.0762022	0.558274	yes	4	0.0247922	0.137455	-0.7775409663538293;-0.05263450100935946	0.0341973	-2.24463	0.0705646	-0.373644	0.0366237	0.0905188	NA	NA	NA	-0.277639	0.234687	0.456658	-0.145879	0.655934	0.761487	-1.17212	0.00436724	0.0542415	NA	NA	NA	NA	NA	NA	0.333795
s__GGB30448_SGB43503|t__SGB43503	0.410118	HF	81	91	172	0.0462812	0.0141539	yes	5	0.0033243	0.0373344	0.136337451449128;0.6838990579610176	0.0195116	2.93604	0.0445396	0.589396	0.00109638	0.00467573	0.0562257	0.851398	0.906524	0.377801	0.106995	0.303301	0.956289	0.00550379	0.0314651	NA	NA	NA	0.166935	0.639927	0.803035	NA	NA	NA	0.408034
s__GGB28415_SGB40997|t__SGB40997	-0.403394	LF	37	51	88	0.041632	0.141078	yes	4	0.000106958	0.00292797	-0.6074734795284974;-0.1993147434624066	0.0108414	-3.87424	0	-0.352748	0.0483255	0.11064	NA	NA	NA	-0.226979	0.330668	0.57492	NA	NA	NA	-0.380435	0.322777	0.455635	-0.715722	0.0472379	0.177347	NA	NA	NA	0
s__Lachnospiraceae_bacterium|t__SGB41475	0.395886	HF	137	134	271	0.237797	0.0295154	yes	7	0.023972	0.13636	0.05218274821934932;0.739589127439276	0.0307507	2.25758	0.14417	0.830269	5.95253e-06	4.79509e-05	0.406454	0.179531	0.284308	0.58568	0.0133377	0.068921	-0.607302	0.0692752	0.173474	0.752632	0.0562881	0.178578	0.447952	0.211146	0.444135	0.132228	0.674529	0.800217	0.660313
s__GGB28645_SGB41268|t__SGB41268	-0.385116	LF	100	73	173	0.0853292	0.182789	yes	5	0.0292481	0.152508	-0.7313468151886865;-0.03888495444082252	0.0312047	-2.18013	0.0967399	-0.356806	0.0458322	0.107188	0.160789	0.592618	0.70689	-0.276271	0.236983	0.456658	NA	NA	NA	-0.463407	0.230388	0.404488	-0.951755	0.00889099	0.0834385	NA	NA	NA	0.618126
s__Olsenella_sp_KGMB02461|t__SGB72466	-0.370164	LF	35	40	75	0.104694	0.099849	yes	5	0.000462803	0.00870328	-0.5773723486394349;-0.16295565778536766	0.0111764	-3.50141	0.00149163	-0.318146	0.0746179	0.157932	-0.241928	0.421636	0.542627	-0.289918	0.214791	0.441158	-1.02391	0.00316023	0.0212789	-0.377964	0.325875	0.455635	NA	NA	NA	NA	NA	NA	0.0147023
s__Lachnospiraceae_bacterium|t__SGB29415	0.364992	HF	47	24	71	0.0405534	0.0135757	yes	4	0.0325131	0.16559	0.03039455239924277;0.6995904317502277	0.029143	2.13804	0.0581425	8.54261e-16	1	1	NA	NA	NA	NA	NA	NA	0.732235	0.0300391	0.10343	NA	NA	NA	0.613512	0.0880283	0.247766	0.360713	0.255022	0.465299	0.600754
s__GGB28396_SGB40977|t__SGB40977	-0.364153	LF	42	46	88	0.0261093	0.0636541	yes	4	0.00106001	0.0178571	-0.5821490959762758;-0.14615691750952234	0.0123704	-3.27409	0	-0.486697	0.00673429	0.0234353	NA	NA	NA	NA	NA	NA	NA	NA	NA	0.0455445	0.904948	0.929	-0.223251	0.531773	0.741443	-0.442326	0.164337	0.357778	0
s__GGB28881_SGB41561|t__SGB41561	0.362881	HF	157	148	305	0.141579	0.0855331	yes	7	0.0415647	0.19747	0.013863258267613032;0.7118988625643112	0.031709	2.03785	0.150165	0.316315	0.0762883	0.158552	1.26076	0.000101925	0.000424927	0.121818	0.600945	0.800607	0.795787	0.0190171	0.0768291	0.338248	0.378458	0.499759	-0.152215	0.669674	0.812385	0.0974335	0.756879	0.855408	0.663528
s__Lachnospiraceae_bacterium|t__SGB41611	0.358681	HF	9	5	14	0.00582025	0.000149868	yes	3	0.00505837	0.0481645	0.10789932104746158;0.6094632528182207	0.0163712	2.80329	0	0.293331	0.0999794	0.196792	0.366659	0.2252	0.320476	NA	NA	NA	NA	NA	NA	0.762637	0.0532929	0.176966	NA	NA	NA	NA	NA	NA	0
s__Eggerthellaceae_bacterium|t__SGB86230	0.333223	HF	46	83	129	0.00443356	0.00806599	yes	3	0.00415643	0.0433456	0.10534170231944859;0.5611052239775846	0.0135178	2.86604	0	0.265554	0.136144	0.248835	NA	NA	NA	0.294238	0.208093	0.437592	0.755571	0.025458	0.0940703	NA	NA	NA	NA	NA	NA	NA	NA	NA	0
s__GGB31850_SGB45228|t__SGB45228	-0.332313	LF	3	23	26	0.00315263	0.0108457	yes	4	0.00225474	0.0290463	-0.5455537566394935;-0.11907213474884137	0.0118366	-3.05445	0	-0.277448	0.119574	0.227137	-0.393163	0.193924	0.295494	-0.331672	0.156386	0.3884	NA	NA	NA	-0.560806	0.149045	0.333731	NA	NA	NA	NA	NA	NA	0
s__GGB28781_SGB41434|t__SGB41434	-0.323616	LF	3	12	15	0.000206525	0.000606457	yes	3	0.0113711	0.0816486	-0.5742151095061319;-0.07301660894769152	0.0163474	-2.53108	0	-0.391517	0.0286353	0.0750383	0.0100599	0.973257	0.981022	NA	NA	NA	NA	NA	NA	-0.549494	0.157113	0.336954	NA	NA	NA	NA	NA	NA	0
s__Lachnospiraceae_unclassified_SGB41498|t__SGB41498	-0.321262	LF	46	97	143	0.129241	0.162254	yes	6	0.0100234	0.0756938	-0.5657932570064461;-0.07673066022745972	0.0155653	-2.57502	0.0333095	-0.0708682	0.689901	0.817323	-0.606207	0.0476656	0.0898663	-0.187401	0.421507	0.664906	-0.0969512	0.766986	0.835959	-0.993392	0.0137737	0.10913	-0.466591	0.192932	0.424103	NA	NA	NA	0.340892
s__GGB28853_SGB41521|t__SGB41521	0.320925	HF	63	70	133	0.0123046	0.0122973	yes	4	0.0191355	0.121469	0.052446509938310404;0.589404158264129	0.0187632	2.34288	0.02369	0.497416	0.00564004	0.02011	0.0677623	0.821391	0.880913	0.465356	0.0479024	0.169387	-0.105424	0.747316	0.823406	NA	NA	NA	NA	NA	NA	NA	NA	NA	0.283749
s__Mammaliicoccus_lentus|t__SGB7817	-0.2998	LF	6	28	34	0.000256822	0.0951526	yes	3	0.00820361	0.0690997	-0.5220785123055183;-0.07752210557781997	0.0128612	-2.64357	0	-0.205228	0.24877	0.385594	-0.374428	0.21567	0.314474	-0.431405	0.066264	0.209207	NA	NA	NA	NA	NA	NA	NA	NA	NA	NA	NA	NA	0
s__Flavobacteriales_bacterium|t__SGB2275	0.293932	HF	15	18	33	0.00530318	0.00214573	yes	3	0.021198	0.128505	0.043933268887142995;0.5439298210341926	0.016269	2.30444	0	0.27386	0.124396	0.232241	0.473918	0.118768	0.204392	NA	NA	NA	NA	NA	NA	0.0883442	0.81689	0.873422	NA	NA	NA	NA	NA	NA	0
s__Lachnospiraceae_bacterium|t__SGB41412	0.293327	HF	17	17	34	0.00444403	0.00137613	yes	4	0.00461478	0.0459381	0.09037276060693328;0.4962812835751473	0.0107222	2.83276	0	0.359962	0.0439701	0.105093	NA	NA	NA	0.0836066	0.719508	0.856585	NA	NA	NA	0.530747	0.171248	0.343295	0.319004	0.372151	0.634999	NA	NA	NA	0
s__Bacteria_unclassified_SGB41589|t__SGB41589	-0.290898	LF	65	70	135	0.325298	0.301534	yes	5	0.0031892	0.0373344	-0.48424581183982673;-0.09755051684347438	0.00973118	-2.94889	0	-0.291114	0.102549	0.199258	NA	NA	NA	-0.19244	0.409176	0.653116	-0.155812	0.63423	0.74775	-0.420702	0.275142	0.455635	-0.417041	0.244087	0.476458	NA	NA	NA	0
s__GGB28835_SGB41494|t__SGB41494	-0.288478	LF	20	45	65	0.116649	0.0983889	yes	4	0.00932744	0.0738908	-0.5059619835059475;-0.0709944294724228	0.0123124	-2.59981	0	-0.30986	0.0824213	0.167539	NA	NA	NA	-0.227308	0.32997	0.57492	-0.107053	0.743551	0.823406	-0.627161	0.108214	0.267506	NA	NA	NA	NA	NA	NA	0
s__GGB27778_SGB40192|t__SGB40192	-0.287264	LF	34	78	112	0.139916	0.829788	yes	5	0.00540047	0.0484392	-0.48964016983244907;-0.08488689520799395	0.0106613	-2.78212	0	-0.367117	0.0399852	0.0977167	0.0135868	0.963887	0.981022	-0.120077	0.60615	0.800607	-0.500603	0.131596	0.25725	-0.672953	0.0858545	0.229572	NA	NA	NA	NA	NA	NA	0
s__GGB28790_SGB41443|t__SGB41443	0.283402	HF	41	78	119	0.116806	0.0297431	yes	5	0.0174876	0.113218	0.049648006843814346;0.5171561898182487	0.0142235	2.37629	0.0129445	0.0707663	0.690324	0.817323	0.157235	0.600798	0.711345	0.524049	0.0263181	0.115732	0.721179	0.0324564	0.106356	0.202386	0.596558	0.706481	NA	NA	NA	NA	NA	NA	0.223072
s__GGB31312_SGB44628|t__SGB44628	-0.274573	LF	93	111	204	0.29895	1.7483	yes	6	0.00521671	0.0484392	-0.46723219924553683;-0.0819134921807898	0.00966202	-2.79334	0	-0.2548	0.15262	0.271184	0.133115	0.657652	0.759499	NA	NA	NA	-0.239605	0.465296	0.59471	-0.486774	0.208329	0.385471	-0.518725	0.148242	0.358129	-0.262907	0.405133	0.619043	0
s__GGB14014_SGB21441|t__SGB21441	-0.269348	LF	32	76	108	0.115029	0.734168	yes	4	0.0152772	0.102945	-0.4869814610352171;-0.05171459749474705	0.0123293	-2.42574	0	-0.283649	0.11159	0.213039	NA	NA	NA	-0.238699	0.30644	0.553205	0.0767397	0.814522	0.865965	-0.794333	0.0447111	0.169899	NA	NA	NA	NA	NA	NA	0
s__Escherichia_coli|t__SGB10068	-0.268651	LF	54	62	116	0.0325553	0.427265	yes	4	0.0428823	0.199813	-0.5286981425237647;-0.008604682724193957	0.0176032	-2.02485	0.0196605	-0.059286	0.738526	0.847947	-0.165034	0.582916	0.704258	-0.431052	0.0664826	0.209207	-0.707167	0.0357683	0.113864	NA	NA	NA	NA	NA	NA	NA	NA	NA	0.292225
s__GGB28404_SGB40986|t__SGB40986	-0.25863	LF	21	53	74	0.00594305	0.372003	yes	4	0.0124001	0.087601	-0.4613510823563395;-0.05590843035133253	0.0106976	-2.50055	0	-0.221836	0.212673	0.348121	NA	NA	NA	-0.453624	0.0536847	0.183971	NA	NA	NA	0.0621709	0.870528	0.914943	-0.227038	0.524851	0.735997	NA	NA	NA	0
s__GGB31438_SGB44768|t__SGB44768	0.257417	HF	70	66	136	0.174181	0.120291	yes	3	0.034097	0.16971	0.019306621488127534;0.4955263986963073	0.0147585	2.11892	0.00327132	0.352786	0.0483019	0.11064	NA	NA	NA	NA	NA	NA	NA	NA	NA	NA	NA	NA	-0.00260795	0.994165	0.996904	0.422213	0.183949	0.390381	0.0712417
s__GGB31851_SGB45231|t__SGB45231	-0.256986	LF	56	93	149	0.0493954	0.052935	yes	5	0.00848733	0.0701405	-0.4483555703122914;-0.06561654575001724	0.00953308	-2.63204	0	-0.317955	0.0747906	0.157932	NA	NA	NA	-0.179254	0.441905	0.682689	NA	NA	NA	-0.377964	0.325875	0.455635	-0.342684	0.337881	0.615245	0.0382163	0.903308	0.927591	0
s__GGB28817_SGB41472|t__SGB41472	0.241811	HF	31	34	65	0.0159651	0.00366692	yes	4	0.0259641	0.140399	0.028967129355282006;0.45465389140701656	0.0117926	2.22675	0	0.114011	0.521113	0.670663	0.136803	0.648813	0.756097	0.467779	0.0467769	0.16713	NA	NA	NA	0.474996	0.219238	0.393845	NA	NA	NA	NA	NA	NA	0
s__GGB28960_SGB41669|t__SGB41669	-0.241116	LF	58	60	118	0.216102	0.0444919	yes	4	0.0197449	0.123547	-0.4438418899606984;-0.03838968686676536	0.0106981	-2.33116	0	-0.422483	0.018338	0.053537	NA	NA	NA	-0.135268	0.561449	0.773402	NA	NA	NA	-0.0158593	0.966829	0.973127	-0.0827331	0.816575	0.87036	NA	NA	NA	0
s__GGB30413_SGB43452|t__SGB43452	-0.206816	LF	67	87	154	0.0877542	0.0273991	yes	4	0.0388626	0.187053	-0.40305597983270547;-0.010576762899803333	0.0100245	-2.06564	0	-0.314935	0.0775663	0.159912	-0.0103979	0.972359	0.981022	-0.070248	0.762828	0.856585	NA	NA	NA	NA	NA	NA	-0.264641	0.458757	0.708461	NA	NA	NA	0
s__GGB30295_SGB43259|t__SGB43259	1.14359	HF	159	107		0.124551	0.0686821	yes	4	0.110909	0.365869	-0.2624722798401742;2.549649061761614	0.514631	1.59412	1.97557	1.07962	7.95185e-09	1.20077e-07	3.18502	1.75016e-14	8.63414e-13	NA	NA	NA	NA	NA	NA	NA	NA	NA	0.653531	0.0695028	0.211984	-0.249887	0.428614	0.639573	0.936699
s__Muribaculaceae_bacterium_Isolate_002_NCI|t__SGB27766	-0.996833	LF	2	25		0.000814915	0.0282175	yes	3	0.349956	0.649221	-3.087177946443788;1.0935120835247762	1.13743	-0.934675	3.31258	-0.25618	0.150423	0.269275	-3.13437	3.06035e-14	1.29085e-12	NA	NA	NA	0.341993	0.299093	0.429503	NA	NA	NA	NA	NA	NA	NA	NA	NA	0.959557
s__GGB30302_SGB43266|t__SGB43266	0.989427	HF	180	188		0.62304	0.191799	yes	6	0.0626011	0.268817	-0.052067236229374925;2.030920556220252	0.282359	1.86201	1.61297	1.9966	4.29454e-22	1.14411e-19	3.20607	1.38887e-14	8.22211e-13	0.0494894	0.831622	0.897943	-0.00468622	0.988566	0.995609	NA	NA	NA	0.702303	0.0514423	0.184587	0.0865377	0.783321	0.859853	0.948586
s__Pseudoflavonifractor_sp_60|t__SGB79836	0.955107	HF	41	17		0.000784237	0.000520497	yes	3	0.171814	0.450625	-0.414923998739549;2.3251379045413065	0.488595	1.3664	1.40083	0.238504	0.180445	0.309029	2.39968	1.45888e-10	2.69893e-09	0.320951	0.170066	0.401596	NA	NA	NA	NA	NA	NA	NA	NA	NA	NA	NA	NA	0.935197
s__GGB30475_SGB63182|t__SGB63182	0.928096	HF	187	181		0.143416	0.0255757	yes	5	0.214514	0.491922	-0.5374193695318654;2.393611455130776	0.559073	1.24125	2.71621	1.99095	5.2603e-22	1.14411e-19	2.89202	4.65485e-13	1.53093e-11	0.415871	0.0764547	0.230035	NA	NA	NA	NA	NA	NA	0.895048	0.0136691	0.104227	-1.53919	1.25055e-05	0.00119427	0.965412
s__Bacteroides_uniformis|t__SGB1836_group	-0.900141	LF	109	164		0.0857921	0.298685	yes	5	0.28347	0.577488	-2.545067963963287;0.7447857489051039	0.704338	-1.07256	3.41093	-1.50604	1.22399e-14	5.97512e-13	-3.87552	1.2406e-17	1.26443e-15	0.510407	0.0303778	0.122583	-0.547441	0.100144	0.213687	0.835799	0.0353486	0.1583	NA	NA	NA	NA	NA	NA	0.965383
s__GGB28873_SGB41553|t__SGB41553	0.780979	HF	41	26		0.0123092	0.00986834	yes	3	0.103924	0.354911	-0.16035148976950142;1.7223087926010714	0.23066	1.62612	0.635584	0.462891	0.0098822	0.0316085	1.77974	2.52016e-07	1.89729e-06	0.196159	0.400217	0.644481	NA	NA	NA	NA	NA	NA	NA	NA	NA	NA	NA	NA	0.884463
s__Prevotella_sp_PCJ2|t__SGB40522	-0.779778	LF	29	59		0.100447	0.55192	yes	3	0.150824	0.418106	-1.8436338911231291;0.28407756267052775	0.294614	-1.43663	0.813679	-0.409276	0.0222437	0.0623202	NA	NA	NA	-0.142658	0.540306	0.761934	-1.9281	6.98207e-07	3.02224e-05	NA	NA	NA	NA	NA	NA	NA	NA	NA	0.87825
s__Enterorhabdus_sp_P55|t__SGB42958	0.7672	HF	107	125		0.0116078	0.0294679	yes	4	0.0760491	0.300086	-0.08039868807746453;1.614798662382796	0.187012	1.77408	0.676192	0.44077	0.0139338	0.0426177	1.96776	2.62609e-08	2.50749e-07	-0.0850186	0.714979	0.856585	0.872319	0.0106818	0.0490392	NA	NA	NA	NA	NA	NA	NA	NA	NA	0.893758
s__Parasutterella_excrementihominis|t__SGB9262	-0.763683	LF	111	113		0.308837	0.426181	yes	5	0.0559143	0.254522	-1.5466586650286773;0.019293649271772795	0.159582	-1.9117	0.712095	-0.884742	1.54418e-06	1.46026e-05	-2.00275	1.72183e-08	1.75746e-07	NA	NA	NA	NA	NA	NA	-1.23461	0.00287628	0.0469313	0.0891753	0.802581	0.87036	0.0912432	0.771868	0.857133	0.8951
s__bacterium_1xD42_67|t__SGB29335	0.758278	HF	73	55		0.00397847	0.00071851	yes	5	0.389441	0.676886	-0.9686222618566636;2.485177912165164	0.776287	0.860631	3.7811	0.652276	0.000318426	0.00163602	4.19707	5.34825e-19	1.58308e-16	0.319443	0.172061	0.401596	NA	NA	NA	-0.377964	0.325875	0.455635	-0.857994	0.0179302	0.109374	NA	NA	NA	0.958498
s__GGB30286_SGB43248|t__SGB43248	0.735722	HF	173	208		0.115123	0.0638006	yes	6	0.23092	0.521356	-0.46797137621953555;1.9394144467157455	0.377154	1.19799	2.17692	1.04818	1.94264e-08	2.48544e-07	3.12254	3.48877e-14	1.29085e-12	0.696475	0.0034655	0.0258406	1.08294	0.0019205	0.0153135	NA	NA	NA	0.0844779	0.812779	0.87036	-1.55195	1.09322e-05	0.00119427	0.946237
s__GGB28786_SGB41439|t__SGB41439	0.727989	HF	53	38		0.0715904	0.0073106	yes	3	0.18964	0.466402	-0.3598497813059939;1.815826941556237	0.308047	1.31164	0.836202	0.956816	2.37596e-07	2.71985e-06	1.53371	4.63001e-06	2.63554e-05	NA	NA	NA	NA	NA	NA	-0.377964	0.325875	0.455635	NA	NA	NA	NA	NA	NA	0.869764
s__GGB27876_SGB40310|t__SGB40310	0.725939	HF	80	70		0.229825	0.138844	yes	3	0.435467	0.697802	-1.0985188041857232;2.5503967181304104	0.866474	0.77987	2.49645	0.802041	1.17028e-05	8.34543e-05	2.29985	4.80961e-10	7.11822e-09	NA	NA	NA	NA	NA	NA	-0.946934	0.0183243	0.115555	NA	NA	NA	NA	NA	NA	0.945565
s__Lachnospiraceae_bacterium|t__SGB41554	0.702335	HF	149	130		1.16595	0.182245	yes	5	0.0956283	0.349043	-0.12372963322607111;1.5284004026215634	0.17763	1.66643	0.825341	1.50575	1.23623e-14	5.97512e-13	1.90214	5.7925e-08	4.8988e-07	0.426996	0.0690336	0.21332	NA	NA	NA	NA	NA	NA	-0.0835226	0.814856	0.87036	-0.210899	0.503655	0.671737	0.931854
s__GGB28887_SGB41568|t__SGB41568	-0.695582	LF	157	184		0.113324	0.670173	yes	6	0.344938	0.645654	-2.1391075635705143;0.7479432082103542	0.542421	-0.944452	3.15343	-1.17575	4.72498e-10	9.78746e-09	-3.87228	1.28152e-17	1.26443e-15	0.719054	0.00258343	0.0221529	0.612815	0.0668918	0.170321	0.783328	0.0475407	0.174364	-1.33103	0.000325633	0.0066212	NA	NA	NA	0.962682
s__Adlercreutzia_mucosicola|t__SGB33554	0.682925	HF	89	129		0.0253676	0.0483847	yes	4	0.104529	0.354911	-0.14165793939353943;1.5075077338596348	0.176993	1.62328	0.635664	0.149798	0.399427	0.553347	0.997873	0.0015805	0.00454201	-0.0468879	0.840349	0.897943	1.81952	2.00686e-06	6.08078e-05	NA	NA	NA	NA	NA	NA	NA	NA	NA	0.878671
s__Streptococcus_danieliae|t__SGB82603	0.677126	HF	86	94		0.0305267	0.00386871	yes	5	0.0460008	0.212088	0.012008135527570296;1.3422433788649464	0.115156	1.99539	0.491352	0.552153	0.00218158	0.0083981	1.82103	1.53634e-07	1.22907e-06	0.446438	0.0575106	0.191795	-0.297198	0.366023	0.495112	0.935411	0.0196503	0.119872	NA	NA	NA	NA	NA	NA	0.822882
s__GGB30457_SGB43523|t__SGB43523	0.669284	HF	194	201		0.347893	0.115204	yes	6	0.0937656	0.346026	-0.11347630487751403;1.4520439557522935	0.159494	1.67586	0.884445	1.34479	2.45512e-12	8.89981e-11	2.34415	2.83026e-10	4.65421e-09	0.0836806	0.71927	0.856585	0.297219	0.36599	0.495112	NA	NA	NA	0.389136	0.276843	0.52364	-0.384397	0.225604	0.450783	0.917849
s__GGB30454_SGB43516|t__SGB43516	0.666727	HF	99	140		0.446569	0.0933005	yes	4	0.0682856	0.287587	-0.05005888150858384;1.3835134452232527	0.133742	1.82312	0.47043	1.31173	7.05217e-12	2.04513e-10	0.649182	0.0344497	0.0679807	0.973673	6.27601e-05	0.00475129	-0.40417	0.221054	0.368019	NA	NA	NA	NA	NA	NA	NA	NA	NA	0.867213
s__Muribaculum_gordoncarteri|t__SGB2087	-0.661688	LF	68	113		0.494312	1.23901	yes	4	0.141558	0.405245	-1.543930971119683;0.22055486610581532	0.202612	-1.47001	0.709587	0.0532094	0.764481	0.8593	-0.906184	0.00381224	0.0100752	NA	NA	NA	-0.0675379	0.836413	0.876931	-1.94709	1.83277e-05	0.00566326	NA	NA	NA	NA	NA	NA	0.868959
s__Duncaniella_dubosii|t__SGB2089	-0.652864	LF	21	67		0.0597083	0.455047	yes	3	0.101905	0.354285	-1.435173158238423;0.12944478483395372	0.159311	-1.63569	0.403106	-0.426835	0.017191	0.0508712	NA	NA	NA	-0.198019	0.395781	0.642653	NA	NA	NA	-1.56726	0.000283315	0.0174388	NA	NA	NA	NA	NA	NA	0.755033
s__Acutalibacter_muris|t__SGB7269	-0.646956	LF	83	152		0.133335	0.0559757	yes	5	0.370697	0.66454	-2.063487483089692;0.7695744895884772	0.522324	-0.895169	2.53264	-0.172544	0.331922	0.476522	-3.54068	3.83365e-16	2.8369e-14	-0.0707468	0.761196	0.856585	NA	NA	NA	NA	NA	NA	-0.260757	0.465358	0.714134	0.6674	0.0384691	0.156332	0.938427
s__Oscillibacter_sp_1_3|t__SGB7266	0.630548	HF	205	216		0.0507849	0.0216537	yes	6	0.116125	0.370092	-0.15600722269099576;1.417103859322224	0.161045	1.57125	0.893168	1.0533	1.68126e-08	2.31013e-07	2.09556	5.6178e-09	6.15877e-08	0.68979	0.0037758	0.0275553	0.908801	0.00803777	0.0412787	NA	NA	NA	-0.162683	0.648461	0.803035	-0.75114	0.0206158	0.112503	0.915965
s__Bifidobacterium_pseudolongum|t__SGB17279	-0.619823	LF	56	109		0.0372875	0.265315	yes	6	0.119133	0.371342	-1.3993639357823127;0.15971725214466093	0.158185	-1.55842	0.879275	-0.22801	0.200279	0.335082	-0.384453	0.203817	0.307806	-0.276271	0.236983	0.456658	-0.356459	0.279412	0.429503	NA	NA	NA	-2.59724	1.25702e-10	1.53357e-08	0.0875969	0.780739	0.859853	0.917308
s__Muribaculaceae_bacterium|t__SGB27763	-0.587702	LF	162	210		2.11137	6.26766	yes	6	0.102726	0.354285	-1.293617689091887;0.11821288212001091	0.129716	-1.63178	0.697217	-0.394754	0.0273633	0.0725795	NA	NA	NA	0.119443	0.608052	0.800607	0.00298291	0.992722	0.995609	-1.33476	0.00145259	0.0320847	-2.0321	1.51249e-07	1.23016e-05	0.0244136	0.938138	0.943075	0.904906
s__Lactococcus_raffinolactis|t__SGB7989	-0.570426	LF	22	41		0.0133478	0.0131445	yes	3	0.440336	0.697916	-2.0193598953581198;0.8785077416292868	0.546493	-0.771626	1.55345	-0.112373	0.52711	0.674954	0.382181	0.20646	0.310214	NA	NA	NA	-2.06994	1.76031e-07	1.49614e-05	NA	NA	NA	NA	NA	NA	NA	NA	NA	0.923804
s__GGB28864_SGB41535|t__SGB41535	0.561704	HF	93	113		0.130485	0.0221233	yes	5	0.0563667	0.254522	-0.015251213462810997;1.1386592108244433	0.0866507	1.90819	0.353582	1.20809	1.77504e-10	3.8607e-09	0.478707	0.115177	0.199371	0.386769	0.0990343	0.283073	-0.439794	0.183785	0.327569	1.13804	0.00546674	0.0603294	NA	NA	NA	NA	NA	NA	0.841846
s__Phocaeicola_sartorii|t__SGB1813	-0.560798	LF	23	38		0.0468186	0.0767396	yes	3	0.0826831	0.317677	-1.1942032735156543;0.07260703632736853	0.104436	-1.73533	0.243276	-0.023517	0.894644	0.946886	-1.09541	0.000591533	0.00178667	NA	NA	NA	-0.703393	0.0367099	0.113864	NA	NA	NA	NA	NA	NA	NA	NA	NA	0.830748
s__GGB28411_SGB40993|t__SGB40993	-0.539741	LF	37	61		0.00618297	0.265689	yes	4	0.0993981	0.354285	-1.1817527533159167;0.10227023588531114	0.107294	-1.64778	0.357019	-0.471478	0.00861946	0.0279811	0.237123	0.430856	0.552093	NA	NA	NA	NA	NA	NA	-0.539971	0.164172	0.338194	-1.35288	0.000263552	0.00648784	NA	NA	NA	0.847298
s__GGB28821_SGB41477|t__SGB41477	0.536547	HF	29	28		0.0808928	0.00485447	yes	3	0.0819065	0.317478	-0.06793317699895918;1.1410267106504328	0.0951156	1.73973	0.208966	0.907427	8.65655e-07	8.96571e-06	-0.0738496	0.805664	0.867187	NA	NA	NA	NA	NA	NA	0.737974	0.0609428	0.182828	NA	NA	NA	NA	NA	NA	0.786603
s__bacterium_1xD8_48|t__SGB41627	0.527645	HF	209	213		0.15819	0.132161	yes	7	0.148219	0.416153	-0.18763208604980164;1.2429214930110617	0.133179	1.44585	0.849122	0.94643	3.12975e-07	3.49088e-06	2.27006	6.87539e-10	9.24292e-09	-0.126231	0.587848	0.798282	0.932957	0.00663715	0.0354593	0.469092	0.224866	0.397049	-0.756165	0.0362993	0.155386	0.0943684	0.76429	0.857133	0.921174
s__GGB28862_SGB41532|t__SGB41532	0.527207	HF	133	94		0.719523	0.118332	yes	5	0.292816	0.586323	-0.45507538858607666;1.5094888654021172	0.251166	1.05196	1.17028	1.24932	4.99788e-11	1.20782e-09	1.30251	6.43744e-05	0.000280218	NA	NA	NA	NA	NA	NA	0.886561	0.0263087	0.133269	0.578224	0.107558	0.291601	-1.42869	3.9595e-05	0.00252088	0.928901
s__GGB27849_SGB40283|t__SGB40283	-0.523735	LF	33	60		0.0914258	0.255939	yes	3	0.293161	0.586323	-1.5002482916682591;0.45277739222338953	0.248224	-1.05121	0.645643	-0.443838	0.0132951	0.0410168	NA	NA	NA	NA	NA	NA	0.271812	0.407973	0.544564	-1.49973	0.000457942	0.017688	NA	NA	NA	NA	NA	NA	0.816079
s__Muribaculum_intestinale|t__SGB2088	-0.51557	LF	56	113		0.147472	0.599247	yes	4	0.100191	0.354285	-1.1302656156859796;0.09912597151076119	0.0983577	-1.64393	0.312739	-0.440412	0.01401	0.0426177	NA	NA	NA	-0.1061	0.648654	0.821316	-0.199447	0.542894	0.664613	-1.5824	0.000254278	0.0174388	NA	NA	NA	NA	NA	NA	0.696971
s__GGB30460_SGB43526|t__SGB43526	0.513119	HF	36	22		0.000835212	0.00490944	yes	4	0.113157	0.367625	-0.12173541517705355;1.1479727753756932	0.104915	1.58416	0.354735	0.414463	0.0206302	0.0586544	1.47197	9.46762e-06	4.91652e-05	-0.077982	0.737646	0.856585	0.341993	0.299093	0.429503	NA	NA	NA	NA	NA	NA	NA	NA	NA	0.825068
s__bacterium_D16_29|t__SGB43538	0.507826	HF	73	75		0.0178819	0.0372075	yes	4	0.453726	0.703109	-0.8206775095898711;1.8363297891587194	0.459424	0.749218	1.76053	-0.260148	0.144244	0.261442	2.57289	1.87611e-11	5.04845e-10	0.0745417	0.748814	0.856585	-0.267879	0.414731	0.546363	NA	NA	NA	NA	NA	NA	NA	NA	NA	0.940193
s__Bacteroides_intestinalis|t__SGB1846	-0.499324	LF	33	31		0.021792	0.338992	yes	3	0.455571	0.703109	-1.8109405584788076;0.8122930337244735	0.447818	-0.746159	1.25275	-0.796718	1.32695e-05	9.31008e-05	-1.45761	1.11678e-05	5.69943e-05	NA	NA	NA	NA	NA	NA	0.827789	0.0370066	0.159196	NA	NA	NA	NA	NA	NA	0.905734
s__Prevotella_sp_MGM1|t__SGB21581	-0.491718	LF	20	37		0.0428486	0.205399	yes	3	0.403577	0.685297	-1.6455857029745153;0.6621498706789961	0.346577	-0.835249	0.94511	-0.0632856	0.721604	0.839298	0.176901	0.556208	0.674744	NA	NA	NA	NA	NA	NA	-1.74446	7.93264e-05	0.0122559	NA	NA	NA	NA	NA	NA	0.862639
s__GGB30303_SGB43268|t__SGB43268	0.489247	HF	186	171		0.118496	0.0552399	yes	6	0.166553	0.444818	-0.20393511669520042;1.1824298688440387	0.125079	1.38337	0.681505	1.058	1.47194e-08	2.13431e-07	1.59743	2.1964e-06	1.38327e-05	0.933217	0.000118663	0.00525903	0.256328	0.434967	0.565644	NA	NA	NA	-0.175711	0.622466	0.79105	-0.764371	0.0186097	0.104543	0.907402
s__GGB28856_SGB41525|t__SGB41525	0.484722	HF	109	62		0.072152	0.00735907	yes	6	0.0612665	0.26569	-0.022903420284003495;0.9923477782485441	0.0670772	1.87157	0.331794	1.00464	6.51871e-08	7.87677e-07	1.05913	0.000857013	0.00256238	0.527999	0.0252353	0.112412	NA	NA	NA	0.627639	0.107958	0.267506	0.324452	0.364079	0.633141	-0.706422	0.0289175	0.130754	0.826049
s__Lachnospiraceae_bacterium_MD308|t__SGB41427	-0.481811	LF	47	89		0.0222318	0.0388459	yes	7	0.0712084	0.291489	-1.0052430141385458;0.04162195818582709	0.0713197	-1.80415	0.420161	0.43436	0.0153567	0.04607	-0.0370354	0.901783	0.946553	-0.030106	0.897077	0.946762	-1.57071	2.21854e-05	0.000448144	-0.902328	0.0239628	0.126102	-1.11181	0.00240506	0.032602	-0.442326	0.164337	0.357778	0.881578
s__GGB27860_SGB40294|t__SGB40294	0.479481	HF	31	10		0.140926	0.00169834	yes	4	0.295012	0.587341	-0.4179513665546686;1.3769131842421654	0.209648	1.04719	0.757205	0.629348	0.000505181	0.00236294	-0.749842	0.0153045	0.0345812	NA	NA	NA	1.495	4.56245e-05	0.000813189	NA	NA	NA	NA	NA	NA	0.593255	0.0644354	0.192299	0.889039
s__bacterium_1XD8_76|t__SGB29429	0.471598	HF	58	69		0.0913273	0.0215458	yes	4	0.084058	0.320151	-0.06343684636446151;1.006632247667426	0.0745163	1.72761	0.228396	0.189166	0.287599	0.426272	-0.113396	0.705718	0.803433	0.871467	0.000303828	0.00744378	NA	NA	NA	1.09283	0.00733615	0.0755624	NA	NA	NA	NA	NA	NA	0.76846
s__Candidatus_Arthromitus_sp_SFB_mouse|t__SGB8526	0.468218	HF	47	37		0.0103689	0.00247619	yes	5	0.127716	0.388678	-0.13427952587197534;1.0707154576371054	0.0944927	1.52317	0.393003	0.779879	1.96705e-05	0.000129647	1.40064	2.14101e-05	0.000102216	-0.30824	0.187444	0.417695	0.557735	0.0941381	0.208203	-0.0947906	0.803806	0.868448	NA	NA	NA	NA	NA	NA	0.862818
s__GGB28836_SGB41497|t__SGB41497	0.467285	HF	12	6		0.0282387	8.87417e-05	yes	3	0.256726	0.551205	-0.34025104351302754;1.2748204493669524	0.169751	1.13416	0.424053	0.209316	0.239508	0.37477	-0.00838499	0.977708	0.981022	NA	NA	NA	NA	NA	NA	1.38496	0.00102572	0.0264124	NA	NA	NA	NA	NA	NA	0.754992
s__Lachnospiraceae_bacterium|t__SGB41420	0.465897	HF	205	204		0.0687068	0.0198691	yes	7	0.0605998	0.265427	-0.02075622001303018;0.9525502466909235	0.0616491	1.8764	0.355055	0.89416	1.21579e-06	1.17527e-05	1.13005	0.000412911	0.0013499	0.848008	0.00042968	0.00921126	0.539324	0.105099	0.221147	0.62293	0.110506	0.27022	-0.0397642	0.911222	0.938136	-0.780904	0.0163518	0.0975997	0.836685
s__GGB30666_SGB43808|t__SGB43808	-0.463878	LF	25	39		0.0212732	0.111328	yes	4	0.254333	0.548757	-1.2614994638301802;0.33374438082743274	0.165608	-1.13989	0.571805	-0.652083	0.000319682	0.00163602	-1.51313	5.8813e-06	3.22382e-05	NA	NA	NA	0.341993	0.299093	0.429503	0.0311082	0.93499	0.950368	NA	NA	NA	NA	NA	NA	0.846578
s__GGB1503_SGB2082|t__SGB2082	-0.459881	LF	23	52		0.154208	0.195425	yes	3	0.411491	0.685297	-1.5574052949904036;0.6376433692612331	0.313557	-0.821273	0.83939	-0.364622	0.0413381	0.100458	NA	NA	NA	NA	NA	NA	0.435742	0.187764	0.33077	-1.54224	0.000338617	0.0174388	NA	NA	NA	NA	NA	NA	0.850523
s__GGB28898_SGB41580|t__SGB41580	0.455547	HF	85	44		0.112644	0.0160177	yes	6	0.246253	0.539294	-0.31450360467030786;1.2255979706689917	0.154357	1.1595	0.843268	-0.148014	0.405053	0.559358	1.22481	0.000150706	0.000568625	-0.0243544	0.916659	0.958579	2.14558	8.46413e-08	1.28232e-05	-0.377964	0.325875	0.455635	0.0849011	0.811859	0.87036	NA	NA	NA	0.883828
s__GGB28924_SGB41621|t__SGB41621	0.454881	HF	148	94		0.166587	0.071299	yes	7	0.0893099	0.337222	-0.06986345620480938;0.9796256641202888	0.0716776	1.69905	0.422162	0.337794	0.058527	0.128582	0.665064	0.0304519	0.0613181	0.248437	0.287241	0.529697	1.88438	1.06827e-06	3.59651e-05	0.746484	0.058201	0.178604	-0.463788	0.195594	0.426116	0.0730752	0.81635	0.875446	0.815378
s__Schaedlerella_arabinosiphila|t__SGB7270	0.454758	HF	190	193		0.103754	0.0384578	yes	7	0.141313	0.405245	-0.1512071525581935;1.060723603101604	0.0955836	1.47092	0.590011	1.1495	1.03476e-09	1.95705e-08	1.93961	3.68782e-08	3.30787e-07	0.150696	0.517778	0.7401	-0.0316675	0.922855	0.947881	0.497177	0.199043	0.375027	-0.437498	0.2219	0.454989	-0.0283114	0.928287	0.940516	0.901549
s__Eubacterium_sp_14_2|t__SGB7278	0.436862	HF	68	70		0.141694	0.019261	yes	5	0.181418	0.464684	-0.20385014342585406;1.0775744785829513	0.10686	1.3364	0.453762	0.853741	3.3519e-06	2.91616e-05	1.26369	9.87086e-05	0.000417396	-0.0802886	0.730189	0.856585	-0.553536	0.0965509	0.210329	0.689411	0.0788413	0.219477	NA	NA	NA	NA	NA	NA	0.86415
s__Lachnospiraceae_bacterium|t__SGB41558	-0.435401	LF	64	53		0.154178	0.200425	yes	3	0.0817945	0.317478	-0.9257501331303977;0.05494720211473442	0.062589	-1.74037	0.136695	0.00467335	0.979004	0.990388	NA	NA	NA	NA	NA	NA	NA	NA	NA	NA	NA	NA	-0.677163	0.0601795	0.196196	-0.766702	0.0182751	0.104543	0.78209
s__Odoribacter_sp_Z80|t__SGB40792	0.434756	HF	32	47		0.197438	0.0792504	yes	3	0.359496	0.653359	-0.49517841362472687;1.3646910677609492	0.225109	0.916325	0.601821	-0.425582	0.0175146	0.0514788	NA	NA	NA	0.704638	0.00311861	0.0237707	NA	NA	NA	1.17139	0.00438847	0.0542415	NA	NA	NA	NA	NA	NA	0.923914
s__GGB30466_SGB43540|t__SGB43540	0.426962	HF	152	109		0.713499	0.154183	yes	7	0.113309	0.367625	-0.10151850295010051;0.9554415292841096	0.0727018	1.58349	0.432726	1.24722	5.33238e-11	1.22083e-09	0.698917	0.0232733	0.0485134	0.51729	0.0282656	0.118233	0.570141	0.0873034	0.205062	0.523234	0.177187	0.348732	-1.02075	0.00514523	0.0559884	0.458069	0.150153	0.357778	0.907407
s__Parasutterella_sp_NM82_D38|t__SGB9265	-0.411664	LF	36	62		0.0332805	0.044319	yes	5	0.110412	0.365869	-0.9171066635023635;0.09377924297111856	0.0665016	-1.59634	0.24524	-0.518359	0.00395579	0.0144602	-0.653818	0.0332375	0.0660288	NA	NA	NA	-0.663971	0.0479359	0.135744	-0.881271	0.0271415	0.13527	NA	NA	NA	0.60121	0.0610702	0.188135	0.722508
s__GGB30449_SGB43506|t__SGB43506	0.409221	HF	140	66		2.29751	0.63246	yes	4	0.512178	0.75028	-0.8144767132671427;1.63291916714874	0.389795	0.655451	1.48906	4.49066e-05	0.999798	1	1.76169	3.12779e-07	2.25811e-06	NA	NA	NA	NA	NA	NA	NA	NA	NA	1.01809	0.0052572	0.0559884	-1.13654	0.00072671	0.0099144	0.944581
s__GGB28927_SGB41625|t__SGB41625	0.404736	HF	190	178		0.373015	0.187283	yes	7	0.195663	0.473483	-0.20830769463141363;1.0177799741355433	0.0978297	1.29401	0.604376	0.303803	0.0885373	0.178304	1.97675	2.35615e-08	2.32474e-07	-0.178097	0.444848	0.682689	0.92008	0.00735261	0.0384111	-0.401812	0.296823	0.455635	-0.28322	0.427937	0.686952	0.607608	0.0584744	0.184725	0.8658
s__Lachnospiraceae_unclassified_SGB41511|t__SGB41511	0.403605	HF	125	166		0.368223	0.0373413	yes	7	0.240644	0.532334	-0.2705727638797818;1.0777826515787572	0.118314	1.17338	0.747103	1.12422	2.18173e-09	3.95439e-08	1.57057	3.01026e-06	1.74713e-05	0.411457	0.0795764	0.235299	0.341993	0.299093	0.429503	0.842831	0.0339484	0.154266	-0.30282	0.396791	0.66313	-1.15886	0.000587142	0.0099144	0.911337
s__GGB14001_SGB21428|t__SGB21428	-0.399456	LF	137	178		0.585824	1.79504	yes	6	0.382489	0.669278	-1.295961220621614;0.4970482233000239	0.209215	-0.873319	1.17203	-0.879597	1.75844e-06	1.59358e-05	-2.26642	7.182e-10	9.24292e-09	-0.000272129	0.999067	0.999067	1.08681	0.001858	0.0152617	-0.542747	0.162089	0.33795	0.171904	0.630014	0.796494	NA	NA	NA	0.923862
s__GGB28419_SGB41002|t__SGB41002	-0.397612	LF	65	113		0.0417211	0.129276	yes	6	0.221548	0.505407	-1.0351340683767956;0.23990918177065196	0.105798	-1.22242	0.558446	-0.736155	5.316e-05	0.000335139	-1.6708	9.23351e-07	6.21164e-06	-0.185774	0.425533	0.666475	0.705898	0.0360824	0.113864	0.145895	0.702413	0.788342	-0.561402	0.118026	0.309659	NA	NA	NA	0.851562
s__Lachnospiraceae_bacterium|t__SGB82505	0.396594	HF	72	35		0.000532076	0.00386712	yes	3	0.187898	0.466402	-0.1937086580241576;0.9868957627434243	0.0907061	1.31682	0.222525	-0.158243	0.373447	0.529152	0.778534	0.0119943	0.028177	NA	NA	NA	NA	NA	NA	NA	NA	NA	0.668238	0.0635686	0.198856	NA	NA	NA	0.856428
s__GGB28963_SGB41672|t__SGB41672	0.394287	HF	203	212		0.0613556	0.0359309	yes	7	0.290037	0.58542	-0.33612240529928755;1.1246967349977637	0.138874	1.05804	0.889125	0.389774	0.0293414	0.0763021	2.06569	8.05539e-09	8.5157e-08	0.125902	0.58882	0.798282	0.420946	0.202854	0.351227	0.368059	0.338497	0.466945	0.744123	0.0393002	0.16253	-1.33894	9.91794e-05	0.00378865	0.892927
s__GGB30459_SGB43525|t__SGB43525	0.392704	HF	32	23		0.00213352	0.00342381	yes	5	0.071177	0.291489	-0.03387701455706216;0.8192852003366939	0.0473687	1.80435	0.162753	0.289404	0.104566	0.20216	1.16689	0.000280226	0.000965843	-0.102497	0.659807	0.824395	0.59877	0.0731065	0.178639	0.131592	0.730325	0.805966	NA	NA	NA	NA	NA	NA	0.695561
s__Muribaculaceae_bacterium|t__SGB40323	0.391508	HF	68	107		0.410823	0.368863	yes	5	0.170372	0.449535	-0.1681927178860727;0.9512079177912667	0.0815453	1.37101	0.32666	0.561849	0.0018297	0.00717046	NA	NA	NA	0.347593	0.137657	0.359772	1.06397	0.00225679	0.0175335	-0.764192	0.0528402	0.176966	NA	NA	NA	0.615214	0.0555117	0.182806	0.709342
s__GGB24132_SGB35935|t__SGB35935	0.384668	HF	77	121		0.369283	0.532827	yes	5	0.249777	0.544289	-0.27043190181430077;1.0397681444633435	0.111713	1.15089	0.474533	0.0464204	0.793797	0.883124	NA	NA	NA	0.582288	0.0138646	0.068921	1.04463	0.002657	0.0191683	-0.813632	0.0401086	0.165831	NA	NA	NA	1.00939	0.00236251	0.0214876	0.820036
s__GGB28803_SGB41457|t__SGB41457	0.384285	HF	78	85		0.0160872	0.0199075	yes	5	0.2827	0.577488	-0.31683833748916646;1.0854086488285444	0.127961	1.07427	0.575608	0.217562	0.221576	0.354359	1.30815	6.04737e-05	0.000275388	-0.0115265	0.960499	0.992323	1.16428	0.000948891	0.00935262	NA	NA	NA	-0.600167	0.0950411	0.260562	NA	NA	NA	0.885902
s__bacterium_1XD42_1|t__SGB29420	-0.382665	LF	91	168		0.0576564	0.0433822	yes	7	0.120252	0.371342	-0.8653940691006159;0.10006337010880051	0.0606588	-1.55372	0.348057	-0.551474	0.00220841	0.00842684	-1.64613	1.23669e-06	8.13465e-06	0.228675	0.327084	0.57492	0.259317	0.429675	0.562397	-0.765904	0.0523457	0.176966	-0.137295	0.700371	0.821589	-0.200544	0.524728	0.679777	0.810068
s__GGB29550_SGB42344|t__SGB42344	-0.376682	LF	28	48		0.0394943	0.0507255	yes	4	0.405671	0.685297	-1.2645535261501522;0.5111893289213274	0.205205	-0.831536	0.755002	0.15617	0.379722	0.53456	NA	NA	NA	-0.0653269	0.778988	0.859141	NA	NA	NA	0.137715	0.718326	0.798427	-1.72413	5.39495e-06	0.000263274	NA	NA	NA	0.930621
s__GGB28310_SGB40880|t__SGB40880	-0.376082	LF	22	58		0.0642492	0.089993	yes	3	0.0660078	0.280693	-0.777047142661289;0.024882213595802616	0.0418504	-1.83837	0.053427	-0.201133	0.258298	0.395632	NA	NA	NA	NA	NA	NA	-0.303968	0.355326	0.487166	-0.954499	0.0174992	0.115555	NA	NA	NA	NA	NA	NA	0.354087
s__GGB24149_SGB35953|t__SGB35953	0.372794	HF	60	101		0.151453	0.174009	yes	4	0.316914	0.616925	-0.3572826380844017;1.102869729875107	0.138747	1.00082	0.474144	-0.110388	0.534423	0.677767	NA	NA	NA	0.63544	0.0074254	0.0446827	1.34814	0.000180474	0.00237756	-0.340682	0.375086	0.499575	NA	NA	NA	NA	NA	NA	0.853421
s__Faecalibaculum_rodentium|t__SGB4047	-0.359662	LF	141	101		1.36819	2.04699	yes	6	0.100859	0.354285	-0.7893174782281158;0.06999404373555079	0.048054	-1.6407	0.218194	-0.840525	4.63777e-06	3.87968e-05	-0.863285	0.00566482	0.0142101	-0.373426	0.111062	0.312006	0.197318	0.547188	0.665855	0.537387	0.166131	0.339963	-0.48609	0.175163	0.399437	NA	NA	NA	0.726513
s__Colidextribacter_sp_OB_20|t__SGB79835	0.359019	HF	74	67		0.00448081	0.0018101	yes	5	0.378172	0.669278	-0.43946190006793745;1.157499266305115	0.165965	0.88127	0.766258	0.38537	0.031193	0.0793507	1.22417	0.000151761	0.000568625	0.987866	5.00027e-05	0.00475129	0.341993	0.299093	0.429503	NA	NA	NA	-1.11181	0.00240506	0.032602	NA	NA	NA	0.92992
t__Shannon	0.356477	HF	NA	NA		NA	NA	NA	7	0.372249	0.66454	-0.42657677407291666;1.1395304746100323	0.159614	0.892269	1.03254	0.754701	3.50435e-05	0.000227521	2.25106	8.63601e-10	1.06511e-08	0.475089	0.0435172	0.158792	0.720352	0.032644	0.106356	-1.06721	0.008649	0.0835169	-0.140904	0.692898	0.81675	-0.529082	0.0977956	0.260456	0.90369
s__GGB28851_SGB41518|t__SGB41518	0.353888	HF	138	141		0.208997	0.0752975	yes	7	0.22506	0.510757	-0.21784787553109713;0.9256238246404358	0.08509	1.21318	0.515764	0.111195	0.531445	0.67596	0.743868	0.0160903	0.0360813	-0.120811	0.603954	0.800607	1.88993	1.01211e-06	3.59651e-05	0.377964	0.325875	0.455635	-0.625242	0.0822193	0.238828	0.383435	0.226747	0.450783	0.847494
s__Acutalibacter_sp_1XD8_36|t__SGB43253	0.35266	HF	156	152		0.0564577	0.0629086	yes	6	0.137917	0.405245	-0.1132457312230628;0.8185661587950374	0.0565047	1.48359	0.274166	0.297573	0.0952086	0.188543	0.295822	0.326578	0.439396	0.836624	0.000507275	0.00959923	1.24396	0.000466918	0.00516702	NA	NA	NA	-0.439518	0.219791	0.454483	0.0179535	0.954485	0.954485	0.806431
s__GGB28761_SGB59843|t__SGB59843	0.351421	HF	35	62		0.0293137	0.00669934	yes	4	0.340923	0.643638	-0.37183182638579404;1.0746742719581084	0.136166	0.952344	0.471298	-0.125209	0.481084	0.638024	-0.393163	0.193924	0.295494	1.0006	4.07157e-05	0.00475129	NA	NA	NA	1.02717	0.0111515	0.0957172	NA	NA	NA	NA	NA	NA	0.886983
s__GGB31822_SGB45198|t__SGB45198	0.350482	HF	18	48		0.121664	0.038361	yes	4	0.132635	0.395197	-0.10632594098000797;0.8072889726645189	0.0543193	1.50379	0.14521	-0.0383098	0.829204	0.902902	NA	NA	NA	0.111802	0.631163	0.813868	0.898594	0.00870854	0.0432572	0.79241	0.0451943	0.169899	NA	NA	NA	NA	NA	NA	0.666475
s__GGB28248_SGB40791|t__SGB40791	0.347441	HF	49	62		0.248573	0.147714	yes	4	0.120389	0.371342	-0.0910152342874554;0.7858974942779943	0.0500427	1.55314	0.130308	0.265905	0.13563	0.248835	NA	NA	NA	0.816181	0.000680995	0.0101557	0.429262	0.194263	0.338286	-0.333565	0.385004	0.50624	NA	NA	NA	NA	NA	NA	0.634149
s__bacterium_0_1xD8_82|t__SGB29425	0.347188	HF	90	98		0.0431222	0.024236	yes	7	0.210332	0.491922	-0.19605011473443112;0.890425848477026	0.0768189	1.25265	0.458589	0.203444	0.252889	0.388716	0.45532	0.133577	0.224652	-0.160909	0.48988	0.709962	1.95397	5.42917e-07	2.74173e-05	0.279501	0.465764	0.577997	-0.431226	0.228541	0.457082	0.427376	0.178751	0.383612	0.815885
s__GGB30091_SGB43003|t__SGB43003	0.339179	HF	207	236		0.419428	0.323589	yes	7	0.201429	0.476897	-0.18120915744186394;0.8595670495941776	0.0704924	1.27749	0.41651	0.582862	0.00124003	0.00513725	-0.189462	0.528626	0.651971	0.568259	0.016247	0.0763389	0.876815	0.0103171	0.0480937	0.600599	0.123282	0.288591	0.926807	0.0107666	0.0923903	-1.05757	0.00152283	0.0153084	0.83054
s__GGB28392_SGB40972|t__SGB40972	-0.337118	LF	63	73		0.0179343	0.148529	yes	5	0.0940118	0.346026	-0.7316900288440955;0.05745347044677801	0.0405266	-1.67461	0.139931	0.105982	0.550842	0.696559	NA	NA	NA	-0.145538	0.532176	0.754282	NA	NA	NA	-0.377964	0.325875	0.455635	-1.04296	0.00429107	0.052351	-0.323681	0.30638	0.508857	0.775389
s__GGB28948_SGB41654|t__SGB41654	0.336407	HF	126	151		0.290672	0.0542921	yes	7	0.14975	0.417775	-0.1213487506645819;0.7941633190695698	0.0545451	1.44041	0.305907	0.221337	0.2137	0.348121	0.0958287	0.749591	0.836373	0.34581	0.139663	0.359772	1.03589	0.00285906	0.0196886	-0.288671	0.451403	0.567007	-0.30622	0.391532	0.658855	1.37727	6.71537e-05	0.00320659	0.770793
s__Clostridiales_bacterium|t__SGB42493	0.331086	HF	29	47		0.174874	0.0516572	yes	3	0.33582	0.639518	-0.34315526147280195;1.0053271821194427	0.118336	0.962457	0.290066	0.251732	0.157589	0.277535	NA	NA	NA	0.917246	0.000151903	0.00578918	NA	NA	NA	-0.31542	0.41105	0.531441	NA	NA	NA	NA	NA	NA	0.802739
s__Bacteria_unclassified_SGB41628|t__SGB41628	0.330683	HF	59	35		0.0908594	0.00207474	yes	3	0.476435	0.719581	-0.5795629141976509;1.2409296353744272	0.215678	0.712048	0.56432	0.641111	0.000399278	0.00195153	0.884665	0.00465624	0.0117799	NA	NA	NA	NA	NA	NA	-0.656848	0.0932247	0.244122	NA	NA	NA	NA	NA	NA	0.823107
s__GGB28402_SGB40984|t__SGB40984	-0.325653	LF	22	42		0.00805394	0.0151824	yes	3	0.188117	0.466402	-0.8106052453346311;0.15929910844708928	0.0612189	-1.31617	0.104534	-0.0764706	0.666822	0.801292	NA	NA	NA	NA	NA	NA	-0.2365	0.471057	0.59471	-0.9502	0.0179637	0.115555	NA	NA	NA	NA	NA	NA	0.522404
s__GGB28422_SGB41005|t__SGB41005	-0.324223	LF	105	139		0.040864	0.127377	yes	7	0.0930814	0.346026	-0.7026269548326566;0.054180803699487634	0.0372734	-1.67936	0.188738	-0.0981133	0.580774	0.721819	-0.0640903	0.830915	0.887909	-0.239594	0.30464	0.553205	-0.464203	0.161179	0.299616	-0.554592	0.153434	0.336954	-1.24524	0.000731797	0.0137353	0.376167	0.235529	0.450783	0.756568
s__bacterium_1XD42_76|t__SGB41647	0.324044	HF	205	236		0.0865199	0.0773073	yes	7	0.111097	0.365869	-0.07458407695400043;0.7226727021549728	0.0413642	1.59328	0.216292	0.0846965	0.63351	0.771924	0.57364	0.0604169	0.113186	0.673856	0.0046217	0.031286	0.671333	0.0456357	0.13263	0.377964	0.325875	0.455635	0.670343	0.0627554	0.198856	-0.825682	0.0114311	0.0779763	0.744443
s__GGB28766_SGB41416|t__SGB41416	0.3234	HF	111	120		0.0924397	0.0454462	yes	6	0.12942	0.390936	-0.09460722085017781;0.7414071729825752	0.0454837	1.51639	0.20946	0.248362	0.163191	0.283952	0.832836	0.00745475	0.0180869	0.57982	0.0142595	0.0692183	0.493733	0.136818	0.264049	NA	NA	NA	0.457432	0.20173	0.435594	-0.729917	0.0242433	0.11873	0.712525
s__Muribaculaceae_bacterium_Isolate_104_HZI|t__SGB21585	-0.319786	LF	27	53		0.116923	0.186963	yes	3	0.588334	0.818221	-1.477806833673736;0.8382343590179949	0.349076	-0.541252	0.94692	-0.418208	0.0195303	0.0562629	NA	NA	NA	NA	NA	NA	0.746069	0.0272418	0.0994489	-1.33465	0.00145368	0.0320847	NA	NA	NA	NA	NA	NA	0.877723
s__Duncaniella_muris|t__SGB21446	-0.315631	LF	60	117		0.144079	0.43098	yes	5	0.189358	0.466402	-0.7869798046111414;0.15571804136712714	0.0578326	-1.31248	0.2114	-0.0400691	0.821491	0.900123	NA	NA	NA	0.0917192	0.693629	0.855809	0.00435381	0.989377	0.995609	-0.714839	0.0689732	0.202978	NA	NA	NA	-1.15714	0.00059686	0.0099144	0.717277
s__GGB29003_SGB41719|t__SGB41719	-0.312082	LF	80	119		0.0614466	0.140421	yes	6	0.0723611	0.293464	-0.6525033274183254;0.028338343578418412	0.0301662	-1.79684	0.113111	-0.291064	0.102607	0.199258	NA	NA	NA	-0.0683105	0.769178	0.856585	-0.670272	0.045961	0.13263	-0.112367	0.768436	0.839034	-0.923775	0.0110175	0.0923903	0.255979	0.417527	0.627934	0.639467
s__GGB29683_SGB42492|t__SGB42492	0.311601	HF	111	68		0.487218	0.119757	yes	4	0.165358	0.444336	-0.12864190467724035;0.7518444809038678	0.0504514	1.38728	0.144933	-0.23235	0.19189	0.324794	0.417486	0.168219	0.272092	NA	NA	NA	NA	NA	NA	NA	NA	NA	0.790082	0.0288908	0.143865	0.379251	0.231773	0.450783	0.81021
s__GGB28945_SGB41650|t__SGB41650	0.311516	HF	150	182		0.0329911	0.0270748	yes	7	0.212734	0.491922	-0.17847639706240082;0.8015078955040584	0.062498	1.24608	0.360225	0.121709	0.493411	0.650405	-0.765286	0.0134318	0.031061	0.268851	0.24972	0.470626	1.50508	4.14648e-05	0.00078524	0.751133	0.0567494	0.178578	0.324348	0.364232	0.633141	0.192998	0.540376	0.684246	0.773635
s__Atopobiaceae_bacterium_FL090493|t__SGB33580	-0.311277	LF	39	90		0.280505	1.08361	yes	3	0.153029	0.42155	-0.7382466124360005;0.115692296551126	0.0474549	-1.42892	0.0907996	-0.0732783	0.679936	0.812561	NA	NA	NA	-0.233291	0.317467	0.564203	-0.859562	0.0117821	0.0517387	NA	NA	NA	NA	NA	NA	NA	NA	NA	0.551976
s__GGB27776_SGB40190|t__SGB40190	0.305453	HF	44	67		0.0601604	0.0605425	yes	4	0.270161	0.563478	-0.23748001373727184;0.8483866989136164	0.0767328	1.10269	0.23212	0.31245	0.0799139	0.163204	NA	NA	NA	0.480357	0.0412908	0.153943	0.867626	0.011075	0.0494919	-0.562952	0.147552	0.3328	NA	NA	NA	NA	NA	NA	0.641483
s__GGB27929_SGB40368|t__SGB40368	0.304551	HF	57	103		0.343382	0.289923	yes	4	0.372202	0.66454	-0.36437383115926447;0.973474867893474	0.116477	0.892357	0.387866	0.0611462	0.730639	0.845198	NA	NA	NA	0.960419	7.74611e-05	0.00475129	-0.559751	0.0929984	0.208203	0.749633	0.0572144	0.178578	NA	NA	NA	NA	NA	NA	0.847324
s__GGB30667_SGB43809|t__SGB43809	-0.299886	LF	26	50		0.012874	0.0410854	yes	4	0.410186	0.685297	-1.0135828290724818;0.4138103009737776	0.132591	-0.823567	0.449527	-0.355123	0.0468529	0.108989	NA	NA	NA	0.53349	0.0237952	0.108403	-0.286368	0.383567	0.514251	-1.29373	0.00192535	0.0396623	NA	NA	NA	NA	NA	NA	0.850499
s__GGB28841_SGB41505|t__SGB41505	-0.299028	LF	99	129		0.0154037	0.032316	yes	5	0.616419	0.82993	-1.4690348157257034;0.8709796420343949	0.35634	-0.500932	1.70721	0.625787	0.000542138	0.00250883	0.646467	0.0351776	0.0683867	-0.0012144	0.995837	0.998748	NA	NA	NA	-0.205822	0.590371	0.704342	-2.5986	1.23497e-10	1.53357e-08	NA	NA	NA	0.960332
s__GGB28456_SGB41039|t__SGB41039	-0.29902	LF	64	91		0.032095	0.0556184	yes	6	0.145729	0.414475	-0.7018839919172781;0.10384303012755308	0.0422478	-1.45479	0.182414	-0.135224	0.446765	0.605429	NA	NA	NA	0.217777	0.35055	0.595651	-0.841806	0.0134881	0.0575618	0.360106	0.348869	0.474892	-0.759591	0.0354825	0.154603	-0.651133	0.0432083	0.168424	0.726753
s__GGB28990_SGB41704|t__SGB41704	0.29749	HF	54	28		0.189207	0.0153119	yes	4	0.102012	0.354285	-0.059095668847533145;0.6540765655858151	0.0330991	1.63518	0.0868853	0.646295	0.000359585	0.00177749	0.185119	0.53808	0.660878	-0.166285	0.475532	0.702515	NA	NA	NA	NA	NA	NA	0.450686	0.208398	0.442166	NA	NA	NA	0.709642
s__GGB31256_SGB44562|t__SGB44562	-0.294941	LF	46	65		0.0185012	0.0782832	yes	5	0.238874	0.531101	-0.7857570237554754;0.19587416384652612	0.0627082	-1.17781	0.248276	-0.400355	0.0252783	0.0687254	NA	NA	NA	0.19815	0.395469	0.642653	NA	NA	NA	0.187788	0.62318	0.718517	-1.16252	0.00154601	0.0240432	-0.182788	0.561928	0.701491	0.815884
s__GGB28989_SGB41702|t__SGB41702	0.289736	HF	78	119		0.105088	0.0833298	yes	5	0.259567	0.551895	-0.21396691396729495;0.7934381640527702	0.0660444	1.12742	0.25256	-0.0867354	0.625365	0.766292	0.707539	0.0217056	0.0458919	NA	NA	NA	1.10662	0.0015675	0.0139692	-0.383578	0.318866	0.455635	0.176111	0.621674	0.79105	NA	NA	NA	0.744145
s__GGB30451_SGB43508|t__SGB43508	0.283898	HF	145	144		0.0551281	0.0410734	yes	5	0.269919	0.563478	-0.22046652387787452;0.788262585921994	0.0662181	1.10325	0.274941	0.388918	0.0296936	0.0764302	0.538607	0.0772777	0.140332	0.442298	0.0598183	0.197285	NA	NA	NA	NA	NA	NA	0.71844	0.0464229	0.177347	-0.788441	0.0154076	0.0949307	0.768434
s__GGB29546_SGB42338|t__SGB42338	0.28366	HF	95	110		0.107654	0.0785296	yes	6	0.258513	0.551895	-0.20838998709261441;0.7757090308570576	0.0630239	1.12991	0.303533	-0.0886246	0.617858	0.759232	NA	NA	NA	-0.368888	0.115409	0.318248	1.46382	6.12661e-05	0.000977033	0.213949	0.575866	0.689699	0.506817	0.157666	0.366387	0.220948	0.483652	0.659839	0.793401
s__bacterium_1XD21_13|t__SGB82510	0.274122	HF	89	98		0.00583975	0.0111126	yes	5	0.40275	0.685297	-0.3680024799515226;0.9162455997639417	0.107331	0.83672	0.456822	0.0381492	0.829909	0.902902	1.602	2.08149e-06	1.33939e-05	-0.117505	0.613876	0.800607	0.0888633	0.78591	0.84744	-0.190168	0.618804	0.718517	NA	NA	NA	NA	NA	NA	0.8318
s__GGB29531_SGB42317|t__SGB42317	0.27065	HF	183	222		0.226473	0.139964	yes	7	0.0741331	0.297893	-0.026402765988081334;0.5677037048194432	0.0229698	1.78579	0.0925544	0.241491	0.175079	0.30222	0.853904	0.0061685	0.0153139	0.637642	0.00722994	0.0442834	0.340135	0.301689	0.431187	0.0575634	0.880044	0.918694	-0.351421	0.325774	0.597661	0.144068	0.647342	0.782546	0.6228
s__Lachnospiraceae_bacterium|t__SGB7271	0.266529	HF	156	123		0.0778026	0.0332292	yes	6	0.453549	0.703109	-0.43045441208508656;0.9635126311290465	0.126454	0.749511	0.684664	0.81688	8.21921e-06	6.05993e-05	1.58977	2.40306e-06	1.46519e-05	0.0470812	0.8397	0.897943	NA	NA	NA	-0.00197005	0.995878	0.995878	0.144313	0.685866	0.812385	-1.03793	0.00182344	0.0174138	0.893769
s__GGB28405_SGB40987|t__SGB40987	-0.265586	LF	12	24		0.00585042	0.00950281	yes	3	0.116852	0.370092	-0.5975423191295006;0.06637026711178085	0.0286847	-1.56812	0.0228387	-0.144031	0.417783	0.573298	NA	NA	NA	NA	NA	NA	-0.208458	0.524916	0.651842	-0.808353	0.0413235	0.165831	NA	NA	NA	NA	NA	NA	0.191907
s__GGB42586_SGB59781|t__SGB59781	0.265073	HF	29	34		0.0557659	0.0253813	yes	4	0.329807	0.631563	-0.2680628793291513;0.7982079900828452	0.0739883	0.974503	0.225568	0.793049	1.44652e-05	9.98791e-05	NA	NA	NA	NA	NA	NA	NA	NA	NA	0.529525	0.172203	0.343295	0.118669	0.7394	0.831747	-0.449908	0.15738	0.357778	0.812164
s__GGB28828_SGB41484|t__SGB41484	-0.25693	LF	33	78		0.0464806	0.120453	yes	6	0.127784	0.388678	-0.5876033330989128;0.0737441313882432	0.0284634	-1.5229	0.104573	-0.382364	0.032514	0.0822301	-0.374428	0.21567	0.314474	-0.289918	0.214791	0.441158	0.599242	0.0728901	0.178639	-0.856412	0.0313848	0.146325	-0.234176	0.511933	0.732852	NA	NA	NA	0.486609
s__GGB27879_SGB40313|t__SGB40313	-0.251564	LF	14	28		0.383388	0.303492	yes	3	0.643631	0.840153	-1.3173579453393827;0.8142295833963025	0.295688	-0.462628	0.811873	0.346835	0.0521636	0.117571	0.180605	0.548	0.670281	NA	NA	NA	-1.3844	0.000128946	0.00177593	NA	NA	NA	NA	NA	NA	NA	NA	NA	0.897353
s__GGB28356_SGB40934|t__SGB40934	-0.251265	LF	43	49		0.149718	0.217762	yes	4	0.392566	0.676945	-0.8272828856739418;0.32475272028913205	0.0863694	-0.854973	0.275984	-0.378717	0.0341815	0.0854538	-0.37009	0.220954	0.320476	0.504809	0.0321958	0.128409	NA	NA	NA	-0.949231	0.01807	0.115555	NA	NA	NA	NA	NA	NA	0.818092
s__GGB30445_SGB43494|t__SGB43494	-0.249748	LF	192	207		0.0887977	0.110305	yes	6	0.383536	0.669278	-0.8114959618526448;0.31199938791056325	0.082143	-0.871399	0.427221	0.339689	0.0571417	0.12747	0.0836923	0.780406	0.860212	0.283901	0.22438	0.45272	0.0170678	0.958373	0.977734	NA	NA	NA	-1.1603	0.00157661	0.0240432	-1.15398	0.000615253	0.0099144	0.886131
s__bacterium_1XD21_70|t__SGB29423	-0.248359	LF	10	26		0.000723729	0.000266987	yes	3	0.678287	0.860748	-1.4218928294613256;0.9251748342826991	0.358492	-0.414802	1.01356	0.361304	0.0431975	0.103817	NA	NA	NA	NA	NA	NA	0.341993	0.299093	0.429503	NA	NA	NA	-1.44247	0.000108342	0.0037765	NA	NA	NA	0.952121
s__Duncaniella_freteri|t__SGB27768	-0.246098	LF	123	159		0.321462	0.390415	yes	5	0.391606	0.676945	-0.80912658146742;0.31693077992162677	0.082518	-0.856709	0.33423	0.0428232	0.809452	0.891422	-0.946845	0.00259421	0.00711006	0.517379	0.0282392	0.118233	-0.122387	0.708456	0.800978	-0.956217	0.0173166	0.115555	NA	NA	NA	NA	NA	NA	0.820419
s__GGB28984_SGB41697|t__SGB41697	0.243108	HF	24	46		0.0399703	0.0191641	yes	3	0.178226	0.461912	-0.1108357750507531;0.5970523322545596	0.0326105	1.34624	0.0462389	0.492879	0.00608171	0.0215085	NA	NA	NA	-0.0718431	0.757612	0.856585	NA	NA	NA	0.244853	0.522377	0.640534	NA	NA	NA	NA	NA	NA	0.58094
s__GGB30461_SGB43530|t__SGB43530	0.241172	HF	177	165		0.477418	0.251003	yes	6	0.472634	0.718203	-0.41699839755724766;0.8993432534788824	0.112763	0.7182	0.610412	1.10159	4.22126e-09	7.34499e-08	0.56829	0.0627684	0.116852	0.705245	0.00309412	0.0237707	0.565182	0.0899838	0.207536	NA	NA	NA	-1.01761	0.0052776	0.0559884	-0.515481	0.106454	0.274767	0.927233
s__GGB28818_SGB41473|t__SGB41473	0.239039	HF	152	162		0.790684	0.254541	yes	6	0.316801	0.616925	-0.2289846646493576;0.7070636642445226	0.0570196	1.00105	0.273846	0.601039	0.000878189	0.00389808	0.415792	0.169919	0.273349	0.204171	0.381327	0.63186	NA	NA	NA	0.117374	0.758449	0.831066	0.803104	0.0264197	0.142505	-0.889987	0.00670846	0.0492814	0.788521
s__GGB28403_SGB59499|t__SGB59499	0.237362	HF	14	21		0.00201801	0.00116513	yes	3	0.243435	0.535801	-0.16148169426237144;0.6362050057804849	0.0414088	1.16645	0.0535085	0.415685	0.0202655	0.0579967	NA	NA	NA	NA	NA	NA	0.317409	0.3347	0.470245	-0.317481	0.408037	0.529763	NA	NA	NA	NA	NA	NA	0.370537
s__Lachnospiraceae_bacterium_WCA_9_b2|t__SGB41410	0.235253	HF	134	115		0.0848154	0.0289202	yes	6	0.323508	0.624768	-0.23178623637977314;0.7022929566762914	0.05678	0.987275	0.276523	0.325799	0.0679624	0.146355	0.0443196	0.882599	0.933033	0.162494	0.485626	0.709962	0.790937	0.0197064	0.0772794	NA	NA	NA	0.841645	0.0201609	0.117125	-0.807886	0.0131964	0.0840168	0.775803
s__GGB28903_SGB41594|t__SGB41594	0.234825	HF	53	91		0.160711	0.0762178	yes	5	0.141476	0.405245	-0.07820718776098301;0.5478568697754219	0.0255074	1.47032	0.0608838	0.218188	0.220256	0.353548	0.25027	0.405913	0.526975	-0.12133	0.602403	0.800607	0.932327	0.00667057	0.0354593	0.153209	0.688298	0.779063	NA	NA	NA	NA	NA	NA	0.434401
s__Adlercreutzia_equolifaciens|t__SGB14797_group	0.23461	HF	74	31		0.0376903	0.00217738	yes	3	0.337739	0.640388	-0.24506426988473312;0.7142848533302448	0.0598937	0.958642	0.110039	NA	NA	NA	0.494128	0.104209	0.181446	NA	NA	NA	NA	NA	NA	NA	NA	NA	0.435295	0.224216	0.455906	-0.289612	0.35952	0.572237	0.581093
s__Lactococcus_lactis|t__SGB7984	0.233864	HF	38	41		0.597953	0.622724	yes	5	0.445681	0.701272	-0.3671747133804971;0.8349019572204136	0.0940356	0.762635	0.381848	0.815118	8.57342e-06	6.21573e-05	0.258615	0.390552	0.514513	NA	NA	NA	-0.308607	0.348116	0.479991	0.997594	0.0134186	0.109115	NA	NA	NA	-0.606302	0.0589961	0.184725	0.840169
s__GGB42344_SGB59512|t__SGB59512	-0.232176	LF	18	58		0.000878686	0.00283182	yes	4	0.260969	0.552195	-0.6369999338294363;0.17264841237182338	0.04266	-1.1241	0.112811	-0.436449	0.0148795	0.0449486	-0.721356	0.0193902	0.0418942	0.15989	0.492627	0.709962	0.0910814	0.780706	0.84744	NA	NA	NA	NA	NA	NA	NA	NA	NA	0.673111
s__GGB31439_SGB44769|t__SGB44769	0.231391	HF	106	115		0.207557	0.0777353	yes	6	0.330201	0.631563	-0.23438130658694906;0.697164131689479	0.0564724	0.973709	0.269182	0.363908	0.0417326	0.100854	-0.44465	0.142717	0.237328	0.368303	0.11598	0.318248	NA	NA	NA	1.28029	0.00211037	0.0407566	-0.330926	0.354631	0.633141	0.395443	0.212773	0.432336	0.75343
s__GGB28420_SGB41003|t__SGB41003	-0.227131	LF	35	40		0.0286608	0.13156	yes	4	0.214476	0.491922	-0.585753590164954;0.13149184924529578	0.0334783	-1.24135	0.0708381	-0.0781829	0.659831	0.796675	NA	NA	NA	NA	NA	NA	NA	NA	NA	-0.554666	0.153382	0.336954	-0.573057	0.11069	0.29357	0.221163	0.483228	0.659839	0.531549
s__GGB28807_SGB41461|t__SGB41461	-0.225331	LF	22	63		0.00443038	0.0210542	yes	5	0.114567	0.368974	-0.5052113932084753;0.05454922344683644	0.0203907	-1.57799	0.0384667	-0.375515	0.0357062	0.0887553	-0.00838499	0.977708	0.981022	-0.177709	0.445838	0.682689	0.213812	0.514386	0.646717	-0.827376	0.0370941	0.159196	NA	NA	NA	NA	NA	NA	0.299161
s__Lactococcus_lactis|t__SGB7985	0.224276	HF	33	51		0.257693	0.039025	yes	3	0.72712	0.892097	-1.0354178303622692;1.4839702669866293	0.413065	0.348959	1.14263	-0.0100228	0.95499	0.975166	NA	NA	NA	NA	NA	NA	NA	NA	NA	1.50313	0.000447017	0.017688	NA	NA	NA	-0.718679	0.0263874	0.126	0.888149
s__GGB30461_SGB43527|t__SGB43527	0.223412	HF	99	105		0.311055	0.0274662	yes	6	0.447212	0.701272	-0.3527015578502595;0.7995247101996441	0.0863979	0.760071	0.453208	1.02761	3.45572e-08	4.29497e-07	1.17936	0.000245453	0.00086493	-0.276271	0.236983	0.456658	-0.163902	0.61679	0.732892	NA	NA	NA	-0.544805	0.129135	0.331011	0.115115	0.714603	0.832251	0.906419
s__GGB25041_SGB36960|t__SGB36960	-0.222195	LF	46	60		0.167677	0.5148	yes	5	0.117449	0.370092	-0.5003690219932335;0.055979654756504627	0.0201429	-1.56557	0.0446092	-0.476988	0.00788798	0.0264714	NA	NA	NA	-0.0524721	0.821643	0.894678	NA	NA	NA	-0.7033	0.0733106	0.20975	-0.145944	0.682512	0.812385	0.221163	0.483228	0.659839	0.440877
s__GGB31838_SGB45216|t__SGB45216	0.220728	HF	36	61		0.0504506	0.10996	yes	4	0.130513	0.39154	-0.06538556901357967;0.5068416599791876	0.0213091	1.51208	0.0400715	-0.0759813	0.668826	0.801486	NA	NA	NA	0.58981	0.0127207	0.0681751	NA	NA	NA	NA	NA	NA	0.24506	0.492567	0.727111	0.221163	0.483228	0.659839	0.54938
s__GGB30147_SGB43074|t__SGB43074	0.216281	HF	29	40		0.0147031	0.0176954	yes	3	0.199441	0.476897	-0.11408689703480168;0.5466479523245742	0.0284107	1.28315	0.0383917	0.39294	0.0280697	0.0740021	NA	NA	NA	-0.108073	0.642576	0.821316	0.387987	0.239739	0.396945	NA	NA	NA	NA	NA	NA	NA	NA	NA	0.501626
s__GGB28791_SGB41444|t__SGB41444	-0.214894	LF	93	140		0.168682	0.0724015	yes	6	0.527226	0.757131	-0.8810773950327094;0.4512896005800263	0.115525	-0.632246	0.615372	-0.231946	0.19266	0.324833	-1.23948	0.000128545	0.000521225	0.247197	0.289639	0.531263	1.16333	0.000956869	0.00935262	-0.888091	0.0260722	0.133269	-0.361303	0.312431	0.581933	NA	NA	NA	0.857633
s__GGB28386_SGB40966|t__SGB40966	-0.214531	LF	9	43		0.000617712	0.00236066	yes	4	0.179846	0.463368	-0.5280350371497271;0.09897297632983504	0.0255843	-1.34123	0.041416	-0.213834	0.229559	0.364446	NA	NA	NA	0.128353	0.581597	0.794772	-0.447764	0.176149	0.317698	-0.703869	0.0730912	0.20975	NA	NA	NA	NA	NA	NA	0.36781
s__GGB28892_SGB41573|t__SGB41573	-0.211764	LF	85	42		0.969222	0.205508	yes	3	0.0752996	0.299829	-0.4451206277017684;0.021593263375326133	0.0141752	-1.77863	0	-0.161895	0.362546	0.515385	NA	NA	NA	NA	NA	NA	NA	NA	NA	-0.264767	0.489391	0.602477	-0.292316	0.413306	0.676823	NA	NA	NA	0
s__GGB28991_SGB41705|t__SGB41705	-0.211539	LF	88	60		0.24438	0.122949	yes	4	0.667636	0.85755	-1.1771252282535491;0.7540465366610236	0.2427	-0.429394	0.90442	-0.408505	0.0224926	0.0623202	NA	NA	NA	0.735335	0.00208221	0.0204056	NA	NA	NA	0.360487	0.348367	0.474892	-1.49218	6.52187e-05	0.00265223	NA	NA	NA	0.941379
s__GGB28870_SGB41545|t__SGB41545	0.210629	HF	150	174		0.445413	0.0832355	yes	7	0.426839	0.697802	-0.30891148480563146;0.7301703377293035	0.0702631	0.794612	0.415554	0.650838	0.000327894	0.00164642	0.225764	0.453128	0.573506	0.309922	0.18507	0.417695	-0.381351	0.247727	0.405737	0.769304	0.0513757	0.176966	0.886083	0.014607	0.104336	-1.10207	0.0010066	0.0122375	0.836499
s__Acutalibacter_sp_1XD8_33|t__SGB29419	-0.210225	LF	31	76		0.00545619	0.0139331	yes	3	0.0693411	0.289251	-0.43709526126292286;0.016645943173274808	0.0133981	-1.81619	0	-0.121224	0.495132	0.650703	NA	NA	NA	-0.236115	0.311675	0.559589	-0.554929	0.095745	0.210223	NA	NA	NA	NA	NA	NA	NA	NA	NA	0
s__Neglecta_sp_X4|t__SGB43257	0.209675	HF	177	187		0.0856994	0.0842099	yes	6	0.184863	0.466402	-0.10026812743891994;0.5196171834176595	0.0250064	1.32593	0.0904022	0.449873	0.0121148	0.0376425	0.152697	0.611319	0.717556	-0.106215	0.648296	0.821316	0.12411	0.70455	0.800978	NA	NA	NA	-0.162932	0.647962	0.803035	0.915885	0.00538036	0.0446804	0.616114
s__GGB28431_SGB41014|t__SGB41014	-0.208115	LF	54	48		0.0374798	0.0271025	yes	4	0.436524	0.697802	-0.7323622524331754;0.3161331886851877	0.071542	-0.778076	0.238414	-0.130946	0.461248	0.61547	-0.619906	0.043041	0.0821945	0.501732	0.033235	0.130865	NA	NA	NA	NA	NA	NA	-0.643519	0.0738015	0.219969	NA	NA	NA	0.828191
s__GGB31171_SGB44462|t__SGB44462	-0.20782	LF	8	35		0.000870212	0.00495636	yes	4	0.0604484	0.265427	-0.4247706104506419;0.009130875285679657	0.0122521	-1.87751	0	-0.213027	0.231315	0.365898	NA	NA	NA	-0.272539	0.243329	0.461114	-0.308607	0.348116	0.479991	0.176067	0.644941	0.732672	NA	NA	NA	NA	NA	NA	0
s__Limosilactobacillus_reuteri|t__SGB7095	0.206991	HF	119	152		0.581785	0.719107	yes	6	0.50234	0.740825	-0.39780084211328526;0.8117822667612913	0.0952137	0.670813	0.48925	0.785264	1.73549e-05	0.000117959	1.03325	0.00111236	0.00325999	-0.500744	0.0335747	0.130865	0.0702281	0.829999	0.873228	-0.901523	0.0240778	0.126102	NA	NA	NA	0.621503	0.0531612	0.182806	0.877163
s__Muribaculaceae_bacterium|t__SGB35903	-0.206796	LF	57	101		0.0298144	0.124315	yes	4	0.365084	0.660771	-0.6543057747578;0.24071463358777392	0.0521307	-0.905721	0.137879	-0.250594	0.159464	0.278581	NA	NA	NA	0.206028	0.37703	0.627773	-0.0713766	0.827264	0.873228	-0.972939	0.0156296	0.115555	NA	NA	NA	NA	NA	NA	0.609004
s__GGB24146_SGB35950|t__SGB35950	-0.204292	LF	101	121		0.169004	0.281965	yes	4	0.60495	0.827398	-0.978343092898796;0.5697588887219815	0.155965	-0.517295	0.534548	-0.322712	0.0705855	0.150513	-1.25447	0.000109179	0.000448848	NA	NA	NA	0.527359	0.112773	0.23088	0.306001	0.424995	0.54266	NA	NA	NA	NA	NA	NA	0.83973
s__GGB30444_SGB43493|t__SGB43493	-0.204283	LF	98	115		0.116922	0.0467846	yes	6	0.300921	0.593709	-0.5913384585040362;0.18277329746187895	0.0389974	-1.03446	0.171536	-0.134114	0.450498	0.606021	0.412375	0.17339	0.277424	-0.0105865	0.963718	0.992659	-0.308352	0.348508	0.479991	NA	NA	NA	-0.184608	0.60498	0.785187	-1.14427	0.000675073	0.0099144	0.655273
s__GGB28763_SGB41411|t__SGB41411	0.203916	HF	190	193		0.413947	0.102708	yes	7	0.498828	0.738131	-0.38702780310405893;0.7948601538246908	0.0909035	0.676334	0.557527	0.256248	0.150315	0.269275	1.12121	0.000452826	0.00145692	0.732384	0.00216573	0.0206346	-0.681467	0.0426277	0.127883	0.797659	0.0438859	0.169899	0.250848	0.482434	0.727111	-1.09366	0.0010892	0.0122375	0.85494
t__GiniSimpson	0.203757	HF	NA	NA		NA	NA	NA	7	0.514166	0.750406	-0.40842161148368894;0.8159360468165029	0.0975539	0.652365	0.603078	0.590186	0.0010801	0.00465193	1.40749	1.98063e-05	9.61092e-05	0.29497	0.206973	0.437592	0.561057	0.0922659	0.208203	-1.18277	0.00406925	0.0542415	0.217136	0.543045	0.752858	-0.631609	0.0495635	0.182168	0.84745
s__GGB27885_SGB40319|t__SGB40319	0.203466	HF	51	86		0.0565308	0.066805	yes	4	0.620713	0.82993	-0.6024360263420058;1.0093671251811593	0.169064	0.49484	0.593633	0.0811493	0.647789	0.784925	NA	NA	NA	0.336091	0.151001	0.380833	1.2178	0.000590397	0.00616864	-0.863075	0.0301921	0.143529	NA	NA	NA	NA	NA	NA	0.818537
s__Turicimonas_muris|t__SGB9258_group	-0.203331	LF	32	55		0.0879139	0.178806	yes	4	0.621183	0.82993	-1.009784114964732;0.6031224173201495	0.169296	-0.494174	0.57679	NA	NA	NA	NA	NA	NA	0.354054	0.130577	0.352662	-0.739946	0.0284496	0.100891	-1.14776	0.00512897	0.0596842	NA	NA	NA	0.563711	0.0783498	0.220071	0.843358
s__GGB31440_SGB44770|t__SGB44770	-0.200541	LF	24	17		0.04014	0.0337082	yes	4	0.0585535	0.261698	-0.40834114038159053;0.007259089336138808	0.0112403	-1.89153	0.00174689	-0.140172	0.430344	0.586833	NA	NA	NA	0.00927115	0.968224	0.993169	NA	NA	NA	-0.482876	0.211893	0.389731	-0.455539	0.203585	0.435744	NA	NA	NA	0.0343139
s__GGB28805_SGB41459|t__SGB41459	-0.200034	LF	8	25		0.00151606	0.00285407	yes	3	0.108886	0.365869	-0.44458272072940985;0.044515127192386594	0.0155675	-1.60322	0.00381091	-0.27492	0.122955	0.23154	NA	NA	NA	0.0251481	0.913953	0.958579	NA	NA	NA	-0.527202	0.17403	0.344713	NA	NA	NA	NA	NA	NA	0.0690076
s__Staphylococcus_aureus|t__SGB7852	0.199487	HF	15	8		0.000746271	0.000503245	yes	3	0.234789	0.524682	-0.12960160949117203;0.5285750379504066	0.0281912	1.18811	0.0413686	0.133983	0.45094	0.606021	0.618576	0.0434723	0.0824859	-0.00429902	0.985262	0.993169	NA	NA	NA	NA	NA	NA	NA	NA	NA	NA	NA	NA	0.387079
s__GGB27782_SGB40196|t__SGB40196	0.194889	HF	37	57		0.0443939	0.0669083	yes	3	0.415686	0.689661	-0.27441875012730405;0.6641971857431261	0.0573329	0.813928	0.120189	-0.114056	0.520947	0.670663	NA	NA	NA	0.649588	0.00624938	0.0404441	0.0575149	0.860409	0.892821	NA	NA	NA	NA	NA	NA	NA	NA	NA	0.766958
s__Lachnospiraceae_unclassified_SGB41492|t__SGB41492	-0.19307	LF	13	58		0.00837742	0.0379429	yes	5	0.163659	0.444336	-0.46475193640286766;0.07861150148230572	0.0192136	-1.39287	0.0415194	0.0350841	0.843389	0.912622	-0.555285	0.0688124	0.127303	-0.400619	0.0876911	0.255013	NA	NA	NA	-0.502127	0.194739	0.369167	0.118669	0.7394	0.831747	NA	NA	NA	0.455985
s__GGB28901_SGB41592|t__SGB41592	-0.188942	LF	88	118		0.577869	0.214076	yes	6	0.462663	0.706633	-0.6931503498303566;0.3152668590411585	0.0661772	-0.734469	0.324324	-0.0166105	0.925475	0.963909	-1.13964	0.000373484	0.00125626	-0.224849	0.335201	0.57492	0.889595	0.00934272	0.044934	-0.377964	0.325875	0.455635	-0.243865	0.494674	0.727111	NA	NA	NA	0.769343
s__Bacteroides_bouchesdurhonensis|t__SGB3321	0.186804	HF	47	53		0.00345339	0.00204629	yes	4	0.373235	0.66454	-0.22438626822852192;0.597995005441088	0.0440123	0.89043	0.098304	0.242118	0.173967	0.301496	0.0767405	0.798222	0.865854	NA	NA	NA	0.739024	0.0286358	0.100891	-0.410702	0.286473	0.455635	NA	NA	NA	NA	NA	NA	0.443813
s__GGB25041_SGB41502|t__SGB41502	-0.186331	LF	4	14		0.000192119	0.00329924	yes	3	0.0993822	0.354285	-0.40795774588099076;0.035295591992743985	0.0127859	-1.64786	0	-0.235192	0.186539	0.318213	-0.380639	0.208268	0.311351	0.00645057	0.977888	0.993169	NA	NA	NA	NA	NA	NA	NA	NA	NA	NA	NA	NA	0
s__Adlercreutzia_caecicola|t__SGB33555	0.18626	HF	17	35		0.000556737	0.00139474	yes	3	0.19949	0.476897	-0.09828242117807137;0.4708020524332237	0.0210757	1.28301	0.0178883	0.0567232	0.749438	0.852669	NA	NA	NA	NA	NA	NA	0.638027	0.0568677	0.155233	NA	NA	NA	0.16096	0.651934	0.803035	NA	NA	NA	0.204259
s__GGB28836_SGB41495|t__SGB41495	0.185801	HF	100	90		0.7301	0.385803	yes	5	0.511863	0.75028	-0.3693875267234457;0.7409903378048153	0.080236	0.65594	0.333504	0.432978	0.0156799	0.0467175	NA	NA	NA	0.160161	0.491896	0.709962	NA	NA	NA	-0.475887	0.218397	0.393845	-0.366352	0.305758	0.573884	1.14476	0.000671899	0.0099144	0.809835
s__Romboutsia_ilealis|t__SGB24891	0.184636	HF	122	78		0.426053	0.0300003	yes	6	0.491665	0.732481	-0.3416192102535662;0.7108907147837802	0.0720909	0.687663	0.362124	0.354489	0.0472423	0.109311	-0.159905	0.594647	0.70689	0.083148	0.720981	0.856585	NA	NA	NA	0.868859	0.0291903	0.140934	0.867915	0.0166865	0.106153	-0.905736	0.00586856	0.0448358	0.81638
s__GGB42343_SGB59511|t__SGB59511	0.184616	HF	88	93		0.0137685	0.0119204	yes	6	0.382713	0.669278	-0.2299147035031931;0.5991469142188146	0.0447303	0.872909	0.199175	0.521768	0.00373006	0.0137506	0.944722	0.00264745	0.00712404	0.192353	0.409387	0.653116	0.161881	0.621126	0.735161	-0.377964	0.325875	0.455635	-0.431818	0.227908	0.457082	NA	NA	NA	0.765978
s__GGB29468_SGB42247|t__SGB42247	-0.182864	LF	32	56		1.18724	0.907609	yes	3	0.674831	0.860748	-1.0371906647788534;0.6714631689135	0.189992	-0.419527	0.492533	NA	NA	NA	-0.741456	0.0164178	0.0365388	0.641963	0.00686012	0.0427822	-0.521743	0.11653	0.234816	NA	NA	NA	NA	NA	NA	NA	NA	NA	0.891195
s__Muribaculaceae_bacterium_Isolate_110_HZI|t__SGB21445	-0.182493	LF	45	93		0.0803346	0.250193	yes	5	0.473883	0.718203	-0.6819334374334736;0.3169468469818168	0.0649314	-0.716176	0.246294	-0.358357	0.0449092	0.106147	NA	NA	NA	-0.138758	0.551416	0.768844	-0.00179956	0.995609	0.995609	-1.11091	0.00652575	0.069533	NA	NA	NA	0.572503	0.0739661	0.217346	0.69486
s__Lachnospiraceae_unclassified_SGB36958|t__SGB36958	0.181685	HF	32	64		0.134668	0.609805	yes	4	0.601484	0.827398	-0.500154161180847;0.8635237479540602	0.121018	0.522267	0.431529	-0.271306	0.12792	0.235784	NA	NA	NA	0.0663881	0.775495	0.859141	NA	NA	NA	NA	NA	NA	-0.19872	0.577715	0.774519	1.27233	0.000193585	0.00616247	0.845911
s__GGB28839_SGB41503|t__SGB41503	0.180634	HF	28	39		0.0529595	0.0258225	yes	4	0.383213	0.669278	-0.22538204956512878;0.5866499758642912	0.0429115	0.871992	0.103979	0.459673	0.0103967	0.0330113	NA	NA	NA	-0.075169	0.746774	0.856585	0.566544	0.0892408	0.207536	-0.377964	0.325875	0.455635	NA	NA	NA	NA	NA	NA	0.620682
s__GGB28988_SGB41701|t__SGB41701	-0.180439	LF	33	73		0.0538339	0.0863092	yes	5	0.168079	0.446173	-0.4370103596314757;0.07613333078223597	0.0171359	-1.3784	0.0284362	0.0291409	0.869655	0.934073	0.132375	0.65943	0.759499	-0.292672	0.210504	0.437592	-0.408898	0.215805	0.363578	NA	NA	NA	NA	NA	NA	-0.627701	0.050929	0.182806	0.331468
s__Paramuribaculum_intestinale|t__SGB21584	-0.179515	LF	48	100		0.163063	0.463714	yes	4	0.195432	0.473483	-0.4512810906499597;0.09225139725121959	0.0192256	-1.29468	0.0205972	-0.252331	0.15661	0.276932	NA	NA	NA	-0.0151299	0.948166	0.982541	0.105835	0.746364	0.823406	-0.73967	0.0603876	0.182828	NA	NA	NA	NA	NA	NA	0.184561
s__GGB30454_SGB43514|t__SGB43514	-0.178088	LF	155	178		0.40307	0.431946	yes	7	0.251355	0.545018	-0.48238848002482737;0.12621282491232155	0.0241043	-1.14706	0.100392	-0.262995	0.139933	0.254689	-0.0867226	0.772676	0.8566	0.292959	0.21006	0.437592	0.416417	0.207651	0.355471	-0.377964	0.325875	0.455635	-0.740494	0.0402456	0.163665	-0.443527	0.163218	0.357778	0.632534
s__GGB28868_SGB41542|t__SGB41542	0.177814	HF	150	130		0.138833	0.0593658	yes	7	0.463022	0.706633	-0.29708077010841316;0.6527086665514985	0.058706	0.733879	0.336416	0.781633	1.88852e-05	0.000126386	1.10123	0.000557038	0.00169983	0.326826	0.162461	0.392423	-0.46135	0.163703	0.302452	-0.377964	0.325875	0.455635	-0.54129	0.131591	0.331011	0.274917	0.384192	0.596591	0.848933
s__GGB28934_SGB41635|t__SGB41635	0.177527	HF	148	178		0.0644186	0.0403832	yes	7	0.408924	0.685297	-0.2438313926149926;0.5988855941393594	0.0462159	0.825789	0.250457	0.716995	8.11246e-05	0.000483414	1.00363	0.00149332	0.00433356	-0.36708	0.117179	0.318988	0.211692	0.518541	0.648494	-0.45288	0.240881	0.418158	-0.308441	0.388121	0.65765	0.371975	0.240706	0.455196	0.82452
s__GGB29005_SGB41723|t__SGB41723	-0.176824	LF	67	76		0.185782	0.175934	yes	5	0.404396	0.685297	-0.5924842534658274;0.2388358693688255	0.0449743	-0.833795	0.158342	-0.193532	0.276658	0.415291	NA	NA	NA	-0.352497	0.132257	0.354407	0.552452	0.0971818	0.210329	-0.92857	0.0204787	0.119872	-0.051911	0.884274	0.91814	NA	NA	NA	0.578379
s__Lachnospiraceae_bacterium_10_1|t__SGB4974	0.17679	HF	58	104		0.343548	0.15762	yes	5	0.765572	0.91368	-0.9853203406511026;1.33889973434898	0.351546	0.298171	1.6656	-0.74136	4.73273e-05	0.000302755	-1.5728	2.93251e-06	1.73604e-05	0.931085	0.00012266	0.00525903	1.73274	4.6581e-06	0.00010857	0.601062	0.123005	0.288591	NA	NA	NA	NA	NA	NA	0.9539
s__GGB28802_SGB41455|t__SGB41455	-0.176052	LF	56	27		0.0989887	0.0167251	yes	3	0.13895	0.405245	-0.40924646645286766;0.05714326800123595	0.0141555	-1.47971	0	-0.207368	0.24389	0.380259	NA	NA	NA	NA	NA	NA	NA	NA	NA	-0.326812	0.394571	0.514441	-0.0676946	0.849466	0.897271	NA	NA	NA	0
s__GGB28926_SGB41623|t__SGB41623	-0.175659	LF	94	135		0.0537224	0.0768164	yes	7	0.147695	0.416153	-0.41347450451109435;0.062157325260321944	0.0147221	-1.44772	0.0395338	-0.0565865	0.750021	0.852669	-0.311301	0.302153	0.40839	-0.277393	0.235099	0.456658	0.482634	0.145604	0.275737	0.187885	0.623002	0.718517	-0.511034	0.154278	0.366387	-0.442326	0.164337	0.357778	0.344488
s__Clostridiaceae_unclassified_SGB41645|t__SGB41645	0.171168	HF	122	182		0.132777	0.0727395	yes	6	0.721865	0.890638	-0.7713012447090752;1.1136367661200737	0.231218	0.355968	1.31199	-0.312908	0.0794762	0.163076	-1.79645	2.06302e-07	1.60698e-06	0.836966	0.000504758	0.00959923	1.76882	3.28315e-06	8.28996e-05	NA	NA	NA	0.233252	0.513597	0.732852	0.334666	0.290454	0.504333	0.930658
s__GGB31184_SGB44478|t__SGB44478	0.169533	HF	142	149		0.090666	0.0290459	yes	5	0.356128	0.650472	-0.19056270565931713;0.5296287031368793	0.0337539	0.922768	0.115612	0.199317	0.262604	0.400817	0.254136	0.398751	0.519957	-0.00425962	0.985397	0.993169	NA	NA	NA	NA	NA	NA	0.734895	0.0417425	0.16697	-0.441787	0.16484	0.357778	0.651078
s__GGB28956_SGB41665|t__SGB41665	0.168974	HF	153	181		0.0484215	0.0662575	yes	6	0.482205	0.720839	-0.3022939362367053;0.6402411869821749	0.0578127	0.702761	0.282516	0.0607056	0.732505	0.845198	1.16676	0.000280617	0.000965843	0.0686968	0.767911	0.856585	0.530556	0.110679	0.229696	NA	NA	NA	-0.0927471	0.79485	0.87036	-0.632144	0.0493792	0.182168	0.762819
s__Bacteroides_caecimuris|t__SGB1863	-0.167586	LF	114	141		0.0937623	0.856819	yes	5	0.56089	0.792483	-0.732428910390501;0.3972575002655837	0.0830508	-0.581521	0.337305	-0.0550283	0.756683	0.852738	0.899536	0.00405632	0.0106254	-0.481245	0.0409255	0.153943	-0.528543	0.111994	0.230844	-0.760792	0.0538345	0.176966	NA	NA	NA	NA	NA	NA	0.795956
s__Bacteroides_acidifaciens|t__SGB27814	0.166756	HF	58	94		0.197875	0.40214	yes	4	0.43317	0.697802	-0.250251352534145;0.5837630802701156	0.0452663	0.783779	0.112299	-0.0550412	0.756627	0.852738	NA	NA	NA	0.309422	0.185774	0.417695	-0.236908	0.470297	0.59471	0.85454	0.0317274	0.146325	NA	NA	NA	NA	NA	NA	0.555272
s__Clostridiaceae_bacterium|t__SGB43075	0.163357	HF	71	107		0.0496335	0.0470343	yes	5	0.436343	0.697802	-0.24798225534265284;0.5746967202439376	0.0440442	0.778384	0.155246	-0.0380706	0.830254	0.902902	0.700707	0.0229398	0.0481572	-0.0478135	0.837242	0.897943	0.724857	0.0316337	0.106356	NA	NA	NA	NA	NA	NA	-0.366293	0.247855	0.46165	0.656353
s__Roseburia_sp_1XD42_69|t__SGB29427	-0.160188	LF	35	94		0.0579301	0.0512459	yes	5	0.298568	0.591732	-0.4622245376609694;0.1418475836142347	0.0237468	-1.03951	0.059185	-0.332209	0.0627741	0.136534	NA	NA	NA	-0.0769744	0.740911	0.856585	0.543609	0.102458	0.217097	-0.292641	0.445269	0.562255	-0.401817	0.261598	0.502597	NA	NA	NA	0.433799
s__GGB14013_SGB21440|t__SGB21440	-0.159616	LF	35	84		0.0936969	0.249538	yes	4	0.186356	0.466402	-0.3963650599853077;0.07713223675048272	0.0145903	-1.32144	0.00654465	-0.153823	0.38691	0.541176	NA	NA	NA	-0.280092	0.230609	0.456658	0.324813	0.323689	0.458307	-0.472146	0.221941	0.394137	NA	NA	NA	NA	NA	NA	0.062442
s__GGB1503_SGB2083|t__SGB2083	-0.159428	LF	1	2		2.9661e-06	0.000535199	yes	3	0.432632	0.697802	-0.5576433214833105;0.23878826398259462	0.0412786	-0.784695	0.0640991	-0.273112	0.12542	0.233153	-0.393163	0.193924	0.295494	NA	NA	NA	0.341993	0.299093	0.429503	NA	NA	NA	NA	NA	NA	NA	NA	NA	0.419075
s__GGB28428_SGB41011|t__SGB41011	0.156836	HF	45	43		0.00496424	0.0049745	yes	4	0.343102	0.644972	-0.167405091218702;0.48107659178155465	0.0273668	0.948055	0.039357	0.221541	0.21328	0.348121	0.5284	0.0828778	0.146897	NA	NA	NA	-0.0251672	0.938653	0.960851	-0.377964	0.325875	0.455635	NA	NA	NA	NA	NA	NA	0.273524
s__GGB28949_SGB41656|t__SGB41656	0.156671	HF	85	126		0.0275977	0.01287	yes	6	0.579731	0.811253	-0.39783908470269236;0.7111814027710547	0.08004	0.553778	0.399383	0.105284	0.553466	0.697848	1.30541	6.23346e-05	0.000275389	-0.186961	0.422593	0.664906	0.408733	0.215987	0.363578	0.180316	0.637014	0.731737	NA	NA	NA	-0.817516	0.0122123	0.0804327	0.817153
s__GGB30448_SGB43502|t__SGB43502	-0.155292	LF	168	156		0.0914683	0.143666	yes	6	0.356423	0.650472	-0.4853402014756224;0.17475692917924537	0.0283559	-0.922202	0.110119	-0.0821781	0.643634	0.782069	0.0209102	0.944448	0.981022	0.329945	0.158531	0.3884	-0.0821967	0.801609	0.855237	NA	NA	NA	-0.868938	0.0165627	0.106153	-0.263234	0.404553	0.619043	0.69435
s__GGB31851_SGB45230|t__SGB45230	0.154491	HF	91	116		0.110355	0.0584156	yes	7	0.205643	0.484257	-0.08475808956667896;0.39374028770774666	0.0149001	1.26564	0.0409002	0.595434	0.0009776	0.00425256	0.352242	0.243699	0.338662	0.106855	0.646324	0.821316	-0.258785	0.430614	0.562397	0.0250352	0.94766	0.956951	0.0599805	0.866445	0.903473	-0.25875	0.412543	0.625362	0.492115
s__GGB29006_SGB41725|t__SGB41725	-0.153768	LF	8	24		0.00154449	0.027081	yes	4	0.164752	0.444336	-0.37070673058790304;0.063170400232817	0.0122507	-1.38927	0	-0.0656433	0.711691	0.83222	NA	NA	NA	-0.0609977	0.793285	0.872105	-0.558031	0.0939703	0.208203	-0.479046	0.215439	0.393845	NA	NA	NA	NA	NA	NA	0
s__GGB28917_SGB41613|t__SGB41613	0.152721	HF	61	32		0.173764	0.0377226	yes	5	0.141035	0.405245	-0.05063747465757293;0.3560793312716035	0.010765	1.47195	0	-0.013732	0.938361	0.967268	0.234706	0.43554	0.555689	NA	NA	NA	0.341993	0.299093	0.429503	0.395695	0.304095	0.455635	0.270621	0.448702	0.702369	NA	NA	NA	0
s__GGB28955_SGB41663|t__SGB41663	0.149429	HF	87	173		0.125266	0.0651388	yes	6	0.286261	0.580474	-0.12522540638735316;0.4240824540618622	0.0196363	1.06636	0.054546	0.0142075	0.936232	0.967268	NA	NA	NA	0.284041	0.224154	0.45272	0.721407	0.032405	0.106356	-0.338923	0.377522	0.499759	-0.129193	0.717256	0.826603	0.456188	0.151795	0.357778	0.403582
s__Rikenellaceae_bacterium|t__SGB48104	0.147819	HF	19	29		0.00400453	0.00836457	yes	3	0.772776	0.917125	-0.855573910279443;1.1512122047461983	0.262078	0.288746	0.69129	-0.0860664	0.628032	0.767399	NA	NA	NA	NA	NA	NA	1.1506	0.00106987	0.0101303	-0.613146	0.115961	0.279938	NA	NA	NA	NA	NA	NA	0.852389
s__GGB28949_SGB41655|t__SGB41655	0.147335	HF	166	203		0.161044	0.0744578	yes	7	0.638674	0.837759	-0.46766700772434344;0.7623372002342452	0.0984557	0.469554	0.608715	-0.0778596	0.661148	0.796675	0.133566	0.656568	0.759499	-0.0997469	0.668374	0.830624	2.03278	2.52453e-07	1.52986e-05	-0.376543	0.327666	0.456076	0.204207	0.567275	0.773269	-0.615628	0.0553542	0.182806	0.815277
s__Clostridium_cocleatum|t__SGB6748	0.146365	HF	121	142		0.20757	0.718097	yes	7	0.273386	0.567503	-0.1155500910085848;0.4082790993331288	0.0178569	1.0953	0.0593823	-0.0492451	0.781561	0.871741	0.725494	0.0187413	0.0410919	0.292764	0.21036	0.437592	0.607536	0.0691728	0.173474	-0.0489062	0.897971	0.92491	-0.191428	0.591731	0.784686	-0.10641	0.735313	0.835981	0.473104
s__GGB28416_SGB40998|t__SGB40998	-0.145836	LF	9	16		0.00200809	0.00747043	yes	4	0.18708	0.466402	-0.36250093021565527;0.07082874008353274	0.0122198	-1.31927	0	-0.131809	0.458307	0.613426	NA	NA	NA	-0.278329	0.233535	0.456658	0.153222	0.639859	0.751463	-0.194356	0.611136	0.715306	NA	NA	NA	NA	NA	NA	0
s__Lachnospiraceae_bacterium_MD329|t__SGB42354	-0.144527	LF	78	71		0.0109003	0.0204965	yes	7	0.306827	0.602646	-0.42172700256526097;0.1326738491974839	0.0200021	-1.0219	0.0732546	-0.133852	0.451381	0.606021	0.461411	0.128573	0.217472	0.0592297	0.799144	0.875739	0.108746	0.739649	0.823406	-0.642085	0.100444	0.256506	-0.483065	0.177835	0.401776	-0.508956	0.110826	0.278523	0.490315
s__GGB29549_SGB42343|t__SGB42343	0.144361	HF	9	12		0.008185	0.00298758	yes	3	0.530528	0.759383	-0.3067671354232354;0.595489567718441	0.0529771	0.627201	0.101933	0.474252	0.00824384	0.0273746	NA	NA	NA	0.0715345	0.758621	0.856585	NA	NA	NA	-0.377964	0.325875	0.455635	NA	NA	NA	NA	NA	NA	0.63718
s__GGB29668_SGB42476|t__SGB42476	0.144095	HF	50	50		0.185259	0.0981565	yes	5	0.433968	0.697802	-0.21687026690315836;0.505060956702433	0.0339172	0.78242	0.108823	0.491477	0.00622443	0.0218357	NA	NA	NA	0.349877	0.135121	0.356942	NA	NA	NA	-0.673729	0.0855121	0.229572	0.18643	0.601427	0.785187	-0.0696171	0.824892	0.875446	0.57939
s__GGB28393_SGB40973|t__SGB40973	-0.13988	LF	4	15		0.000146737	0.000629205	yes	5	0.175246	0.45689	-0.3421358468380772;0.06237518831449959	0.0106485	-1.35554	0.000216055	-0.283592	0.111662	0.213039	-0.152217	0.612437	0.717556	0.00645057	0.977888	0.993169	0.341993	0.299093	0.429503	-0.40341	0.294943	0.455635	NA	NA	NA	NA	NA	NA	0.00382335
s__GGB28779_SGB41432|t__SGB41432	-0.139608	LF	89	144		0.056685	0.0516875	yes	7	0.435836	0.697802	-0.4907593439440406;0.21154251035912391	0.0320978	-0.779245	0.154097	-0.0365212	0.837063	0.908035	0.504637	0.0972352	0.170305	-0.0792171	0.733649	0.856585	0.351367	0.286232	0.429503	-0.475611	0.218658	0.393845	-0.882786	0.0149662	0.104336	-0.328117	0.299878	0.506001	0.701813
s__GGB28381_SGB40961|t__SGB40961	-0.139051	LF	12	26		0.00574208	0.0242047	yes	4	0.448302	0.701272	-0.49848232240783585;0.22038129841633267	0.0336295	-0.75825	0.0743603	-0.193449	0.276861	0.415291	-0.393163	0.193924	0.295494	0.328191	0.160732	0.391	NA	NA	NA	-0.530764	0.171234	0.343295	NA	NA	NA	NA	NA	NA	0.568948
s__GGB28912_SGB41606|t__SGB41606	0.138433	HF	34	45		0.00596322	0.00252202	yes	4	0.20139	0.476897	-0.07394028191262775;0.35080587696898724	0.0117405	1.2776	0	0.205091	0.249085	0.385594	-0.0755254	0.801348	0.865854	0.00368182	0.987378	0.993169	NA	NA	NA	0.60928	0.118178	0.280899	NA	NA	NA	NA	NA	NA	0
s__Muribaculaceae_bacterium|t__SGB21431	0.136675	HF	59	108		0.200844	0.289184	yes	4	0.772901	0.917125	-0.791599541606572;1.06494988966871	0.224306	0.288582	0.811985	-0.056418	0.750741	0.852669	NA	NA	NA	0.721492	0.00250182	0.0221529	0.976466	0.0046727	0.0277613	-1.19118	0.00384801	0.054047	NA	NA	NA	NA	NA	NA	0.881668
s__bacterium_1xD42_87|t__SGB29426	-0.136588	LF	38	57		0.120143	0.17903	yes	5	0.672654	0.860748	-0.7702163869182366;0.49703989701560786	0.10451	-0.422508	0.451224	-0.120493	0.497731	0.652148	NA	NA	NA	0.345026	0.140552	0.359772	0.449344	0.174665	0.316907	0.0517729	0.892028	0.921862	-1.34073	0.000296532	0.00657761	NA	NA	NA	0.883955
s__GGB28793_SGB41446|t__SGB41446	-0.136078	LF	93	135		0.135708	0.0513185	yes	7	0.480428	0.720643	-0.5140634327293071;0.24190831249591424	0.0371911	-0.705614	0.188256	-0.305849	0.0864309	0.174872	0.225637	0.45338	0.573506	0.532617	0.0240193	0.108403	-1.05321	0.00247174	0.0182668	-0.566811	0.1449	0.329221	-0.128744	0.718196	0.826603	0.0791532	0.801393	0.869693	0.722709
s__GGB28895_SGB41576|t__SGB41576	0.134819	HF	38	76		0.0706744	0.0475622	yes	4	0.213051	0.491922	-0.07738842825749356;0.3470261272255021	0.0117222	1.24522	0	0.154588	0.384559	0.539624	-0.178891	0.551791	0.672141	0.215439	0.355721	0.5981	NA	NA	NA	0.329783	0.390343	0.511085	NA	NA	NA	NA	NA	NA	0
s__GGB24134_SGB35937|t__SGB35937	-0.133166	LF	26	29		0.00425186	0.00482679	yes	3	0.570363	0.800702	-0.5930760758994768;0.326743122189995	0.0550596	-0.567517	0.0958635	-0.0152929	0.931371	0.964635	0.121888	0.684854	0.785724	NA	NA	NA	NA	NA	NA	-0.745923	0.0583786	0.178604	NA	NA	NA	NA	NA	NA	0.442
s__GGB30466_SGB43544|t__SGB43544	0.132054	HF	91	100		0.0275044	0.0963508	yes	5	0.653711	0.847117	-0.44489359854606914;0.7090017306864314	0.0866484	0.448613	0.373073	-0.323774	0.0696737	0.149301	1.30632	6.17121e-05	0.000275389	-0.319404	0.172113	0.401596	0.0111913	0.972698	0.989018	NA	NA	NA	0.118669	0.7394	0.831747	NA	NA	NA	0.840936
s__bacterium_1XD42_54|t__SGB29418	-0.131713	LF	212	227		0.0371621	0.0350499	yes	7	0.323795	0.624768	-0.3933518802922927;0.1299268361423775	0.0178194	-0.986688	0.0593833	-0.516084	0.00411335	0.0149109	-0.194717	0.517302	0.640675	-0.200008	0.391072	0.641806	0.616319	0.0654138	0.169405	-0.122309	0.748647	0.823245	-0.238631	0.503959	0.732852	0.202179	0.521371	0.679777	0.501385
s__GGB30048_SGB42949|t__SGB42949	-0.131143	LF	19	63		0.00250907	0.0115554	yes	3	0.351291	0.649221	-0.40691118146717925;0.1446251810935974	0.0197959	-0.932088	0.0157394	-0.125534	0.479949	0.638024	NA	NA	NA	-0.332477	0.155394	0.3884	0.268927	0.412923	0.546363	NA	NA	NA	NA	NA	NA	NA	NA	NA	0.180202
s__GGB33432_SGB65123|t__SGB65123	-0.13064	LF	77	75		0.0628904	0.06074	yes	5	0.562701	0.792486	-0.5730015162647728;0.31172184176840145	0.0509381	-0.578834	0.19051	0.419992	0.0190246	0.0551713	NA	NA	NA	-0.105665	0.649996	0.821316	NA	NA	NA	-0.818663	0.0389807	0.165	-0.574859	0.109589	0.29357	0.197846	0.530297	0.679777	0.791877
s__Muribaculaceae_bacterium_Isolate_013_NCI|t__SGB27767	-0.129788	LF	32	81		0.115878	0.28284	yes	4	0.683541	0.862798	-0.7538372007525618;0.4942605484459661	0.101374	-0.407637	0.328747	-0.483069	0.00714617	0.0246713	NA	NA	NA	-0.118055	0.61222	0.800607	0.811896	0.0168819	0.0691247	-0.685866	0.080309	0.219606	NA	NA	NA	NA	NA	NA	0.782209
s__GGB29622_SGB42426|t__SGB42426	-0.12838	LF	78	80		0.34496	0.130235	yes	5	0.348881	0.649221	-0.39699211931062883;0.14023159730574616	0.0187818	-0.936762	0.0371438	-0.349392	0.0504736	0.114354	NA	NA	NA	-0.103571	0.656473	0.824395	0.49139	0.138636	0.265866	0.0671074	0.860355	0.907337	-0.298561	0.403438	0.669652	NA	NA	NA	0.355936
s__GGB30448_SGB43504|t__SGB43504	0.127814	HF	212	224		0.117361	0.148974	yes	6	0.425035	0.697802	-0.1862264601569975;0.44185428309080643	0.0256719	0.797717	0.0944398	0.234206	0.188383	0.320103	0.539867	0.076609	0.139977	0.116652	0.616447	0.800914	0.516294	0.120272	0.239752	NA	NA	NA	-0.542425	0.130793	0.331011	0.0592844	0.850537	0.887719	0.627879
s__Clostridiales_bacterium|t__SGB59899	-0.126085	LF	85	124		0.02622	0.026065	yes	6	0.5188	0.752432	-0.5091101604819498;0.25694037380477697	0.0381894	-0.645196	0.153504	-0.276525	0.120799	0.228468	-0.0754661	0.8015	0.865854	-0.00535225	0.981652	0.993169	0.687273	0.040984	0.124181	-0.967527	0.0161582	0.115555	NA	NA	NA	-0.21546	0.494519	0.665163	0.573951
s__GGB27918_SGB40356|t__SGB40356	0.124668	HF	96	50		3.46922	0.989568	yes	3	0.480083	0.720643	-0.22135296141509286;0.4706886526081133	0.0311668	0.706168	0.047332	8.68636e-16	1	1	NA	NA	NA	NA	NA	NA	NA	NA	NA	NA	NA	NA	0.472952	0.186993	0.414785	-0.134446	0.669401	0.799097	0.497744
s__GGB28430_SGB41013|t__SGB41013	-0.123034	LF	12	66		0.00330322	0.121119	yes	4	0.544341	0.771591	-0.5207932866158296;0.27472576744213223	0.041184	-0.606261	0.11012	-0.223679	0.208917	0.345546	-0.696306	0.0237677	0.0491974	0.182655	0.43332	0.672528	NA	NA	NA	NA	NA	NA	NA	NA	NA	0.221163	0.483228	0.659839	0.624508
s__GGB28852_SGB41519|t__SGB41519	-0.122894	LF	120	123		0.50633	0.0899128	yes	7	0.165239	0.444336	-0.296474874561357;0.050687029158323876	0.00784318	-1.38766	0	-0.169768	0.339737	0.486137	0.00906099	0.975911	0.981022	-0.279505	0.231581	0.456658	-0.672795	0.0451905	0.13263	0.0791033	0.835739	0.887434	0.0859837	0.809506	0.87036	0.129477	0.68091	0.802802	0
s__GGB28317_SGB40889|t__SGB40889	0.121396	HF	41	71		0.0303321	0.0315075	yes	3	0.787573	0.921084	-0.7616064605706926;1.004399063435303	0.202961	0.269463	0.55039	0.0588876	0.740219	0.847947	NA	NA	NA	0.906411	0.000179342	0.00615142	-0.67632	0.044133	0.131101	NA	NA	NA	NA	NA	NA	NA	NA	NA	0.890972
s__GGB42619_SGB59815|t__SGB59815	0.119374	HF	85	44		0.184717	0.0188752	yes	3	0.65052	0.845484	-0.3970765449884389;0.6358236703595758	0.0694296	0.453039	0.15823	2.85223e-15	1	1	NA	NA	NA	NA	NA	NA	NA	NA	NA	NA	NA	NA	0.612895	0.0883429	0.247766	-0.307975	0.330173	0.538471	0.741355
s__Lachnospiraceae_bacterium_A4|t__SGB5158	0.119137	HF	141	126		0.822992	0.277069	yes	6	0.190607	0.466402	-0.059279434399540656;0.2975540152580749	0.00828627	1.30878	0	0.051146	0.773357	0.866785	-0.25756	0.392474	0.514513	0.0558692	0.810313	0.88515	0.290361	0.377037	0.507744	NA	NA	NA	0.421803	0.238787	0.46987	0.221163	0.483228	0.659839	0
s__GGB28765_SGB41415|t__SGB41415	0.118906	HF	153	147		0.282603	0.0622952	yes	7	0.53403	0.761906	-0.25586354058652183;0.4936763247553796	0.0365609	0.621866	0.184488	0.632651	0.000473046	0.00224925	0.716823	0.020124	0.0431646	-0.0810626	0.727692	0.856585	0.48803	0.141277	0.269227	-0.234199	0.54051	0.654971	-0.188202	0.59798	0.785187	-0.617666	0.0545848	0.182806	0.762933
s__bacterium_D16_76|t__SGB43258	0.117231	HF	73	97		0.0159452	0.0239102	yes	4	0.638839	0.837759	-0.37235120983158226;0.6068123634820268	0.0623934	0.469323	0.190258	0.731672	5.87275e-05	0.000359809	-0.0820311	0.784653	0.860212	0.0721819	0.756506	0.856585	-0.453299	0.170993	0.312114	NA	NA	NA	NA	NA	NA	NA	NA	NA	0.809402
s__GGB29009_SGB41729|t__SGB41729	-0.115296	LF	36	40		0.0747	0.0150069	yes	3	0.281271	0.577488	-0.32502742987483646;0.09443610963967665	0.0114503	-1.07747	0	-0.136851	0.441325	0.599926	NA	NA	NA	-0.0762332	0.743316	0.856585	NA	NA	NA	NA	NA	NA	-0.11569	0.745708	0.834646	NA	NA	NA	0
s__Hungateiclostridiaceae_unclassified_SGB43256|t__SGB43256	-0.114334	LF	72	88		0.137381	0.0481527	yes	6	0.607863	0.827398	-0.5510599254564492;0.3223909433194679	0.0496484	-0.513127	0.234765	-0.111831	0.529102	0.674954	-0.886082	0.00459567	0.0117514	0.428819	0.0678775	0.211654	-0.268555	0.413564	0.546363	NA	NA	NA	-0.473248	0.186721	0.414785	0.595721	0.0633757	0.192139	0.775532
s__GGB28383_SGB40963|t__SGB40963	0.113713	HF	7	25		0.0131039	0.0412674	yes	4	0.269852	0.563478	-0.08827840821439904;0.3157052347744859	0.0106208	1.1034	0	-0.00613731	0.972429	0.98603	NA	NA	NA	0.225679	0.333429	0.57492	NA	NA	NA	0.34109	0.374522	0.499575	0.154507	0.665005	0.811306	NA	NA	NA	0
s__GGB31841_SGB45219|t__SGB45219	0.113484	HF	63	47		0.0760284	0.0306363	yes	6	0.28034	0.577488	-0.09255288235363367;0.31951994967437597	0.0110503	1.07956	0.0121886	0.349588	0.0503453	0.114354	0.215259	0.474309	0.592386	-0.197419	0.397208	0.642653	NA	NA	NA	-0.0525165	0.890488	0.921862	-0.0921962	0.796041	0.87036	0.375773	0.236012	0.450783	0.241169
s__GGB30311_SGB43288|t__SGB43288	-0.113381	LF	25	53		0.0258303	0.0991039	yes	3	0.496555	0.737259	-0.4402249712771755;0.213462359700498	0.0278079	-0.679919	0.0369021	-0.29744	0.0953553	0.188543	NA	NA	NA	-0.124523	0.5929	0.800607	0.341993	0.299093	0.429503	NA	NA	NA	NA	NA	NA	NA	NA	NA	0.369976
s__GGB28382_SGB40962|t__SGB40962	-0.113232	LF	58	113		0.103839	0.370975	yes	7	0.609859	0.827398	-0.5481647649779406;0.32170024883493414	0.0492415	-0.510275	0.271038	-0.150989	0.395697	0.551693	-1.20261	0.000191438	0.000699577	0.419932	0.0736726	0.223626	0.341993	0.299093	0.429503	0.392542	0.307892	0.455635	-0.548964	0.126276	0.327781	0.0273689	0.930668	0.940516	0.782109
s__GGB28379_SGB40959|t__SGB40959	-0.112471	LF	77	85		0.461651	0.51282	yes	5	0.419536	0.693421	-0.38555883159080406;0.16061631019252967	0.019413	-0.807227	0.0415964	-0.373132	0.036878	0.0906324	NA	NA	NA	0.312871	0.180964	0.417695	NA	NA	NA	-0.374616	0.330105	0.45741	0.032508	0.927372	0.942828	-0.282105	0.371993	0.587196	0.515396
s__GGB27890_SGB40324|t__SGB40324	-0.110596	LF	45	87		0.10448	0.209782	yes	4	0.813006	0.935632	-1.0269734825736412;0.80578120588756	0.218593	-0.236549	0.789239	-0.506554	0.00483777	0.017392	NA	NA	NA	0.166476	0.475027	0.702515	1.05533	0.00242789	0.0182668	-1.19165	0.00383581	0.054047	NA	NA	NA	NA	NA	NA	0.884356
s__GGB28759_SGB41406|t__SGB41406	-0.108735	LF	4	33		0.0125012	0.0542132	yes	4	0.455897	0.703109	-0.39456539415936237;0.17709537024597838	0.0212669	-0.745619	0.0273889	-0.359264	0.0443764	0.105485	NA	NA	NA	-0.0867236	0.709524	0.856585	0.123336	0.706302	0.800978	0.377964	0.325875	0.455635	NA	NA	NA	NA	NA	NA	0.336576
s__GGB29002_SGB41718|t__SGB41718	-0.108442	LF	41	70		0.0333081	0.0434184	yes	6	0.233138	0.523664	-0.2867052548127514;0.06982159410861538	0.00827203	-1.19231	0	-0.185008	0.298287	0.439848	-0.0992333	0.741017	0.830838	0.150668	0.517854	0.7401	-0.0858471	0.793002	0.852055	NA	NA	NA	-0.0826045	0.816855	0.87036	-0.442326	0.164337	0.357778	0
s__Phocaeicola_vulgatus|t__SGB1814	-0.107359	LF	82	78		0.95416	0.956262	yes	4	0.815333	0.935632	-1.008326820029669;0.7936097768039567	0.211304	-0.233552	0.751628	-0.397689	0.0262527	0.0706376	-0.954694	0.00240594	0.00671848	NA	NA	NA	-0.189037	0.564055	0.681344	1.26038	0.00241639	0.0439214	NA	NA	NA	NA	NA	NA	0.847407
s__bacterium_c_19|t__SGB77368	-0.106817	LF	11	37		0.00222648	0.00265139	yes	4	0.458412	0.704507	-0.3891788573164554;0.17554486555889637	0.0207539	-0.741465	0.0285767	0.101617	0.567351	0.707156	-0.532829	0.0804071	0.144245	-0.211038	0.365589	0.611692	NA	NA	NA	0.135378	0.722898	0.800629	NA	NA	NA	NA	NA	NA	0.359861
s__GGB28398_SGB40979|t__SGB40979	-0.105122	LF	33	77		0.00637297	0.0754457	yes	4	0.5229	0.753389	-0.4276204695715312;0.21737709557406373	0.0270735	-0.638882	0.0495636	-0.0446875	0.801328	0.888892	-0.394436	0.192508	0.295494	NA	NA	NA	NA	NA	NA	-0.549949	0.156782	0.336954	0.247704	0.487925	0.727111	NA	NA	NA	0.410902
s__GGB28845_SGB41512|t__SGB41512	-0.102136	LF	15	24		0.0016975	0.00285894	yes	4	0.355427	0.650472	-0.31876103578070136;0.11448918884717502	0.0122153	-0.924115	0	-0.150133	0.398374	0.553347	NA	NA	NA	0.0170639	0.941552	0.978643	0.103096	0.752704	0.826338	-0.504487	0.192712	0.369167	NA	NA	NA	NA	NA	NA	0
s__GGB42598_SGB59794|t__SGB59794	0.102126	HF	61	56		0.124341	0.0316331	yes	3	0.703113	0.881847	-0.4230781394301124;0.62732945871506	0.0718032	0.381121	0.177623	-0.0438187	0.805112	0.888892	NA	NA	NA	-0.264122	0.258086	0.481106	NA	NA	NA	NA	NA	NA	0.641206	0.0748255	0.219969	NA	NA	NA	0.79774
s__Lachnospiraceae_bacterium|t__SGB41618	0.101993	HF	132	147		0.145037	0.0671425	yes	7	0.607596	0.827398	-0.2873028787448597;0.49128938159618973	0.0394501	0.513508	0.204001	0.471608	0.00860154	0.0279811	-0.356852	0.237668	0.336601	0.0513201	0.825494	0.896027	0.667302	0.0468827	0.134014	0.699789	0.074676	0.211696	-0.713164	0.0480158	0.177513	0.0913183	0.771686	0.857133	0.779222
s__GGB28388_SGB40968|t__SGB40968	-0.101751	LF	9	26		0.00276695	0.00316017	yes	3	0.611221	0.827398	-0.4940782853543118;0.29057611651744847	0.0400668	-0.508331	0.0661403	0.192284	0.279754	0.418188	NA	NA	NA	-0.239253	0.305325	0.553205	NA	NA	NA	-0.53244	0.169932	0.343295	NA	NA	NA	NA	NA	NA	0.582081
s__GGB28437_SGB41020|t__SGB41020	0.0999576	HF	128	145		0.039202	0.0377354	yes	7	0.612048	0.827398	-0.2863503293512499;0.48626557059111214	0.0388468	0.507152	0.199817	0.0507359	0.775125	0.866785	1.18919	0.000221034	0.000788521	0.297108	0.203729	0.437592	-0.21091	0.520079	0.648494	-0.109851	0.773469	0.841556	-0.0707993	0.842651	0.893943	-0.484629	0.128434	0.318582	0.696498
s__GGB29004_SGB41721|t__SGB41721	-0.0993217	LF	51	27		0.0848599	0.0215941	yes	6	0.409165	0.685297	-0.3351817350485505;0.13653841364393932	0.0144809	-0.825364	0.0274577	-0.0247242	0.88927	0.943494	NA	NA	NA	-0.235349	0.313239	0.559589	0.0894752	0.784473	0.84744	-0.440201	0.253983	0.433694	0.26869	0.451934	0.702369	-0.567692	0.0763381	0.218294	0.295371
s__Lachnospiraceae_unclassified_SGB41402|t__SGB41402	0.096602	HF	44	71		0.0108333	0.00964758	yes	5	0.679952	0.860748	-0.3623719891421391;0.5555760165488401	0.0548358	0.412529	0.199678	0.406377	0.0231928	0.0634519	0.321126	0.287315	0.391914	0.066055	0.776591	0.859141	0.369669	0.262256	0.424939	-0.966516	0.0162587	0.115555	NA	NA	NA	NA	NA	NA	0.640702
s__GGB27697_SGB40070|t__SGB40070	-0.0960909	LF	38	46		0.130949	0.144252	yes	3	0.746782	0.903565	-0.6793879821393662;0.4872062117490208	0.0885661	-0.322885	0.182414	0.210411	0.237069	0.372899	NA	NA	NA	NA	NA	NA	0.0724002	0.824828	0.873228	-0.794028	0.0447872	0.169899	NA	NA	NA	NA	NA	NA	0.646558
s__GGB28897_SGB41579|t__SGB41579	0.0959536	HF	75	56		0.305942	0.1008	yes	4	0.737548	0.897298	-0.4652758324667315;0.6571830111438718	0.0819915	0.335102	0.274277	-0.0125613	0.943607	0.970376	NA	NA	NA	0.786488	0.00103576	0.012688	-0.654923	0.0509011	0.141496	NA	NA	NA	0.145872	0.682659	0.812385	NA	NA	NA	0.809942
s__GGB28980_SGB41692|t__SGB41692	0.0958902	HF	133	140		0.10287	0.0205882	yes	7	0.441376	0.697916	-0.14823483198748863;0.3400152824031766	0.0155136	0.769871	0.0446193	0.0402367	0.820757	0.900123	0.424745	0.161082	0.261979	-0.272733	0.242997	0.461114	0.477695	0.149655	0.28165	-0.377964	0.325875	0.455635	0.425946	0.234242	0.464674	-0.0686935	0.827176	0.875446	0.409779
s__Clostridiales_bacterium|t__SGB82513	0.0956978	HF	28	38		0.000503432	0.000448212	yes	4	0.440657	0.697916	-0.14755428370012882;0.33894989884442195	0.0154028	0.771084	0.0126735	0.303157	0.0892116	0.178834	-0.266509	0.37636	0.499563	0.102127	0.660958	0.824395	-0.113907	0.727791	0.816744	NA	NA	NA	NA	NA	NA	NA	NA	NA	0.220863
s__GGB28909_SGB41602|t__SGB41602	-0.0954944	LF	34	16		0.0116903	0.0150565	yes	3	0.40762	0.685297	-0.3215193789240328;0.130530572098444	0.0132984	-0.82809	0	-0.0330831	0.852214	0.919884	NA	NA	NA	NA	NA	NA	NA	NA	NA	NA	NA	NA	-0.037841	0.915499	0.938579	-0.442326	0.164337	0.357778	0
s__GGB30461_SGB63209|t__SGB63209	0.0945538	HF	162	174		0.0548333	0.0577779	yes	6	0.751746	0.907066	-0.49129326188585987;0.6804009285832606	0.0893422	0.316338	0.470778	0.898441	1.08998e-06	1.07759e-05	0.988302	0.00173622	0.00489449	0.0724243	0.755715	0.856585	-0.574529	0.0849873	0.201181	NA	NA	NA	-0.763001	0.0346856	0.154603	-0.116196	0.712045	0.832251	0.903178
s__Lachnospiraceae_unclassified_SGB41424|t__SGB41424	0.0934442	HF	130	166		0.196754	0.106009	yes	7	0.763902	0.91368	-0.5163234178309074;0.7032117230760421	0.0967869	0.300361	0.598753	0.299446	0.093162	0.185897	1.58898	2.42548e-06	1.46519e-05	0.217667	0.350791	0.595651	0.115678	0.723736	0.815212	-0.4503	0.243505	0.420352	-0.00409995	0.990827	0.996904	-1.17638	0.000496004	0.0099144	0.856069
s__GGB30457_SGB43521|t__SGB43521	0.0914653	HF	103	161		0.40447	0.137811	yes	5	0.778167	0.917125	-0.5449077629678474;0.7278383950233822	0.105417	0.281709	0.470239	0.830755	5.88291e-06	4.79509e-05	-0.853192	0.00620835	0.0153139	0.601657	0.0110905	0.0603815	NA	NA	NA	NA	NA	NA	-0.510285	0.154875	0.366387	0.306373	0.332668	0.538471	0.906015
s__GGB24102_SGB40205|t__SGB40205	-0.0901281	LF	29	64		0.104996	0.510214	yes	3	0.664725	0.856322	-0.4977227376825526;0.3174666101704975	0.0432459	-0.433399	0.079786	-0.224635	0.206987	0.343661	NA	NA	NA	0.293634	0.20902	0.437592	-0.432918	0.190575	0.333782	NA	NA	NA	NA	NA	NA	NA	NA	NA	0.620634
s__GGB28399_SGB40980|t__SGB40980	-0.0901207	LF	22	47		0.035284	0.080583	yes	5	0.711516	0.881956	-0.5677477532018254;0.38750639291585176	0.0593835	-0.369821	0.229107	-0.22105	0.214291	0.348121	NA	NA	NA	0.583219	0.0137181	0.068921	0.341993	0.299093	0.429503	-0.502374	0.194525	0.369167	-0.68355	0.0578491	0.196044	NA	NA	NA	0.810004
s__GGB28769_SGB41421|t__SGB41421	-0.0832373	LF	184	218		0.131343	0.0485898	yes	7	0.633875	0.837759	-0.42577739868176456;0.25930284227015477	0.0305429	-0.47628	0.143569	-0.224681	0.206894	0.343661	-0.349628	0.247168	0.341877	0.538388	0.0225723	0.104626	-0.525561	0.113964	0.231753	0.650443	0.096301	0.249612	-0.496131	0.166511	0.38329	-0.0475563	0.879844	0.90838	0.691113
s__GGB27866_SGB40300|t__SGB40300	-0.082566	LF	46	98		0.039708	0.136721	yes	4	0.83488	0.942326	-0.8589221984591038;0.6937902164568921	0.156895	-0.208447	0.546001	-0.338876	0.0577329	0.128132	NA	NA	NA	0.0309115	0.89434	0.946762	0.960425	0.00532287	0.0310159	-1.013	0.0121884	0.10179	NA	NA	NA	NA	NA	NA	0.827087
s__GGB30461_SGB43531|t__SGB43531	0.0810457	HF	79	100		0.17833	0.114237	yes	4	0.591576	0.819969	-0.21500945800438212;0.37710083328409727	0.0228157	0.536554	0.0384489	0.0641486	0.71797	0.837311	-0.248746	0.408759	0.528352	0.458999	0.0509658	0.177451	-0.133261	0.683946	0.784311	NA	NA	NA	NA	NA	NA	NA	NA	NA	0.410316
s__GGB28925_SGB41622|t__SGB41622	0.0795816	HF	52	20		0.0179348	0.00387411	yes	4	0.704673	0.881847	-0.3319527315942095;0.49111594827141075	0.0440859	0.379021	0.107617	0.413905	0.0207985	0.0587491	NA	NA	NA	NA	NA	NA	0.413413	0.210881	0.358972	-0.237127	0.535495	0.651448	-0.357172	0.317964	0.587752	NA	NA	NA	0.702065
s__GGB28929_SGB41629|t__SGB41629	0.0792434	HF	29	34		0.0268112	0.0167578	yes	5	0.731093	0.894465	-0.3726900897982399;0.5311768506285751	0.0531664	0.343672	0.19872	0.622564	0.000577751	0.00261793	NA	NA	NA	-0.00758682	0.973994	0.993169	0.52102	0.11702	0.234816	-0.649141	0.0969369	0.249612	-0.269371	0.450793	0.702369	NA	NA	NA	0.785859
s__GGB28792_SGB41445|t__SGB41445	0.0757968	HF	57	62		0.0291058	0.0165359	yes	4	0.733876	0.89537	-0.36118326701065484;0.512776889169297	0.0497063	0.339974	0.132012	0.454279	0.0113131	0.035661	NA	NA	NA	NA	NA	NA	NA	NA	NA	0.377964	0.325875	0.455635	-0.0646005	0.856268	0.900558	-0.528454	0.0981822	0.260456	0.706918
s__GGB28880_SGB41560|t__SGB41560	0.0752295	HF	12	40		0.0314609	0.0660899	yes	3	0.521572	0.753389	-0.1548287809296179;0.30528783986725117	0.0137773	0.640924	0	0.069337	0.696261	0.820796	NA	NA	NA	0.167101	0.473377	0.702515	NA	NA	NA	-0.198524	0.603547	0.709549	NA	NA	NA	NA	NA	NA	0
s__Lactobacillus_intestinalis|t__SGB7055	-0.0735939	LF	38	47		0.388726	0.385135	yes	4	0.831218	0.942326	-0.7503507829935601;0.6031629140536656	0.119221	-0.21314	0.38896	0.231469	0.193571	0.32511	0.667714	0.0298263	0.0604698	NA	NA	NA	-0.454375	0.170004	0.312114	-0.92175	0.0213365	0.119872	NA	NA	NA	NA	NA	NA	0.787403
s__GGB29004_SGB41720|t__SGB41720	-0.0716285	LF	53	18		0.156569	0.0308092	yes	4	0.51569	0.750406	-0.2876148077276089;0.14435773505918392	0.0121434	-0.650004	0	-0.0206915	0.907241	0.95326	NA	NA	NA	NA	NA	NA	NA	NA	NA	0.036926	0.922869	0.941144	-0.133119	0.709057	0.826603	-0.209517	0.50644	0.671737	0
s__GGB27872_SGB40306|t__SGB40306	-0.0709764	LF	55	106		0.0775336	0.482538	yes	4	0.644501	0.840153	-0.3724704340027304;0.23051765334938934	0.0236617	-0.461415	0.0351764	-0.0103437	0.95355	0.975166	NA	NA	NA	-0.105241	0.651306	0.821316	0.302533	0.357576	0.488043	-0.672211	0.0861825	0.229572	NA	NA	NA	NA	NA	NA	0.222869
s__GGB27480_SGB39776|t__SGB39776	-0.0707446	LF	28	48		0.0789963	0.0417845	yes	3	0.588446	0.818221	-0.32700446584269144;0.18551529188703536	0.0170942	-0.541089	0	-0.119233	0.502233	0.654411	NA	NA	NA	NA	NA	NA	-0.166126	0.612035	0.730105	0.358005	0.351644	0.476571	NA	NA	NA	NA	NA	NA	0
s__GGB24102_SGB35895|t__SGB35895	-0.069701	LF	73	90		0.604028	2.53494	yes	3	0.605011	0.827398	-0.33383873597012415;0.19443673612678666	0.0181614	-0.517207	0.00558623	-0.219188	0.218158	0.351476	0.15184	0.613316	0.717556	NA	NA	NA	0.198911	0.543974	0.664613	NA	NA	NA	NA	NA	NA	NA	NA	NA	0.108545
s__GGB30302_SGB43267|t__SGB43267	0.0695111	HF	190	178		0.0722183	0.0356072	yes	6	0.761318	0.91368	-0.3790208483157988;0.5180430493574765	0.052369	0.30375	0.250816	0.534997	0.00296146	0.0112021	-0.469417	0.122225	0.207923	0.273483	0.241713	0.461114	0.741527	0.0281333	0.100891	NA	NA	NA	0.00138397	0.996904	0.996904	-0.745809	0.0214778	0.113015	0.786091
s__GGB30470_SGB43554|t__SGB43554	0.0694881	HF	35	42		0.0445375	0.144647	yes	4	0.635447	0.837759	-0.21780169464307184;0.35677787188809484	0.0214846	0.474074	0.0337086	-0.191859	0.280815	0.418337	-0.00838499	0.977708	0.981022	0.433746	0.0648319	0.209207	0.14416	0.659721	0.76296	NA	NA	NA	NA	NA	NA	NA	NA	NA	0.4959
s__GGB28889_SGB41570|t__SGB41570	-0.0681392	LF	69	72		0.0814123	0.0472498	yes	3	0.831565	0.942326	-0.6960484031277023;0.5597700151351275	0.102632	-0.212694	0.246314	0.408623	0.0224542	0.0623202	-0.0403139	0.893141	0.940817	NA	NA	NA	NA	NA	NA	NA	NA	NA	NA	NA	NA	-0.694105	0.0316756	0.137501	0.817299
s__bacterium_1xD8_6|t__SGB29416	-0.067099	LF	18	36		0.0258014	0.022565	yes	4	0.543229	0.771591	-0.28342741474964805;0.14922946143469581	0.0121819	-0.607937	0	-0.115394	0.516077	0.669577	NA	NA	NA	-0.0987491	0.671493	0.831488	0.132367	0.685949	0.784311	0.0606165	0.873736	0.915202	NA	NA	NA	NA	NA	NA	0
s__GGB28433_SGB41016|t__SGB41016	-0.0667268	LF	46	100		0.00684301	0.115223	yes	5	0.779073	0.917125	-0.5329370667241352;0.3994833792962003	0.0565785	-0.280527	0.208763	-0.188968	0.288101	0.426272	-0.634827	0.0384535	0.0739106	0.586716	0.0131805	0.068921	-0.494657	0.136106	0.264049	0.377964	0.325875	0.455635	NA	NA	NA	NA	NA	NA	0.768126
s__GGB28930_SGB41631|t__SGB41631	-0.0646989	LF	5	34		0.030186	0.0692021	yes	4	0.67757	0.860748	-0.3696909181698682;0.24029311298119127	0.0242139	-0.415781	0.0370965	-0.194429	0.274446	0.414527	NA	NA	NA	0.0891807	0.701689	0.856585	0.341993	0.299093	0.429503	-0.551976	0.155313	0.336954	NA	NA	NA	NA	NA	NA	0.315983
s__GGB28911_SGB41605|t__SGB41605	0.0641508	HF	33	42		0.0311481	0.0264425	yes	6	0.706736	0.881909	-0.2700355832254592;0.3983371465466877	0.0290714	0.376244	0.109039	0.655808	0.00029625	0.00155264	-0.354975	0.240111	0.336838	0.182802	0.432951	0.672528	-0.0646798	0.843241	0.881041	-0.508434	0.189358	0.367998	0.0440742	0.901647	0.932211	NA	NA	NA	0.703493
s__Parabacteroides_goldsteinii|t__SGB1941	0.0625965	HF	122	161		0.218076	0.177904	yes	5	0.837846	0.942326	-0.5369108438781707;0.6621037559536151	0.0935571	0.20465	0.38839	-0.00632469	0.971588	0.98603	-0.37904	0.210154	0.312591	0.458491	0.0512176	0.177451	-0.758996	0.0248414	0.0929251	1.07661	0.0081433	0.0811703	NA	NA	NA	NA	NA	NA	0.78401
s__GGB28408_SGB40990|t__SGB40990	-0.0618819	LF	16	31		0.00384835	0.00378113	yes	3	0.848135	0.942326	-0.6952479429334646;0.5714840779921073	0.104423	-0.191498	0.246403	0.173626	0.328909	0.47376	-0.723554	0.0190431	0.0414467	NA	NA	NA	0.341993	0.299093	0.429503	NA	NA	NA	NA	NA	NA	NA	NA	NA	0.770144
s__Clostridiaceae_bacterium|t__SGB41675	-0.0607279	LF	110	154		0.0452271	0.0474561	yes	5	0.879598	0.951269	-0.8464908021583055;0.7250349346916312	0.16072	-0.151479	0.73369	-0.703912	0.000107766	0.000616817	-1.29683	6.85475e-05	0.000294059	0.721556	0.00249971	0.0221529	NA	NA	NA	0.686497	0.0800459	0.219606	0.325021	0.363242	0.633141	NA	NA	NA	0.923858
s__GGB28772_SGB41425|t__SGB41425	0.0601203	HF	58	53		0.086529	0.0153161	yes	5	0.777519	0.917125	-0.35691756120187823;0.4771581795858887	0.045273	0.282554	0.16523	0.0258169	0.88441	0.940632	0.366659	0.2252	0.320476	0.644805	0.00662642	0.0420901	NA	NA	NA	-0.292295	0.445801	0.562255	-0.519572	0.147589	0.358129	NA	NA	NA	0.761963
s__Mucispirillum_schaedleri|t__SGB19472	0.0581308	HF	71	95		0.257386	0.402569	yes	4	0.623002	0.82993	-0.1736354772265294;0.2898971715670275	0.0139826	0.491601	0	-0.0221333	0.90081	0.949247	0.257361	0.392838	0.514513	NA	NA	NA	0.251846	0.442978	0.5736	-0.0851357	0.823422	0.877371	NA	NA	NA	NA	NA	NA	0
s__Desulfovibrionaceae_unclassified_SGB40890|t__SGB40890	0.0579517	HF	81	92		0.127005	0.0862607	yes	3	0.850413	0.942326	-0.5443317172993369;0.6602351982171004	0.0944256	0.188591	0.216951	0.271876	0.127127	0.235319	0.406376	0.179614	0.284308	NA	NA	NA	-0.618877	0.0643527	0.169405	NA	NA	NA	NA	NA	NA	NA	NA	NA	0.705002
s__GGB28330_SGB40904|t__SGB40904	0.0575747	HF	91	139		0.0327256	0.0281285	yes	6	0.803312	0.930822	-0.3955095288376286;0.5106590211844411	0.0534375	0.249063	0.256856	-0.173845	0.3283	0.47376	0.352341	0.243569	0.338662	0.0806372	0.729064	0.856585	1.11026	0.00151911	0.0139482	NA	NA	NA	-0.601934	0.0940876	0.260562	-0.200842	0.524117	0.679777	0.759346
s__GGB28869_SGB41543|t__SGB41543	0.0567333	HF	157	194		0.0834689	0.0768397	yes	7	0.797026	0.925987	-0.3756068655112863;0.4890734570522276	0.0486563	0.257199	0.267766	0.476808	0.00791099	0.0264714	0.35583	0.238996	0.336838	0.776756	0.00118574	0.0138868	0.188862	0.564414	0.681344	-0.176655	0.643841	0.732672	-0.782179	0.0304874	0.148779	-0.567221	0.0765742	0.218294	0.839967
s__Bacteria_unclassified_SGB41586|t__SGB41586	-0.0564386	LF	119	100		0.120054	0.101375	yes	6	0.839466	0.942326	-0.6025032047659891;0.4896260391492407	0.0776204	-0.202576	0.392098	-0.178766	0.314836	0.462577	-1.22234	0.000154787	0.00057271	-0.0446828	0.847762	0.903051	0.900268	0.00859508	0.0432572	0.377964	0.325875	0.455635	-0.0614906	0.863116	0.903473	NA	NA	NA	0.794393
s__Cutibacterium_acnes|t__SGB16955	-0.0550088	LF	27	57		0.00857165	0.387701	yes	3	0.702853	0.881847	-0.3376438304136076;0.2276261336248428	0.0207941	-0.381472	0.0183601	0.0278337	0.875452	0.936681	NA	NA	NA	-0.320695	0.170403	0.401596	0.237753	0.468728	0.59471	NA	NA	NA	NA	NA	NA	NA	NA	NA	0.268645
s__Mammaliicoccus_sciuri|t__SGB7818	0.0542073	HF	10	23		0.00804415	0.00330682	yes	4	0.623395	0.82993	-0.1621608005906218;0.27057535715853254	0.0121864	0.491044	0.00133547	0.0668148	0.706784	0.830949	-0.277891	0.356482	0.477461	0.073484	0.752259	0.856585	NA	NA	NA	0.542282	0.162436	0.33795	NA	NA	NA	NA	NA	NA	0.0127998
s__Bacteria_unclassified_SGB41588|t__SGB41588	0.05361	HF	16	18		0.00843911	0.00125056	yes	4	0.865766	0.943297	-0.5679939098794505;0.6752139025749998	0.100581	0.169039	0.326464	-0.316039	0.0765424	0.158552	NA	NA	NA	0.75865	0.00152045	0.0167308	0.341993	0.299093	0.429503	-0.665343	0.0892726	0.235771	NA	NA	NA	NA	NA	NA	0.855368
s__GGB30145_SGB43072|t__SGB43072	0.0532749	HF	142	155		0.0268735	0.0285085	yes	6	0.79566	0.925987	-0.34993577045514157;0.4564856585886785	0.0423206	0.258969	0.187837	0.0170496	0.923511	0.963909	-0.442949	0.144219	0.238485	0.39934	0.0886911	0.255639	NA	NA	NA	-0.377964	0.325875	0.455635	0.81817	0.0237939	0.134502	-0.33052	0.296396	0.506001	0.750552
s__Clostridiaceae_bacterium|t__SGB41644	-0.0512541	LF	51	36		0.0442028	0.027164	yes	3	0.856549	0.943297	-0.6069807973717524;0.5044725949779628	0.0803915	-0.180769	0.191004	-0.563221	0.00178438	0.00705643	NA	NA	NA	NA	NA	NA	NA	NA	NA	NA	NA	NA	0.335248	0.348413	0.629725	0.156934	0.618343	0.757073	0.845616
s__GGB28846_SGB41513|t__SGB41513	-0.0509493	LF	121	146		0.0161719	0.0357619	yes	7	0.788599	0.921084	-0.42338198035763597;0.32148346910124426	0.0361063	-0.26813	0.181782	0.0440396	0.804149	0.888892	-0.0821466	0.784357	0.860212	0.511384	0.0300697	0.122583	-0.0021925	0.99465	0.995609	-0.202287	0.596736	0.706481	-0.998806	0.00613977	0.0599241	0.36012	0.255793	0.465299	0.777889
s__GGB28959_SGB41668|t__SGB41668	-0.0502569	LF	38	75		0.0082153	0.0158443	yes	5	0.712814	0.881956	-0.3178716592590544;0.2173578537885193	0.0186427	-0.36808	0.0314334	-0.379425	0.0338522	0.0851197	-0.00838499	0.977708	0.981022	0.166741	0.474327	0.702515	0.382974	0.245755	0.404695	-0.138985	0.715848	0.798427	NA	NA	NA	NA	NA	NA	0.444359
s__Lachnospiraceae_bacterium_MD335|t__SGB5155	0.0500254	HF	143	109		0.388424	0.327986	yes	7	0.71258	0.881956	-0.21613019042507842;0.3161810054023153	0.0184399	0.368393	0.0633253	-0.338416	0.0580692	0.128224	0.426753	0.159149	0.260266	0.0685927	0.768253	0.856585	0.632907	0.0587914	0.159052	-0.286986	0.454022	0.567169	-0.145031	0.684389	0.812385	0.303304	0.337482	0.541672	0.531643
s__GGB28946_SGB41652|t__SGB41652	-0.0497867	LF	92	106		0.299972	0.081442	yes	5	0.781022	0.917125	-0.4008169561741779;0.30124361467260363	0.0320758	-0.277987	0.103779	-0.284117	0.111004	0.213039	NA	NA	NA	-0.142055	0.542017	0.761934	0.662042	0.0485549	0.136223	NA	NA	NA	-0.390583	0.275073	0.52364	0.221163	0.483228	0.659839	0.578234
s__GGB30296_SGB43260|t__SGB43260	0.0479254	HF	89	126		0.0498145	0.172775	yes	5	0.8747	0.948314	-0.5477559989277907;0.6436067097994287	0.0923668	0.157691	0.399395	0.397545	0.0263064	0.0706376	NA	NA	NA	-0.425289	0.0701316	0.214778	-0.614951	0.0659875	0.169443	NA	NA	NA	-0.200658	0.574017	0.774519	1.09749	0.00105084	0.0122375	0.84881
s__GGB28908_SGB41601|t__SGB41601	-0.047015	LF	41	50		0.0205359	0.166316	yes	5	0.628716	0.834478	-0.23758983926729002;0.14355978708189052	0.00945407	-0.483534	0	0.00386607	0.98263	0.99175	NA	NA	NA	-0.0276032	0.905591	0.952815	NA	NA	NA	-0.286228	0.455204	0.567169	0.0290134	0.935161	0.946802	-0.275921	0.382474	0.596591	0
s__Lachnospiraceae_bacterium|t__SGB41615	-0.0467387	LF	50	44		0.0691794	0.0356779	yes	5	0.816007	0.935632	-0.4404404585420988;0.34696314692031216	0.0403481	-0.232683	0.136751	-0.119167	0.502467	0.654411	NA	NA	NA	0.43212	0.0658237	0.209207	0.341993	0.299093	0.429503	-0.757693	0.054755	0.177069	-0.29411	0.410457	0.676699	NA	NA	NA	0.651649
s__Staphylococcus_xylosus|t__SGB7847_group	0.0462894	HF	47	20		0.00162479	0.000984437	yes	5	0.835699	0.942326	-0.39116619046540074;0.48374494466092727	0.0498145	0.207397	0.194561	-0.0064977	0.970811	0.98603	0.10852	0.717801	0.807867	-0.140539	0.546327	0.764858	NA	NA	NA	NA	NA	NA	0.800677	0.0268656	0.142505	-0.607309	0.0585934	0.184725	0.765947
s__GGB28798_SGB41451|t__SGB41451	0.0460776	HF	93	105		0.120506	0.0871335	yes	6	0.762052	0.91368	-0.25219201884887943;0.3443472286168855	0.0231583	0.302787	0.0771234	0.214152	0.22887	0.364446	0.208343	0.488553	0.607612	-0.114109	0.624144	0.807854	NA	NA	NA	0.577584	0.137696	0.317524	0.110525	0.756688	0.843068	-0.672443	0.0370957	0.154028	0.483027
s__GGB28766_SGB41417|t__SGB41417	-0.0447846	LF	159	197		0.106139	0.115453	yes	7	0.726647	0.892097	-0.2958727842252056;0.20630357574726155	0.0164112	-0.34959	0.0504309	0.0158471	0.928891	0.964362	-0.00367239	0.990236	0.990236	0.446285	0.0575945	0.191795	0.180593	0.581517	0.699205	-0.192591	0.614361	0.716368	-0.508422	0.15637	0.366387	-0.36543	0.248953	0.46165	0.49972
s__GGB28894_SGB41575|t__SGB41575	-0.0441842	LF	7	45		0.000431356	0.0395273	yes	4	0.865031	0.943297	-0.5536833114067676;0.46531482010179714	0.0675732	-0.169973	0.196039	-0.0324196	0.855145	0.920762	NA	NA	NA	NA	NA	NA	0.341993	0.299093	0.429503	-0.924215	0.0210227	0.119872	0.235498	0.50956	0.732852	NA	NA	NA	0.610894
s__Lachnospiraceae_bacterium|t__SGB41609	0.0433478	HF	220	243		0.191066	0.30799	yes	7	0.849723	0.942326	-0.4050655296822113;0.4917611999414899	0.0523414	0.189472	0.291992	-0.0276227	0.876389	0.936681	0.011718	0.968851	0.981022	0.161385	0.4886	0.709962	1.30553	0.000267007	0.00337096	0.144999	0.70415	0.788342	-0.719467	0.0461183	0.177347	-0.353949	0.26391	0.471506	0.768623
s__Acetatifactor_muris|t__SGB7273	-0.0429319	LF	146	138		0.022372	0.0115134	yes	6	0.848161	0.942326	-0.48241756830508964;0.39655386161762707	0.0502779	-0.191466	0.238781	0.63237	0.000475704	0.00224925	0.445227	0.142211	0.237328	-0.287948	0.217896	0.444871	-0.173191	0.59704	0.715032	NA	NA	NA	-0.118522	0.73971	0.831747	-0.908484	0.00573244	0.0448358	0.82602
s__GGB30408_SGB43438|t__SGB43438	-0.0427833	LF	40	77		0.0445943	0.0628872	yes	4	0.739554	0.897298	-0.2950222074440786;0.20945557764537526	0.016562	-0.332444	0.0165459	-0.0715482	0.687084	0.817323	0.368822	0.222515	0.320476	-0.302122	0.196269	0.428791	0.0458285	0.888555	0.915756	NA	NA	NA	NA	NA	NA	NA	NA	NA	0.21486
s__GGB28787_SGB41440|t__SGB41440	-0.042492	LF	18	34		0.0203937	0.0478457	yes	4	0.815175	0.935632	-0.3987802797912436;0.3137962142095044	0.0330439	-0.233756	0.0679551	-0.0164397	0.926239	0.963909	NA	NA	NA	-0.349729	0.135284	0.356942	0.550781	0.0981612	0.210942	-0.226089	0.554531	0.667178	NA	NA	NA	NA	NA	NA	0.466353
s__Alistipes_timonensis|t__SGB2299	0.0405654	HF	19	20		0.00464822	0.00491841	yes	3	0.87291	0.948314	-0.4564747903747103;0.5376056156508286	0.0643089	0.159963	0.114805	0.387698	0.0302021	0.0772818	NA	NA	NA	NA	NA	NA	-0.0619224	0.849839	0.884884	-0.492951	0.202776	0.378986	NA	NA	NA	NA	NA	NA	0.626817
s__Alistipes_sp|t__SGB35892	-0.0391351	LF	111	134		0.755378	0.635594	yes	5	0.890638	0.951518	-0.5970025788473603;0.5187324393242094	0.0810121	-0.137496	0.327619	0.357962	0.0451429	0.106147	-0.469948	0.121813	0.207923	0.346312	0.139096	0.359772	-1.017	0.00334722	0.0215789	0.47366	0.220502	0.393845	NA	NA	NA	NA	NA	NA	0.796407
s__GGB28996_SGB41712|t__SGB41712	0.038949	HF	40	62		0.0320101	0.126438	yes	7	0.65979	0.852472	-0.134471172087826;0.2123691814565526	0.00782865	0.440203	0	-0.055793	0.753411	0.852738	0.0794462	0.791275	0.86427	0.136757	0.557158	0.773402	0.621545	0.0632616	0.168143	0.0918441	0.809779	0.870794	0.0350786	0.921647	0.940928	-0.347557	0.27251	0.477517	0
t__Richness	-0.0361878	LF	NA	NA		NA	NA	NA	7	0.887973	0.951518	-0.5396889337421448;0.4673133619211762	0.0659916	-0.14087	0.386179	0.102786	0.562906	0.704999	0.728948	0.0182148	0.0402357	0.514063	0.0292392	0.120832	0.578064	0.0831596	0.198404	-0.730846	0.0633253	0.188149	-0.792576	0.0284024	0.143865	-0.73865	0.0226864	0.114029	0.842039
s__Anaerotruncus_colihominis|t__SGB82507	-0.0359519	LF	49	60		0.00812941	0.0110407	yes	5	0.851966	0.942326	-0.413560087385203;0.34165621057642004	0.0371168	-0.186611	0.121976	-0.102498	0.563999	0.704999	-0.112276	0.708488	0.803496	0.330656	0.157646	0.3884	-0.791735	0.0195914	0.0772794	NA	NA	NA	NA	NA	NA	0.348393	0.271375	0.477517	0.60065
s__GGB28893_SGB41574|t__SGB41574	-0.031608	LF	70	87		0.0527302	0.0381079	yes	5	0.912141	0.966525	-0.5930798764525171;0.5298639621836743	0.0820623	-0.110338	0.340202	0.0906884	0.609703	0.753469	NA	NA	NA	0.0852909	0.714107	0.856585	0.725726	0.0314421	0.106356	0.0985463	0.796209	0.863259	-1.04581	0.00419162	0.052351	NA	NA	NA	0.844386
s__GGB29530_SGB42316|t__SGB42316	-0.0309393	LF	32	79		0.0597978	0.0365526	yes	4	0.931547	0.972625	-0.7368979792718696;0.6750194123567631	0.129732	-0.0858988	0.439051	0.157421	0.375926	0.530935	NA	NA	NA	-0.117806	0.612969	0.800607	0.778282	0.0216131	0.0828607	-1.04916	0.00970355	0.0908606	NA	NA	NA	NA	NA	NA	0.7734
s__GGB28883_SGB41564|t__SGB41564	-0.0282367	LF	75	76		0.0324039	0.0724914	yes	5	0.913564	0.966525	-0.5381138985182456;0.4816404364312201	0.0676736	-0.108544	0.27975	-0.066205	0.709337	0.831702	-0.816302	0.008633	0.0206078	0.705115	0.00309935	0.0237707	0.341993	0.299093	0.429503	NA	NA	NA	-0.32813	0.358692	0.633141	NA	NA	NA	0.82278
s__GGB25052_SGB36974|t__SGB36974	-0.0280149	LF	80	67		0.290224	0.0218556	yes	7	0.862451	0.943297	-0.3449425431401902;0.28891280119522805	0.0261462	-0.173255	0.114062	-0.0620535	0.726803	0.843091	-0.892664	0.00432395	0.0112271	-0.215754	0.35502	0.5981	0.40684	0.218079	0.365071	0.0517877	0.891998	0.921862	0.32136	0.368646	0.633448	0.244011	0.439476	0.650697	0.599073
s__GGB28682_SGB41310|t__SGB41310	-0.027165	LF	9	16		0.0066386	0.00686252	yes	3	0.860855	0.943297	-0.3309164136098908;0.2765865012271958	0.0240173	-0.175286	0.0165458	-0.197239	0.267594	0.407005	0.312458	0.300379	0.407855	NA	NA	NA	NA	NA	NA	0.0722105	0.849864	0.899343	NA	NA	NA	NA	NA	NA	0.257649
s__GGB28876_SGB41556|t__SGB41556	-0.0264707	LF	7	19		0.00112352	0.0249941	yes	3	0.834893	0.942326	-0.2753909562301121;0.22244951994667989	0.016129	-0.208431	0	0.0109006	0.951052	0.975166	0.0950306	0.751605	0.836373	NA	NA	NA	NA	NA	NA	-0.492029	0.203598	0.378986	NA	NA	NA	NA	NA	NA	0
s__GGB28861_SGB41531|t__SGB41531	0.0263868	HF	18	44		0.0422206	0.0361007	yes	3	0.921579	0.968444	-0.49896094293577736;0.5517344664159561	0.0718425	0.0984454	0.155363	-0.177216	0.319037	0.464151	NA	NA	NA	0.520704	0.0272666	0.118233	NA	NA	NA	-0.377964	0.325875	0.455635	NA	NA	NA	NA	NA	NA	0.762433
s__GGB31701_SGB45057|t__SGB45057	0.0263598	HF	41	59		0.0138733	0.016129	yes	5	0.88556	0.951518	-0.3326137093808048;0.38533333469017383	0.0335438	0.143925	0.0982882	0.0704982	0.691436	0.817323	-0.393163	0.193924	0.295494	0.306466	0.189972	0.417695	0.509274	0.125236	0.248017	-0.541583	0.16296	0.33795	NA	NA	NA	NA	NA	NA	0.519382
s__Emergencia_sp_1XD21_50|t__SGB82512	0.0259454	HF	5	11		0.000254534	0.00012096	yes	3	0.897404	0.954036	-0.3684426863427868;0.4203334979350574	0.0404889	0.128942	0.07702	0.334289	0.0611629	0.133698	-0.374428	0.21567	0.314474	-0.0308603	0.894514	0.946762	NA	NA	NA	NA	NA	NA	NA	NA	NA	NA	NA	NA	0.640147
s__GGB47127_SGB65054|t__SGB65054	0.0247824	HF	111	155		0.0331196	0.0466442	yes	6	0.884899	0.951518	-0.3107575176217091;0.36032232938713826	0.0293073	0.144762	0.112412	-0.146659	0.409358	0.563514	0.345145	0.2532	0.348591	0.673339	0.00465186	0.031286	NA	NA	NA	-0.0909403	0.811614	0.870794	-0.288716	0.419061	0.677158	-0.401215	0.206288	0.428272	0.690352
s__GGB3171_SGB4185|t__SGB4185	-0.0243765	LF	32	48		0.0103078	0.00604669	yes	5	0.849232	0.942326	-0.27570886708988207;0.2269559430341931	0.0164431	-0.190098	0.027051	0.0929837	0.600691	0.744447	NA	NA	NA	-0.168122	0.470684	0.702515	0.536967	0.106576	0.222707	-0.377964	0.325875	0.455635	-0.194774	0.58528	0.780373	NA	NA	NA	0.263746
s__GGB28384_SGB40964|t__SGB40964	0.0236189	HF	21	27		0.0137564	0.0103642	yes	4	0.840289	0.942326	-0.20609600662410912;0.2533338029944726	0.0137362	0.201524	0.00421447	-0.177231	0.318995	0.464151	NA	NA	NA	0.203262	0.383443	0.632312	0.150714	0.645331	0.7546	0.352894	0.358457	0.483682	NA	NA	NA	NA	NA	NA	0.102509
s__GGB29001_SGB41717|t__SGB41717	0.0215866	HF	28	47		0.00695801	0.0408995	yes	4	0.89069	0.951518	-0.28627560386247725;0.32944879118276543	0.0246718	0.137431	0.0451938	-0.254727	0.152736	0.271184	0.392497	0.194667	0.295494	-0.0753526	0.746177	0.856585	0.341993	0.299093	0.429503	NA	NA	NA	NA	NA	NA	NA	NA	NA	0.474024
s__Dubosiella_newyorkensis|t__SGB6789	0.0213074	HF	55	55		0.707498	1.1412	yes	4	0.924222	0.968444	-0.4177609904042999;0.4603758874495676	0.0501825	0.0951164	0.144447	-0.389464	0.0294684	0.0763021	0.366659	0.2252	0.320476	NA	NA	NA	NA	NA	NA	NA	NA	NA	-0.229115	0.521075	0.734926	0.537285	0.0928607	0.253377	0.729347
s__GGB28849_SGB41516|t__SGB41516	0.0198046	HF	91	107		0.0398189	0.0308721	yes	7	0.92064	0.968444	-0.3698164307554014;0.4094255769275943	0.039516	0.0996275	0.204581	0.251058	0.158698	0.278361	0.659072	0.0319093	0.0638186	-0.300068	0.199301	0.432659	0.559136	0.0933447	0.208203	-0.504022	0.19311	0.369167	-0.706787	0.0500032	0.182101	0.218102	0.489271	0.662772	0.763888
s__GGB28357_SGB40935|t__SGB40935	-0.0189135	LF	62	58		0.300647	0.107051	yes	5	0.963825	0.98944	-0.8362699931803119;0.7984429060497253	0.173905	-0.0453542	0.786551	-0.556932	0.00200097	0.00777164	-1.37117	2.98826e-05	0.000138207	0.739305	0.00197456	0.0203241	0.341993	0.299093	0.429503	0.811429	0.0406116	0.165831	NA	NA	NA	NA	NA	NA	0.916719
s__GGB31762_SGB45125|t__SGB45125	-0.0188315	LF	55	71		0.0346591	0.0449458	yes	4	0.863211	0.943297	-0.233063388649986;0.1954004226104165	0.0119469	-0.172289	0	-0.122553	0.490424	0.648433	-0.109574	0.715183	0.807867	NA	NA	NA	NA	NA	NA	-0.0378389	0.920969	0.941144	0.244497	0.49356	0.727111	NA	NA	NA	0
s__Clostridiales_bacterium|t__SGB82506	0.0186848	HF	131	126		0.00877428	0.00214659	yes	6	0.937819	0.975688	-0.45075995381736494;0.4881295550680687	0.0573663	0.0780118	0.280738	0.0261693	0.882844	0.940632	-0.674837	0.0282009	0.0575688	0.660339	0.00547253	0.0360976	-0.0997711	0.760421	0.831796	NA	NA	NA	0.662534	0.0658174	0.203284	-0.624421	0.0520997	0.182806	0.816402
s__GGB28888_SGB41569|t__SGB41569	-0.0179767	LF	185	189		0.0883898	0.168727	yes	6	0.957831	0.988323	-0.6843381972070285;0.6483848273784777	0.115587	-0.0528757	0.626622	0.115087	0.51719	0.669577	0.759406	0.0141187	0.0323964	0.0691173	0.766532	0.856585	-0.44399	0.179734	0.322245	NA	NA	NA	-1.41286	0.0001459	0.00444996	0.83893	0.0102606	0.0725843	0.902919
s__Bacteria_unclassified_SGB44461|t__SGB44461	0.016853	HF	118	122		0.0306469	0.0208272	yes	7	0.922313	0.968444	-0.3218655278977396;0.3555716100073417	0.0298652	0.0975204	0.138802	0.168128	0.344412	0.49121	-0.687577	0.0254891	0.0523943	0.119553	0.607721	0.800607	0.329306	0.317128	0.451126	-0.77572	0.0495886	0.174801	0.323235	0.365872	0.633141	0.353775	0.264142	0.471506	0.601184
s__GGB28875_SGB41555|t__SGB41555	-0.015707	LF	97	96		0.0448219	0.0782815	yes	7	0.894526	0.95329	-0.24791248794171125;0.21649843124867355	0.0140357	-0.13258	0.0354661	-0.210237	0.237455	0.372899	-0.0188021	0.950041	0.981022	0.174212	0.454812	0.693336	0.580457	0.0819413	0.197049	-0.198319	0.60392	0.709549	0.130691	0.714124	0.826603	-0.517228	0.105308	0.274767	0.342915
s__GGB27914_SGB40352|t__SGB40352	0.0149071	HF	33	48		0.0252428	0.0462314	yes	3	0.967306	0.989906	-0.6979366579062298;0.727750819006995	0.132275	0.0409878	0.308992	0.220005	0.216455	0.350029	NA	NA	NA	NA	NA	NA	0.474751	0.152113	0.284507	-0.780742	0.0482281	0.174364	NA	NA	NA	NA	NA	NA	0.705861
s__Clostridia_bacterium|t__SGB47293	0.0141762	HF	4	6		1.08051e-05	0.000930166	yes	3	0.951524	0.985266	-0.44287232785099934;0.4712247433585029	0.0543767	0.060793	0.104287	0.239589	0.178482	0.306877	NA	NA	NA	NA	NA	NA	NA	NA	NA	-0.609567	0.118012	0.280899	0.118669	0.7394	0.831747	NA	NA	NA	0.518242
s__GGB28782_SGB41435|t__SGB41435	0.0141317	HF	113	102		0.135601	0.0473899	yes	5	0.964591	0.98944	-0.6097988928587602;0.6380623657299335	0.101335	0.0443931	0.446509	-0.32596	0.0678278	0.146355	-0.775723	0.0122869	0.0286373	0.819662	0.000647907	0.0101015	-0.419441	0.204439	0.35196	NA	NA	NA	0.688802	0.0559899	0.195165	NA	NA	NA	0.893025
s__GGB28944_SGB41648|t__SGB41648	0.0131255	HF	145	117		0.0842966	0.0716444	yes	7	0.949149	0.985136	-0.3902616686296389;0.4165126834616158	0.0423577	0.0637749	0.223526	-0.178398	0.315828	0.462577	-0.645836	0.0353485	0.0683867	0.170619	0.464139	0.702515	0.69303	0.0394097	0.120617	0.636463	0.103315	0.261674	0.269853	0.449987	0.702369	-0.713565	0.027418	0.127728	0.716467
s__GGB28879_SGB41559|t__SGB41559	0.0124578	HF	165	116		0.705465	0.10994	yes	7	0.958989	0.988323	-0.4623825435354185;0.4872980908078053	0.0586926	0.051422	0.336004	-0.343691	0.0543067	0.12177	-1.05123	0.000928368	0.00274797	0.579398	0.014328	0.0692183	0.945014	0.0060267	0.0338165	-0.148	0.698339	0.787542	0.230813	0.517999	0.734836	-0.108057	0.731377	0.835981	0.824102
s__GGB31179_SGB44472|t__SGB44472	-0.0093362	LF	20	38		0.00405483	0.0129393	yes	4	0.932654	0.972625	-0.2258774483182476;0.20720505523460456	0.0122059	-0.0845056	0	-0.0587662	0.740735	0.847947	NA	NA	NA	0.0473376	0.838839	0.897943	0.341993	0.299093	0.429503	-0.377964	0.325875	0.455635	NA	NA	NA	NA	NA	NA	0
s__Akkermansia_muciniphila|t__SGB9226	0.00481102	HF	199	163		6.58785	3.6404	yes	7	0.982239	0.99615	-0.41877124226372436;0.42839329028372114	0.046705	0.0222616	0.25354	-0.259633	0.145035	0.261784	-0.216638	0.471496	0.591368	0.476371	0.0429663	0.158467	-0.564402	0.0904115	0.207536	-0.831853	0.0361568	0.159196	0.715701	0.0472441	0.177347	0.449883	0.157403	0.357778	0.78857
s__GGB28950_SGB41657|t__SGB41657	0.00480948	HF	77	115		0.0511482	0.0674506	yes	5	0.971794	0.992181	-0.26178806690886725;0.2714070276072741	0.0185012	0.0353588	0.0385792	0.0220369	0.901239	0.949247	0.374477	0.21561	0.314474	-0.307736	0.188159	0.417695	NA	NA	NA	-0.425997	0.269274	0.454676	0.235489	0.509577	0.732852	NA	NA	NA	0.379001
s__bacterium_D16_63|t__SGB33556	0.00453462	HF	87	91		0.0111328	0.00835192	yes	5	0.990713	0.99615	-0.7590294953346685;0.7680987424289781	0.151768	0.01164	0.694891	-0.111912	0.528803	0.674954	0.0103912	0.972376	0.981022	-0.188001	0.420026	0.664906	1.46527	6.04306e-05	0.000977033	NA	NA	NA	-1.00154	0.00600689	0.0599241	NA	NA	NA	0.882117
s__GGB30290_SGB43252|t__SGB43252	-0.00396572	LF	41	54		0.0166245	0.0176953	yes	6	0.978826	0.99615	-0.2968319232222723;0.2889004756811128	0.0223268	-0.0265405	0.0695198	0.195162	0.272646	0.413244	NA	NA	NA	-0.306803	0.189489	0.417695	-0.437144	0.18638	0.330252	-0.377964	0.325875	0.455635	0.150158	0.673873	0.812385	0.539295	0.0916834	0.253377	0.506566
s__GGB27893_SGB40327|t__SGB40327	0.00321857	HF	50	93		0.049929	0.089785	yes	4	0.992215	0.99615	-0.6433065438072751;0.6497436815059283	0.108807	0.00975739	0.357405	-0.174548	0.326354	0.473214	NA	NA	NA	0.307645	0.188289	0.417695	0.702929	0.0368273	0.113864	-0.917097	0.0219404	0.121064	NA	NA	NA	NA	NA	NA	0.772868
s__Bacteroides_thetaiotaomicron|t__SGB1861	0.00261358	HF	107	72		3.58296	1.66074	yes	4	0.99011	0.99615	-0.41066518210225983;0.4158923435404676	0.0444605	0.0123951	0.121899	-0.0896683	0.613728	0.756294	-0.272101	0.366508	0.488677	NA	NA	NA	NA	NA	NA	NA	NA	NA	-0.209643	0.557024	0.763562	0.704026	0.0294368	0.130754	0.594779
s__Lactobacillus_johnsonii|t__SGB7041	-0.00233177	LF	190	175		1.33794	0.802139	yes	6	0.99615	0.99615	-0.9493680251179133;0.9447044886791567	0.233465	-0.00482586	1.31319	1.04878	1.91008e-08	2.48544e-07	1.39411	2.3055e-05	0.000108322	NA	NA	NA	-0.73705	0.0290375	0.101131	0.237541	0.534786	0.651448	-1.80328	2.21003e-06	0.000134812	-0.167232	0.595564	0.733888	0.955772
s__GGB28695_SGB41326|t__SGB41326	-0.00210903	LF	147	107		0.618109	0.155438	yes	6	0.990131	0.99615	-0.3363049321231489;0.3320868790951755	0.029073	-0.0123691	0.111098	-0.0192152	0.913832	0.957872	-0.162599	0.588471	0.70689	-0.486811	0.0386975	0.149138	NA	NA	NA	-0.266562	0.486477	0.601286	0.681151	0.0587152	0.196196	0.16966	0.590252	0.732065	0.689875
s__GGB31853_SGB45233|t__SGB45233	-0.00145963	LF	16	23		0.00213767	0.00972725	yes	4	0.988698	0.99615	-0.20342356521398647;0.2005043045269737	0.0106178	-0.0141653	0	0.102922	0.56239	0.704999	NA	NA	NA	0.0856769	0.712871	0.856585	NA	NA	NA	-0.377964	0.325875	0.455635	-0.179994	0.61402	0.79105	NA	NA	NA	0
s__GGB29535_SGB42321|t__SGB42321	-0.00118337	LF	79	58		0.239073	0.122671	yes	5	0.994937	0.99615	-0.3667041897872563;0.36433745813317886	0.0347786	-0.00634546	0.105728	0.220961	0.214475	0.348121	0.335292	0.266826	0.36565	NA	NA	NA	NA	NA	NA	-0.779623	0.0485284	0.174364	0.159474	0.654934	0.803035	-0.312749	0.322813	0.531528	0.520641
