# Supplementary material for: MetaPhlAn 4 profiling of unknown species-level genome bins improves the characterization of diet-associated microbiome changes in mice
Source: Cell Rep. 2023 May 3;42(5):112464. doi: 10.1016/j.celrep.2023.112464 (PMC10242440; doi:10.1016/j.celrep.2023.112464)
Supplement: Table S6. SGB fat-% Spearman’s correlation meta-analysis, related to Figure 2 [file mmc7.xlsx]

## Sheet: Table S6
microbial species	partial-Spearman-rho	raw-P	FDR-Q	is-an-U/novel-species	N-studies	Conf-int	XiaoL_2015_es	XiaoL_2015_P	XiaoL_2015_Q	XiaoL_2017_es	XiaoL_2017_P	XiaoL_2017_Q	CM_mice_1_es	CM_mice_1_P	CM_mice_1_Q	CampbelC_2018_es	CampbelC_2018_P	CampbelC_2018_Q	ThaissCA_2016_es	ThaissCA_2016_P	ThaissCA_2016_Q	MorissetteA_2020_es	MorissetteA_2020_P	MorissetteA_2020_Q	CabralDJ_2019_es	CabralDJ_2019_P	CabralDJ_2019_Q	Var	Zscore	Tau^2	I^2
s__Adlercreutzia_caecimuris|t__SGB14802	0.466303	0.000214708	0.0105743	yes	5	0.23334140314431262;0.6486419929983918	0.553365	4.19171e-15	1.63896e-12	0.61178	8.88492e-07	4.67716e-06	0.257243	0.0114007	0.0943384	0.696727	5.92556e-07	1.43201e-05	NA	NA	NA	0.129852	0.225187	0.537327	NA	NA	NA	0.0186406	0.998781	0.0787917	0.848635
s__Adlercreutzia_muris|t__SGB33553	0.446397	0.00914582	0.0900864	yes	4	0.11855118917430094;0.686482234575666	0.258851	0.000629579	0.0040355	0.777444	4.72233e-12	1.88219e-10	0.264805	0.00912645	0.0821381	0.360949	0.022126	0.0802067	NA	NA	NA	NA	NA	NA	NA	NA	NA	0.0339257	0.98917	0.120399	0.881977
s__Firmicutes_bacterium_ASF500|t__SGB7267	0.422553	7.87285e-07	0.000103397	yes	4	0.26537609053769246;0.5578515637005625	0.253159	0.000835387	0.00502517	0.598199	1.77939e-06	8.86518e-06	0.459196	2.52867e-06	0.000280682	0.419865	0.0069933	0.0326782	NA	NA	NA	NA	NA	NA	NA	NA	NA	0.00833222	0.999897	0.0193393	0.65059
s__GGB28904_SGB41595|t__SGB41595	0.407881	0.0200909	0.151177	yes	4	0.06782707510305064;0.6630307526079975	0.351063	2.50422e-06	2.87985e-05	0.723473	6.41318e-10	6.39028e-09	0.0105494	0.918747	0.988178	0.444024	0.00410308	0.023411	NA	NA	NA	NA	NA	NA	NA	NA	NA	0.0346914	0.981045	0.123455	0.891192
s__Lachnospiraceae_bacterium_28_4|t__SGB7272	0.401072	1.79783e-08	7.08346e-06	yes	6	0.27013088839960275;0.5174467917530254	0.3597	1.35229e-06	1.65233e-05	0.593133	2.28691e-06	1.10008e-05	0.241024	0.0180011	0.118862	0.578207	9.32401e-05	0.00112665	NA	NA	NA	0.254379	0.0161462	0.134181	0.451701	0.00126986	0.0141926	0.00569563	0.999974	0.0194868	0.540414
s__GGB30466_SGB43546|t__SGB43546	0.382415	0.00661633	0.0840914	yes	6	0.1116293867090448;0.6003373308509564	0.507584	1.38574e-12	8.77299e-11	0.760017	2.65124e-11	5.68998e-10	0.223167	0.0288466	0.150093	0.480492	0.00170069	0.01233	NA	NA	NA	0.151377	0.156753	0.461437	-0.0331528	0.822994	1	0.0220076	0.991282	0.116271	0.873136
s__GGB28898_SGB41580|t__SGB41580	0.378902	0.0327685	0.198628	yes	5	0.03265921963504456;0.6439440406370305	0.350499	2.60541e-06	2.91062e-05	0.576872	4.9757e-06	2.23906e-05	0.0502244	0.626997	0.886535	0.76034	1.25669e-08	9.11103e-07	NA	NA	NA	-0.0134252	0.900628	0.967521	NA	NA	NA	0.0348759	0.972417	0.159768	0.898549
s__GGB28870_SGB41546|t__SGB41546	0.369379	0.00271081	0.0596436	yes	6	0.13349779124700273;0.5656543283838639	0.510675	9.6208e-13	7.52346e-11	0.724233	6.03318e-10	6.23428e-09	0.2566	0.0116152	0.0943384	0.370098	0.0187415	0.070585	NA	NA	NA	0.182003	0.0878175	0.330688	0.00368365	0.980176	1	0.0167139	0.995043	0.0846229	0.838236
s__Enterorhabdus_sp_P55|t__SGB42958	0.365547	0.0203438	0.151177	yes	4	0.05939598948372192;0.6088427570385229	0.211499	0.0054878	0.0214573	0.674065	2.3091e-08	1.65189e-07	0.0667604	0.518106	0.821567	0.453952	0.00325876	0.0205443	NA	NA	NA	NA	NA	NA	NA	NA	NA	0.0272868	0.980867	0.0939326	0.85903
s__GGB28968_SGB41679|t__SGB41679	0.362259	0.0035879	0.064256	yes	6	0.12345429381551597;0.5614030130023214	0.482348	2.38492e-11	1.03612e-09	0.737106	2.07767e-10	2.85131e-09	0.0854503	0.407791	0.750246	0.297567	0.0622105	0.159403	NA	NA	NA	0.0994524	0.353786	0.588017	0.324439	0.0244635	0.166002	0.0169775	0.994109	0.0861972	0.856687
s__GGB30457_SGB43523|t__SGB43523	0.328346	0.027716	0.185087	yes	6	0.03735661663466448;0.5680041929626833	0.49233	7.95625e-12	3.88861e-10	0.768708	1.14271e-11	3.5424e-10	0.038674	0.708328	0.931472	0.111029	0.495202	0.619003	NA	NA	NA	0.0516865	0.630489	0.789686	0.283424	0.0509269	0.269526	0.0239886	0.975805	0.12813	0.89503
s__Lachnospiraceae_bacterium|t__SGB41401	0.327133	0.020338	0.151177	yes	6	0.05265647960488544;0.5556531506050377	0.282409	0.000182296	0.00134486	0.246919	0.0718604	0.12225	0.261533	0.0100565	0.0881263	0.7841	2.16785e-09	2.09558e-07	NA	NA	NA	0.269027	0.0107939	0.121416	-0.0589608	0.690578	1	0.0214244	0.980871	0.112781	0.816232
s__GGB28621_SGB41239|t__SGB41239	0.288626	0.0249344	0.175432	yes	6	0.03739605540811382;0.5055396896688162	0.540555	2.32272e-14	3.08316e-12	0.65866	6.16317e-08	4.09411e-07	0.115073	0.26424	0.619661	-0.0326126	0.841659	0.914329	NA	NA	NA	0.113242	0.290683	0.569549	0.151272	0.304732	0.732663	0.0175481	0.977694	0.0896049	0.868063
s__Limosilactobacillus_reuteri|t__SGB7095	0.286283	0.00660598	0.0840914	yes	5	0.08180100803981306;0.4676372178304948	0.475524	4.95068e-11	1.6131e-09	0.505483	9.6708e-05	0.000345917	0.0959482	0.352408	0.719949	0.0238575	0.883824	0.935457	NA	NA	NA	NA	NA	NA	0.213721	0.14468	0.539385	0.0117572	0.991291	0.0427039	0.772332
s__Clostridiaceae_bacterium|t__SGB43075	0.278277	2.47702e-07	4.87972e-05	yes	5	0.17540404462129197;0.3751391650155902	0.182952	0.0166152	0.0512344	0.466165	0.000381329	0.0011954	0.249348	0.0142883	0.108137	0.301556	0.058622	0.153487	NA	NA	NA	NA	NA	NA	0.366549	0.0103935	0.0858596	0.00306875	0.999934	0.00201161	0.146122
s__Turicibacter_sp_TS3|t__SGB39153	-0.265009	0.0201675	0.151177	yes	4	-0.4625350751081282;-0.04241959297332281	-0.200397	0.00858809	0.0289478	-0.474182	0.000292125	0.000970273	0.0145883	0.887814	0.9822	NA	NA	NA	NA	NA	NA	-0.401617	9.58513e-05	0.00577504	NA	NA	NA	0.0136551	-0.980991	0.0430605	0.770769
s__GGB30300_SGB43264|t__SGB43264	0.25755	0.00464294	0.0725045	yes	6	0.08087540021971781;0.41853275767055603	0.146154	0.0564624	0.119466	0.601545	1.50403e-06	7.62952e-06	0.15817	0.123768	0.374679	0.397749	0.0110332	0.0457088	NA	NA	NA	0.149919	0.160833	0.461437	0.0920912	0.533591	0.938725	0.008663	0.99307	0.0367897	0.675143
s__GGB28903_SGB41594|t__SGB41594	0.253111	1.34114e-06	0.000105682	yes	4	0.15261629679762898;0.3484257183507279	0.256197	0.000718893	0.0044617	0.155393	0.261858	0.342997	0.217666	0.0331421	0.153282	0.445264	0.00398817	0.023411	NA	NA	NA	NA	NA	NA	NA	NA	NA	0.00286532	0.999873	0	0
s__GGB28881_SGB41561|t__SGB41561	0.250983	0.030586	0.191284	yes	6	0.0240019668503575;0.45335637387688366	0.0340411	0.658483	0.761737	0.638387	2.06501e-07	1.20029e-06	0.0875838	0.396141	0.750246	0.401824	0.0101666	0.0440045	NA	NA	NA	0.00247876	0.981607	0.990302	0.321253	0.0259862	0.170254	0.0140649	0.973874	0.0688238	0.816432
s__Emergencia_sp_1XD21_10|t__SGB41482	0.236348	0.0151771	0.132884	yes	6	0.04641094446194422;0.409792325849534	0.294384	9.29498e-05	0.000757153	0.47337	0.00030021	0.000985396	0.0492473	0.633724	0.886535	0.523975	0.000520299	0.00524464	NA	NA	NA	0.0422294	0.694368	0.813765	0.0240405	0.871156	1	0.00984302	0.984561	0.0437522	0.715491
s__GGB28870_SGB41549|t__SGB41549	0.232125	0.00703875	0.0848328	yes	5	0.06439308330398956;0.387100848667245	0.283942	0.000167518	0.0012843	0.460795	0.000454194	0.00134809	-0.00472453	0.963562	0.989434	NA	NA	NA	NA	NA	NA	0.106889	0.318767	0.574344	0.344171	0.0166061	0.126206	0.00769647	0.990918	0.0253572	0.65121
s__Bifidobacterium_pseudolongum|t__SGB17279	-0.217828	0.000343557	0.0135361	yes	6	-0.32977241145968333;-0.09984222048591275	-0.00218775	0.977344	0.989453	-0.263101	0.0545849	0.0963872	-0.308465	0.00223072	0.0322969	-0.167919	0.300337	0.414751	NA	NA	NA	-0.318964	0.00231478	0.0659678	-0.338997	0.0184237	0.134634	0.00382367	-0.998447	0.0089354	0.5318
s__GGB28433_SGB41016|t__SGB41016	-0.217815	3.54393e-05	0.00199473	yes	4	-0.3151718390812023;-0.11592107902442762	-0.222424	0.00345612	0.0151817	-0.313339	0.021048	0.0416481	-0.170877	0.0959966	0.310358	-0.178267	0.271093	0.414751	NA	NA	NA	NA	NA	NA	NA	NA	NA	0.00286532	-0.999488	0	0
s__GGB28645_SGB41268|t__SGB41268	-0.217549	0.00176043	0.0495435	yes	4	-0.34487443624303915;-0.08236212014910359	-0.242961	0.00136505	0.00721265	0.0388429	0.78035	0.841027	-0.308465	0.00223072	0.0322969	NA	NA	NA	NA	NA	NA	-0.263293	0.0126689	0.127217	NA	NA	NA	0.00499561	-0.996169	0.00907236	0.348888
s__GGB28456_SGB41039|t__SGB41039	-0.208476	0.0298207	0.189506	yes	5	-0.3820538357667287;-0.02068902191150401	-0.00287816	0.970197	0.987219	NA	NA	NA	-0.0508111	0.622973	0.886535	-0.435455	0.00497907	0.0248953	NA	NA	NA	-0.416784	4.84778e-05	0.00389439	-0.18588	0.205898	0.641321	0.0094846	-0.974387	0.0331194	0.745141
s__Dorea_sp_5_2|t__SGB7275	0.207544	0.00821007	0.0851255	yes	6	0.0543882033001867;0.3511588992162318	0.264406	0.000474768	0.00314634	0.463971	0.000409716	0.00126333	0.0489608	0.635703	0.886535	0.380104	0.0155487	0.0600361	NA	NA	NA	0.106518	0.320458	0.574344	-0.0129216	0.930539	1	0.0063479	0.989933	0.023252	0.578907
s__GGB30448_SGB43503|t__SGB43503	0.205883	0.00871296	0.0880233	yes	5	0.052752353685083034;0.34955427477846907	0.0873707	0.255825	0.391467	0.131211	0.344283	0.43268	0.286097	0.00471675	0.052356	0.502865	0.000942873	0.00759536	NA	NA	NA	0.10367	0.333644	0.574344	NA	NA	NA	0.00634024	0.989521	0.0182592	0.524658
s__GGB28632_SGB41253|t__SGB41253	0.194302	0.0231104	0.165554	yes	5	0.026989857169806397;0.3510243587184696	0.18859	0.0135018	0.0425743	0.0691981	0.619049	0.697721	0.471287	1.25724e-06	0.000280682	0.0496569	0.760909	0.851836	NA	NA	NA	0.0874525	0.415115	0.655141	NA	NA	NA	0.00750575	0.978946	0.0238712	0.660198
s__GGB28418_SGB41001|t__SGB41001	-0.190463	0.0289819	0.187195	yes	6	-0.35038235707219784;-0.019752375771992303	-0.313521	2.97316e-05	0.00027035	-0.505991	9.4901e-05	0.000343862	0.0197053	0.848869	0.979376	-0.0390817	0.810774	0.894009	NA	NA	NA	-0.191228	0.0726308	0.301793	-0.031311	0.832682	1	0.00779622	-0.974951	0.0316975	0.683552
s__GGB28916_SGB41612|t__SGB41612	0.185817	0.000881466	0.0301647	yes	6	0.07705496020979309;0.29020871364565676	0.0800414	0.298028	0.43481	0.203522	0.139922	0.218091	0.191068	0.0622127	0.235418	0.459645	0.00284666	0.0187621	NA	NA	NA	0.252254	0.0170872	0.137268	0.0424612	0.774454	1	0.0031953	0.99742	0.00554927	0.265136
s__Lachnospiraceae_bacterium|t__SGB41510	0.185489	0.000300875	0.0131717	yes	6	0.0856905295544037;0.281601812802106	0.208747	0.0061449	0.0231025	0.0258854	0.852603	0.904472	0.17236	0.0931033	0.303955	0.439764	0.00452022	0.023411	NA	NA	NA	0.216882	0.0412003	0.23444	0.0294892	0.84229	1	0.00269551	0.998551	0.00296222	0.116104
s__Lachnospiraceae_bacterium|t__SGB41420	0.176475	0.0102872	0.0942591	yes	6	0.04209464081419691;0.30458421824636106	0.27467	0.00027733	0.00197156	0.405445	0.00235426	0.0062556	0.135948	0.186599	0.474333	0.245438	0.12688	0.255522	NA	NA	NA	0.00519795	0.961442	0.988215	-0.0387362	0.793787	1	0.0048304	0.98826	0.0145497	0.502392
s__GGB28836_SGB41495|t__SGB41495	-0.166054	0.00588221	0.0799169	yes	4	-0.2792582332505862;-0.04829641340032162	-0.156664	0.04073	0.0977019	NA	NA	NA	-0.322773	0.00133944	0.0262372	NA	NA	NA	NA	NA	NA	-0.0490993	0.647722	0.792391	-0.0944652	0.523049	0.928778	0.00370306	-0.991929	0.00401685	0.260856
s__GGB30473_SGB43557|t__SGB43557	0.162899	0.000918722	0.0301647	yes	6	0.06706176264046419;0.25575713845658293	0.272942	0.000304041	0.00208561	0.0834716	0.54845	0.634927	0.0983761	0.340299	0.717213	-0.0282363	0.862688	0.926762	NA	NA	NA	0.245638	0.0203271	0.158027	0.0276274	0.852133	1	0.00245936	0.997359	0.00178664	0.139938
s__GGB28392_SGB40972|t__SGB40972	-0.156997	0.0163012	0.138919	yes	4	-0.279810086926699;-0.02912756920896396	-0.00679707	0.929692	0.951596	NA	NA	NA	-0.243849	0.0166575	0.117788	NA	NA	NA	NA	NA	NA	-0.257829	0.014713	0.131327	-0.188884	0.198534	0.628691	0.00434319	-0.983743	0.00635937	0.456254
s__GGB30408_SGB43438|t__SGB43438	0.155279	0.00345006	0.064256	yes	4	0.0515828940652294;0.25566202061839943	0.139695	0.068409	0.140042	0.185424	0.179476	0.259449	0.222473	0.029361	0.150419	0.0108601	0.946972	0.962143	NA	NA	NA	NA	NA	NA	NA	NA	NA	0.00286532	0.994251	0	0
s__GGB28784_SGB41437|t__SGB41437	0.143064	0.0322458	0.198513	yes	4	0.012199110278618737;0.26911060728096875	0.066026	0.390889	0.525496	0.0240651	0.862865	0.910607	0.218705	0.0322916	0.152688	0.349832	0.0269105	0.0897017	NA	NA	NA	NA	NA	NA	NA	NA	NA	0.00452545	0.972765	0.0053895	0.267202
s__GGB28905_SGB41598|t__SGB41598	0.140834	0.00808256	0.0851255	yes	4	0.0368433046498101;0.2418073159304271	0.12445	0.104854	0.197105	0.314605	0.020507	0.0408675	0.0741617	0.472693	0.799019	0.132878	0.413712	0.545348	NA	NA	NA	NA	NA	NA	NA	NA	NA	0.00286532	0.990039	0	0
s__bacterium_1XD42_76|t__SGB41647	0.139048	0.0021676	0.0569356	yes	6	0.05045043914865408;0.22547412425016183	0.0853676	0.266927	0.402774	0.182545	0.186443	0.266758	0.0922575	0.37132	0.744877	0.188966	0.242893	0.399254	NA	NA	NA	0.268985	0.0108066	0.121416	0.0884075	0.550152	0.939783	0.00208333	0.995667	0	0
s__GGB28772_SGB41425|t__SGB41425	-0.137614	0.0184315	0.148204	yes	4	-0.2483627259446595;-0.02331461717395964	-0.193998	0.0110079	0.0361687	0.0967067	0.486648	0.570482	-0.191357	0.0618116	0.235418	NA	NA	NA	NA	NA	NA	-0.138884	0.194284	0.498111	NA	NA	NA	0.003453	-0.982216	0.00331214	0.179276
s__GGB28422_SGB41005|t__SGB41005	-0.131387	0.00378827	0.0648947	yes	6	-0.2180539173879906;-0.04266334702239587	-0.094806	0.217413	0.349829	0.0145746	0.916693	0.950771	-0.220824	0.0306149	0.152688	-0.275506	0.0853097	0.199515	NA	NA	NA	-0.158892	0.136947	0.446004	-0.0682104	0.645045	1	0.00208333	-0.993906	0	0
s__GGB28980_SGB41692|t__SGB41692	0.121367	0.00753591	0.0848328	yes	6	0.0324952076881126;0.20833422229474294	0.166605	0.0294125	0.0785054	0.0683075	0.623579	0.697721	-0.0461471	0.655263	0.897953	0.241109	0.133935	0.256452	NA	NA	NA	0.193054	0.0698921	0.296189	0.11468	0.437663	0.84853	0.00208333	0.990495	0	0
s__GGB28379_SGB40959|t__SGB40959	-0.112741	0.0289459	0.187195	yes	4	-0.21157703755683;-0.011622391692909054	-0.161995	0.0342753	0.0859795	NA	NA	NA	-0.196572	0.0549154	0.220323	NA	NA	NA	NA	NA	NA	-0.00584211	0.956668	0.988215	0.0368365	0.803695	1	0.00268701	-0.974975	0.000454829	0.0369529
s__GGB28852_SGB41519|t__SGB41519	-0.108932	0.0165716	0.138919	yes	6	-0.19624760642440933;-0.019901513945438806	-0.159368	0.0373384	0.0915412	0.0537298	0.699592	0.768449	-0.0567888	0.582615	0.876874	-0.239981	0.13582	0.257436	NA	NA	NA	-0.0727032	0.498354	0.710885	-0.167902	0.253987	0.722045	0.00208333	-0.983547	0	0
s__Ligilactobacillus_murinus|t__SGB7077	0.432294	0.0639094	0.287492	yes	4	-0.02676244702233595;0.7407767883663896	0.15875	0.0380911	0.0925071	0.588021	2.93333e-06	1.364e-05	-0.0185887	0.85734	0.979376	0.795822	8.38415e-10	1.2157e-07	NA	NA	NA	NA	NA	NA	NA	NA	NA	0.0622876	0.95201	0.2339	0.929808
s__Bacteroides_uniformis|t__SGB1836_group	-0.405462	0.0625851	0.287492	yes	4	-0.7078922507446741;0.022605617401496206	-0.374857	4.38699e-07	5.91488e-06	-0.794468	7.48862e-13	5.22331e-11	0.00541046	0.958276	0.989434	-0.258046	0.107915	0.230114	NA	NA	NA	NA	NA	NA	NA	NA	NA	0.0533146	-0.952875	0.197932	0.924186
s__GGB30295_SGB43259|t__SGB43259	0.38865	0.059713	0.287492	yes	4	-0.016793843120680253;0.6843302008781907	0.396095	8.2036e-08	1.39461e-06	0.762382	2.1161e-11	5.23335e-10	NA	NA	NA	NA	NA	NA	NA	NA	NA	0.26919	0.0107444	0.121416	-0.0570981	0.699886	1	0.0474271	0.95475	0.175219	0.897412
s__Acutalibacter_muris|t__SGB7269	-0.359617	0.167265	0.470469	yes	5	-0.7214692875721089;0.1565143604227248	-0.0336054	0.662584	0.761972	-0.899241	2.59766e-20	7.24746e-18	-0.0331352	0.748595	0.948264	NA	NA	NA	NA	NA	NA	-0.16631	0.119316	0.405002	-0.201032	0.170653	0.579	0.0741635	-0.881185	0.357564	0.954841
s__Lachnospiraceae_bacterium|t__SGB41480	0.344061	0.092337	0.353211	yes	5	-0.0589187552578362;0.6506180020899941	0.406623	3.41682e-08	6.3618e-07	0.799764	4.07513e-13	3.78987e-11	0.349299	0.000486411	0.0124596	NA	NA	NA	NA	NA	NA	-0.190335	0.0740011	0.302276	0.103573	0.483585	0.903791	0.0453809	0.933275	0.213186	0.930645
s__Adlercreutzia_mucosicola|t__SGB33554	0.326805	0.0602277	0.287492	yes	4	-0.014600129338265933;0.5999664030764398	0.208065	0.00631819	0.0233696	0.247847	0.0707644	0.121872	0.0593236	0.565872	0.869789	0.714636	2.22372e-07	7.18215e-06	NA	NA	NA	NA	NA	NA	NA	NA	NA	0.0325812	0.954414	0.115034	0.842948
s__GGB23844_SGB35575|t__SGB35575	0.326767	0.0772265	0.318456	yes	4	-0.03703039916789466;0.6140871527341342	0.104701	0.172928	0.292705	0.413841	0.0018665	0.00500724	0.00952494	0.926615	0.988178	0.701563	4.57986e-07	1.20742e-05	NA	NA	NA	NA	NA	NA	NA	NA	NA	0.036834	0.943281	0.132009	0.877178
s__GGB30286_SGB43248|t__SGB43248	0.307175	0.0784017	0.318456	yes	6	-0.036047944933487654;0.5855778067074383	0.540416	2.3656e-14	3.08316e-12	0.761737	2.2509e-11	5.23335e-10	-0.00347489	0.973195	0.989434	0.416308	0.00754059	0.0341683	NA	NA	NA	-0.157606	0.140195	0.450493	0.0331537	0.822989	1	0.0325148	0.942507	0.179232	0.929509
s__GGB30475_SGB63182|t__SGB63182	0.304582	0.10361	0.365789	yes	5	-0.06415416628849008;0.6001402922945125	0.506515	1.57061e-12	8.77299e-11	0.744728	1.07307e-10	1.66326e-09	-0.0900248	0.383057	0.750246	NA	NA	NA	NA	NA	NA	0.0988187	0.356877	0.589091	0.0515711	0.727759	1	0.037335	0.925719	0.172921	0.925286
s__GGB28904_SGB41597|t__SGB41597	0.303842	0.103823	0.365789	yes	6	-0.06421992601662863;0.5991387269446301	0.392556	1.09374e-07	1.7106e-06	0.754115	4.60303e-11	8.02653e-10	0.101503	0.325096	0.698433	0.597306	4.72145e-05	0.000622372	NA	NA	NA	0.0493763	0.645868	0.792391	-0.326375	0.0235755	0.165901	0.0371876	0.925576	0.207269	0.915219
s__GGB28887_SGB41568|t__SGB41568	-0.300638	0.154266	0.450227	yes	5	-0.6273434997583843;0.11605606561709535	-0.477776	3.89709e-11	1.38524e-09	-0.769498	1.05663e-11	3.5424e-10	-0.157157	0.126222	0.376089	0.292848	0.0666781	0.166695	NA	NA	NA	-0.13523	0.206395	0.518949	NA	NA	NA	0.0473823	-0.89056	0.222326	0.921168
s__GGB28924_SGB41621|t__SGB41621	0.295774	0.0557175	0.281445	yes	6	-0.007451424183980404;0.5491872337162265	0.0485201	0.528563	0.643882	0.662902	4.73004e-08	3.21873e-07	0.306713	0.00237044	0.0328899	0.647686	6.25387e-06	0.000106684	NA	NA	NA	-0.153334	0.151401	0.461437	0.115227	0.435466	0.84853	0.0253883	0.957357	0.136513	0.892591
s__GGB30302_SGB43266|t__SGB43266	0.287913	0.0772189	0.318456	yes	6	-0.0323404483290057;0.5545516226128705	0.450821	6.11067e-10	1.70662e-08	0.78409	2.34693e-12	1.10127e-10	0.153965	0.134204	0.383173	-0.0108709	0.94692	0.962143	NA	NA	NA	0.0558407	0.603232	0.774034	0.0221169	0.881388	1	0.0281072	0.943286	0.152805	0.897531
s__Parasutterella_excrementihominis|t__SGB9262	-0.267069	0.250758	0.561648	yes	4	-0.6296276416900026;0.191013714993398	-0.128719	0.0933744	0.182547	-0.758317	3.11302e-11	5.79022e-10	NA	NA	NA	NA	NA	NA	NA	NA	NA	0.0125194	0.907302	0.967521	-0.00184182	0.990087	1	0.0567322	-0.81726	0.212505	0.922063
s__Schaedlerella_arabinosiphila|t__SGB7270	0.265669	0.103462	0.365789	yes	6	-0.055393439625046;0.5369397570457682	0.446646	9.16465e-10	2.38892e-08	0.759181	2.8696e-11	5.71871e-10	0.230443	0.0238968	0.132627	0.0527762	0.746372	0.838945	NA	NA	NA	-0.0912146	0.395255	0.630838	-0.0497346	0.7371	1	0.0279376	0.925818	0.151789	0.902717
s__bacterium_1xD42_67|t__SGB29335	0.26145	0.301562	0.576773	yes	4	-0.23564094158884438;0.650105794641009	0.0653357	0.395872	0.529109	0.784005	2.36833e-12	1.10127e-10	0.0341082	0.741469	0.946012	NA	NA	NA	NA	NA	NA	-0.0566133	0.59822	0.774034	NA	NA	NA	0.0670274	0.775145	0.256616	0.937405
s__GGB28841_SGB41505|t__SGB41505	0.250866	0.350479	0.613562	yes	4	-0.2745529412899596;0.6609247112955396	0.343485	4.2367e-06	4.47716e-05	0.74885	7.43348e-11	1.21997e-09	0.05381	0.602577	0.876874	NA	NA	NA	NA	NA	NA	-0.32732	0.00174211	0.0599784	NA	NA	NA	0.0752351	0.732296	0.289604	0.951158
s__GGB30466_SGB43541|t__SGB43541	0.249646	0.0360956	0.209522	yes	6	0.016529335290311267;0.45702158753843486	0.530753	8.20617e-14	8.02153e-12	0.511341	7.76838e-05	0.000285181	-0.0699592	0.49821	0.81578	0.345351	0.0290669	0.0926307	NA	NA	NA	-0.0377163	0.725656	0.840784	0.129598	0.379986	0.811207	0.0148064	0.970209	0.0732425	0.880105
s__GGB30449_SGB43506|t__SGB43506	0.241664	0.275173	0.561831	yes	4	-0.19379931293451547;0.5975729614415966	-0.0825232	0.28325	0.421105	0.722004	7.21268e-10	6.93909e-09	NA	NA	NA	NA	NA	NA	NA	NA	NA	0.187904	0.0778382	0.31265	-0.0110509	0.940575	1	0.051	0.797326	0.18953	0.924918
s__Oscillibacter_sp_1_3|t__SGB7266	0.240884	0.166651	0.470469	yes	6	-0.10214440696627014;0.5327134854620518	0.386561	1.76698e-07	2.65726e-06	0.740513	1.55077e-10	2.27718e-09	0.0662955	0.52103	0.822289	0.402222	0.0100852	0.0440045	NA	NA	NA	-0.220592	0.0377737	0.233555	-0.134541	0.361921	0.809001	0.0315527	0.881631	0.173462	0.915985
s__GGB29546_SGB42338|t__SGB42338	0.238827	0.0625446	0.287492	yes	5	-0.012759472396958977;0.4619750133921097	0.0230692	0.764562	0.832712	NA	NA	NA	0.218381	0.0325552	0.152688	0.590356	6.07822e-05	0.000766385	NA	NA	NA	-0.0420527	0.695583	0.813765	0.417353	0.00316476	0.0310419	0.0170965	0.952902	0.0706682	0.805639
s__Lachnospiraceae_bacterium|t__SGB41554	0.237469	0.137668	0.42376	yes	5	-0.07738226218203477;0.5092507531119776	0.363665	1.01296e-06	1.27763e-05	0.677541	1.83541e-08	1.384e-07	-0.0271439	0.792921	0.949926	NA	NA	NA	NA	NA	NA	-0.068927	0.520985	0.729985	0.120311	0.41534	0.84853	0.0265873	0.902313	0.119204	0.889615
s__Lachnospiraceae_unclassified_SGB41424|t__SGB41424	0.237264	0.0719097	0.30465	yes	6	-0.021542002397015307;0.46626872969043426	0.29798	7.54803e-05	0.000627932	0.678586	1.71189e-08	1.36462e-07	0.234148	0.0216678	0.125519	0.227264	0.158451	0.288999	NA	NA	NA	-0.000694549	0.994846	0.994846	-0.150409	0.307531	0.732663	0.0180607	0.946774	0.0926669	0.834303
s__Lachnospiraceae_unclassified_SGB41511|t__SGB41511	0.235418	0.0617741	0.287492	yes	6	-0.01182711550947356;0.45553454597474363	0.39436	9.44969e-08	1.53951e-06	0.64588	1.33461e-07	8.27461e-07	0.204485	0.0456667	0.197494	0.168345	0.299093	0.414751	NA	NA	NA	-0.0668633	0.533569	0.736944	-0.0664809	0.653468	1	0.0164957	0.953405	0.0833201	0.84305
s__Streptococcus_danieliae|t__SGB82603	0.23484	0.218516	0.529907	yes	4	-0.14093296497648083;0.5514689940179168	0.207998	0.0063355	0.0233696	0.618751	6.14168e-07	3.42705e-06	0.250129	0.0139772	0.108137	-0.2478	0.12315	0.251503	NA	NA	NA	NA	NA	NA	NA	NA	NA	0.037805	0.84272	0.135887	0.857344
s__bacterium_1XD21_13|t__SGB82510	0.228853	0.133943	0.415539	yes	4	-0.07158137780583648;0.4912150758520593	0.207177	0.0065504	0.0237149	0.594164	2.17385e-06	1.06404e-05	-0.0419499	0.684876	0.915919	0.100144	0.538666	0.653093	NA	NA	NA	NA	NA	NA	NA	NA	NA	0.02416	0.904919	0.0814924	0.831271
s__GGB28419_SGB41002|t__SGB41002	-0.227234	0.260109	0.561648	yes	5	-0.5606572500130348;0.1695941199590253	-0.237941	0.00172565	0.0087627	-0.736725	2.14615e-10	2.85131e-09	-0.184783	0.0714926	0.2506	0.349832	0.0269105	0.0897017	NA	NA	NA	-0.133058	0.213845	0.525885	NA	NA	NA	0.0421508	-0.809692	0.196144	0.900027
s__bacterium_D16_50|t__SGB29430	0.226631	0.122523	0.395558	yes	6	-0.06200904721660538;0.4802883884717839	0.226261	0.00292288	0.0133312	0.725221	5.57101e-10	5.97812e-09	-0.149376	0.146342	0.406099	0.17908	0.268875	0.414751	NA	NA	NA	0.230283	0.0299282	0.206077	-0.0110524	0.940567	1	0.0223014	0.912835	0.118029	0.875078
s__bacterium_D16_29|t__SGB43538	0.221235	0.345897	0.611136	yes	4	-0.23815423406394684;0.5997300920001988	0.102899	0.180485	0.303274	0.734477	2.59594e-10	3.29213e-09	-0.0882514	0.392536	0.750246	-0.0415232	0.799188	0.884598	NA	NA	NA	NA	NA	NA	NA	NA	NA	0.0568964	0.736405	0.212284	0.922451
s__bacterium_1xD8_48|t__SGB41627	0.216705	0.14857	0.440124	yes	6	-0.07839925864564545;0.47689077644100775	0.429235	4.68769e-09	1.14555e-07	0.644849	1.41822e-07	8.60181e-07	0.0785228	0.44698	0.791725	0.345351	0.0290669	0.0926307	NA	NA	NA	-0.220681	0.037694	0.233555	-0.106855	0.469759	0.892543	0.0232297	0.89462	0.123586	0.898169
s__GGB28864_SGB41535|t__SGB41535	0.214925	0.104909	0.365789	yes	4	-0.04554533384514224;0.44803276672842635	0.427842	5.32066e-09	1.22375e-07	0.310324	0.0223863	0.0439844	0.196782	0.0546514	0.220323	-0.186623	0.248891	0.405497	NA	NA	NA	NA	NA	NA	NA	NA	NA	0.0181276	0.924842	0.0575678	0.785096
t__Shannon	0.208753	0.118616	0.389456	NA	6	-0.054168093878199756;0.4446051311158299	0.471859	7.28054e-11	2.18976e-09	0.609213	1.01568e-06	5.24766e-06	0.0474708	0.646031	0.88896	0.171308	0.290545	0.414751	NA	NA	NA	-0.135135	0.206718	0.518949	-0.0423619	0.774967	1	0.0184285	0.915519	0.0948653	0.883573
s__GGB30457_SGB43521|t__SGB43521	-0.208096	0.16455	0.469801	yes	5	-0.4691449223172863;0.08639764470919549	-0.0321483	0.676372	0.773279	-0.333908	0.0136034	0.029195	0.174558	0.0889448	0.299178	NA	NA	NA	NA	NA	NA	-0.182674	0.086634	0.330688	-0.625665	1.98361e-06	4.71107e-05	0.0230803	-0.883156	0.101699	0.864054
s__GGB28803_SGB41457|t__SGB41457	0.207872	0.223529	0.532927	yes	5	-0.12802451996036665;0.5009867863103615	-0.0112838	0.883545	0.918793	0.640823	1.79415e-07	1.06504e-06	-0.123947	0.228913	0.568865	0.476497	0.00188181	0.0133104	NA	NA	NA	-0.0191403	0.858697	0.940663	NA	NA	NA	0.0300254	0.838826	0.135539	0.890878
s__GGB28862_SGB41532|t__SGB41532	0.207115	0.0363759	0.209522	yes	4	0.0133253896853273;0.38590920217860847	0.226189	0.00293218	0.0133312	0.462777	0.000425953	0.00129175	NA	NA	NA	NA	NA	NA	NA	NA	NA	0.108849	0.309925	0.574344	0.00184182	0.990087	1	0.0100844	0.970024	0.0265378	0.58359
s__Muribaculaceae_bacterium|t__SGB40323	0.194213	0.0590014	0.287492	yes	4	-0.007481775891897824;0.3807230313872826	0.253667	0.000814774	0.00497776	NA	NA	NA	-0.0604238	0.558676	0.869789	0.426159	0.00610845	0.0295242	NA	NA	NA	NA	NA	NA	0.198061	0.177193	0.590642	0.0108531	0.955214	0.0285409	0.675503
s__bacterium_1XD42_1|t__SGB29420	-0.193466	0.184946	0.482574	yes	6	-0.4507366834434469;0.09347904504521883	-0.155507	0.0422571	0.0995332	-0.725733	5.34494e-10	5.96495e-09	-0.108838	0.291168	0.655128	0.128446	0.429596	0.558668	NA	NA	NA	-0.0251547	0.814992	0.918714	-0.0960096	0.516246	0.927196	0.0218415	-0.868189	0.115277	0.854513
s__GGB28989_SGB41702|t__SGB41702	0.192599	0.117982	0.389456	yes	4	-0.04945152372623012;0.41328181071605435	0.0109306	0.887166	0.919384	0.247407	0.0712821	0.122011	NA	NA	NA	0.518761	0.000604765	0.00548068	NA	NA	NA	0.047169	0.660701	0.796145	NA	NA	NA	0.0155635	0.915953	0.0472051	0.72719
s__Lachnospiraceae_bacterium_MD308|t__SGB7279	0.192264	0.121811	0.395558	yes	6	-0.051894196955381236;0.4147331872030697	0.143354	0.0614114	0.127383	0.229331	0.0952929	0.155478	0.0684109	0.50779	0.816879	0.672842	1.97252e-06	4.08593e-05	NA	NA	NA	-0.119471	0.264786	0.569549	0.114727	0.437473	0.84853	0.015832	0.913325	0.0793591	0.788771
s__GGB28856_SGB41525|t__SGB41525	0.185293	0.0515187	0.274302	yes	5	-0.0012386880098666198;0.35936323619075794	0.339659	5.49634e-06	5.65545e-05	0.429403	0.00119458	0.00333287	-0.0358943	0.728444	0.938453	NA	NA	NA	NA	NA	NA	0.00451661	0.966493	0.988215	0.173074	0.239439	0.710836	0.00926837	0.960096	0.0330684	0.748169
s__Clostridiaceae_bacterium|t__SGB41675	-0.180256	0.422138	0.665289	yes	4	-0.5561508116982217;0.2568634752127387	-0.347686	3.17081e-06	3.44385e-05	-0.586373	3.17559e-06	1.45244e-05	0.38616	0.00010196	0.00395607	NA	NA	NA	NA	NA	NA	-0.116483	0.277007	0.569549	NA	NA	NA	0.0515008	-0.665553	0.194316	0.940402
s__GGB28963_SGB41672|t__SGB41672	0.174214	0.18618	0.482598	yes	6	-0.08474569220960397;0.41112775431321386	0.160256	0.0362774	0.0903469	0.665643	3.9774e-08	2.77423e-07	-0.011576	0.910872	0.988178	0.201998	0.211311	0.354807	NA	NA	NA	-0.144365	0.177091	0.47954	0.0866834	0.557987	0.939783	0.017725	0.867272	0.0906613	0.843303
s__GGB28357_SGB40935|t__SGB40935	-0.174128	0.234751	0.540889	yes	4	-0.43505068572058053;0.11377335676489897	-0.0855654	0.265816	0.402774	-0.515449	6.64615e-05	0.000247237	-0.201803	0.0486444	0.202482	0.168345	0.299093	0.414751	NA	NA	NA	NA	NA	NA	NA	NA	NA	0.0219169	-0.830022	0.072582	0.781291
s__GGB30301_SGB43265|t__SGB43265	0.171277	0.0825569	0.322054	yes	6	-0.02231208511082389;0.35248559995067197	0.333222	8.45082e-06	8.47249e-05	0.426182	0.00131245	0.00362548	0.0859536	0.405025	0.750246	-0.254126	0.113564	0.237048	NA	NA	NA	0.259473	0.01407	0.131327	0.0479069	0.746434	1	0.00992812	0.939766	0.0442553	0.709326
s__GGB28927_SGB41625|t__SGB41625	0.170299	0.295462	0.57231	yes	6	-0.14908665581889896;0.4575088663199632	0.169898	0.0263117	0.075094	0.703057	3.07913e-09	2.77122e-08	0.00734887	0.943349	0.988178	0.367072	0.0198093	0.0727178	NA	NA	NA	-0.219491	0.0387643	0.233555	-0.147768	0.316202	0.732663	0.0270136	0.780331	0.146251	0.892468
s__Acutalibacter_sp_1XD8_36|t__SGB43253	0.169742	0.0657166	0.287693	yes	6	-0.011142963418763514;0.3398698211446782	0.0685742	0.372824	0.509699	0.189859	0.16911	0.247024	0.233169	0.0222391	0.125519	0.565636	0.000142655	0.00153222	NA	NA	NA	-0.0132614	0.901834	0.967521	0	1	1	0.00867389	0.950829	0.0368538	0.644569
s__GGB28836_SGB41496|t__SGB41496	0.166752	0.334131	0.603862	yes	6	-0.17155092712253153;0.4698766212086005	0.330856	9.87483e-06	9.65265e-05	0.43464	0.00102307	0.00291261	0.242407	0.0173322	0.117788	0.481466	0.00165891	0.01233	NA	NA	NA	0.0726779	0.498504	0.710885	-0.575559	1.87148e-05	0.000296318	0.0303641	0.746865	0.166334	0.890082
s__GGB30297_SGB43261|t__SGB43261	0.165827	0.0642113	0.287492	yes	6	-0.009883573917987923;0.33160437085334443	0.308078	4.14481e-05	0.000368323	0.447661	0.00068841	0.00198007	0.00861297	0.933624	0.988178	0.162662	0.315936	0.432177	NA	NA	NA	0.163266	0.126326	0.42284	-0.167683	0.254616	0.722045	0.0081787	0.951813	0.0339417	0.688674
s__GGB28394_SGB40975|t__SGB40975	-0.164754	0.170492	0.470469	yes	6	-0.3833955415120364;0.0713747055727177	-0.191679	0.0120226	0.0382182	-0.556748	1.23133e-05	4.90774e-05	0.153348	0.135791	0.383173	0.168345	0.299093	0.414751	NA	NA	NA	-0.317101	0.00246353	0.0659678	-0.158867	0.280802	0.724553	0.0147148	-0.878835	0.0726962	0.814997
s__Bacteria_unclassified_SGB41677|t__SGB41677	0.163557	0.146843	0.438306	yes	5	-0.05786482645237885;0.36964119993840844	0.273801	0.000290474	0.00202813	0.480759	0.000233608	0.000794838	-0.0840839	0.415357	0.759967	NA	NA	NA	NA	NA	NA	0.192945	0.070053	0.296189	-0.0957748	0.517278	0.927196	0.0129405	0.895845	0.0512207	0.773876
s__Bacteroides_caecimuris|t__SGB1863	0.159438	0.123486	0.395558	yes	4	-0.04378893269207803;0.34999394564047787	0.217694	0.0042334	0.0174238	0.392053	0.00336852	0.00870201	0.0870218	0.399191	0.750246	-0.123602	0.447339	0.574019	NA	NA	NA	NA	NA	NA	NA	NA	NA	0.0108992	0.912171	0.0292022	0.58935
s__GGB30454_SGB43516|t__SGB43516	0.15943	0.269837	0.561831	yes	4	-0.12418077751955908;0.4189590477984685	0.40767	3.12663e-08	6.11257e-07	0.32994	0.014831	0.0308794	0.0116946	0.909962	0.988178	-0.201846	0.211661	0.354807	NA	NA	NA	NA	NA	NA	NA	NA	NA	0.0212335	0.801731	0.0698699	0.841667
s__GGB14001_SGB21428|t__SGB21428	-0.158591	0.472006	0.70981	yes	5	-0.534060868009044;0.26913105680377425	-0.322813	1.66066e-05	0.000154599	-0.691005	7.31924e-09	6.18808e-08	-0.059218	0.566564	0.869789	0.496599	0.00111674	0.0087528	NA	NA	NA	-0.0766131	0.475475	0.703003	NA	NA	NA	0.0494133	-0.616426	0.232495	0.917039
s__Lachnospiraceae_bacterium_A4|t__SGB5158	0.156743	0.351941	0.613562	yes	6	-0.17298592227139445;0.45487884937148243	-0.148636	0.0523544	0.113725	-0.179349	0.194406	0.274088	0.0274094	0.790942	0.949926	0.219591	0.173368	0.309363	NA	NA	NA	0.112546	0.293677	0.570776	0.746435	1.12679e-09	4.28181e-08	0.0288208	0.730981	0.157082	0.896971
s__GGB28793_SGB41446|t__SGB41446	-0.15506	0.286619	0.561831	yes	6	-0.41683646859882933;0.13046725259712366	0.043149	0.575228	0.685714	0.295638	0.0299747	0.0572804	-0.0766342	0.458017	0.793703	-0.438868	0.00461242	0.0234667	NA	NA	NA	-0.0867962	0.418638	0.655141	-0.6116	3.87284e-06	8.17599e-05	0.0215182	-0.787785	0.113342	0.851552
s__GGB28879_SGB41559|t__SGB41559	-0.153777	0.396726	0.64325	yes	6	-0.4726628568297638;0.20071857847306926	-0.135987	0.076151	0.152692	-0.451579	0.000609156	0.00177036	-0.0383737	0.710492	0.931472	0.502865	0.000942873	0.00759536	NA	NA	NA	-0.0274627	0.798362	0.911873	-0.657704	3.79232e-07	1.02934e-05	0.0334406	-0.689753	0.184785	0.888619
t__GiniSimpson	0.153317	0.104587	0.365789	NA	6	-0.032075215758452374;0.32851016459552773	0.40422	4.18417e-08	7.43641e-07	0.421788	0.00149005	0.00407572	0.0290477	0.778757	0.949926	0.0151792	0.925933	0.962143	NA	NA	NA	-0.0665673	0.535386	0.736944	0.0239437	0.87167	1	0.00906568	0.92506	0.0391623	0.786773
s__Faecalibaculum_rodentium|t__SGB4047	-0.150558	0.036693	0.209522	yes	5	-0.28585233204591115;-0.009379391426438625	-0.209253	0.00601899	0.0228488	-0.24328	0.0762877	0.128218	-0.294695	0.00356134	0.040894	0.105292	0.517886	0.639093	NA	NA	NA	-0.00128997	0.990428	0.994554	NA	NA	NA	0.00527338	-0.969814	0.0131933	0.469034
s__Lachnospiraceae_unclassified_SGB41402|t__SGB41402	0.148997	0.0446995	0.248051	yes	4	0.003549776753649592;0.28827143742554734	0.171835	0.0246214	0.070852	0.0974927	0.483096	0.570482	0.0112029	0.913733	0.988178	0.390381	0.0127601	0.0500058	NA	NA	NA	NA	NA	NA	NA	NA	NA	0.00559171	0.964552	0.00915448	0.341816
s__GGB28949_SGB41656|t__SGB41656	0.148925	0.32274	0.596994	yes	5	-0.1462998014781098;0.41979115133004946	-0.0513063	0.505133	0.627974	0.614871	7.55154e-07	4.13114e-06	-0.00120265	0.990722	0.991294	0.241109	0.133935	0.256452	NA	NA	NA	NA	NA	NA	-0.120949	0.412854	0.84853	0.023019	0.756868	0.0985235	0.85204
s__Lachnospiraceae_bacterium|t__SGB7271	0.147207	0.113507	0.385533	yes	5	-0.03534352770875514;0.32025098093200355	0.0512125	0.505913	0.627974	0.463796	0.000412055	0.00126333	0.235881	0.0206883	0.125258	NA	NA	NA	NA	NA	NA	-0.0261216	0.808014	0.918545	0.0166393	0.910626	1	0.00877856	0.919011	0.0306601	0.663822
s__GGB28763_SGB41411|t__SGB41411	0.145536	0.304858	0.579713	yes	6	-0.13262853735553215;0.40245000534771397	0.0253805	0.741768	0.81699	0.611862	8.8472e-07	4.67716e-06	0.356037	0.000370641	0.0123423	-0.31873	0.0450138	0.133204	NA	NA	NA	0.0664018	0.536403	0.736944	0.00736749	0.960363	1	0.0204041	0.772328	0.106677	0.850021
s__GGB29685_SGB42494|t__SGB42494	-0.141298	0.650483	0.81362	yes	5	-0.6396612487416168;0.4407011343196303	-0.252547	0.000860863	0.00506143	-0.726394	5.06594e-10	5.88915e-09	NA	NA	NA	0.00574069	0.971955	0.975318	NA	NA	NA	-0.450841	9.26455e-06	0.00223276	0.746435	1.12679e-09	4.28181e-08	0.0982493	-0.424436	0.475665	0.958512
s__GGB28851_SGB41518|t__SGB41518	0.138562	0.454354	0.69118	yes	6	-0.2221180417094613;0.4658848587067194	0.0953122	0.214956	0.349312	0.353059	0.00882758	0.0201877	0.0319605	0.757227	0.948264	0.736315	6.1226e-08	2.95926e-06	NA	NA	NA	-0.184772	0.0830158	0.32269	-0.357378	0.0126426	0.100088	0.0347306	0.634059	0.192525	0.894566
s__GGB28765_SGB41415|t__SGB41415	0.138522	0.172925	0.470469	yes	6	-0.0610099176648877;0.32740901325458693	0.412835	2.00891e-08	4.13412e-07	0.349753	0.00952936	0.0214411	0.00309769	0.976104	0.989434	0.241109	0.133935	0.256452	NA	NA	NA	-0.104913	0.327846	0.574344	-0.133096	0.367146	0.810511	0.0104646	0.877056	0.0474299	0.818348
s__GGB24132_SGB35935|t__SGB35935	0.137232	0.253667	0.561648	yes	4	-0.09870590426747465;0.35856259290667686	0.166644	0.0293744	0.0785054	NA	NA	NA	0.0439156	0.670944	0.911937	0.457544	0.00299315	0.0192892	NA	NA	NA	NA	NA	NA	-0.118999	0.42048	0.84853	0.0146365	0.814914	0.0432729	0.652908
s__GGB28790_SGB41443|t__SGB41443	0.133961	0.368002	0.622286	yes	4	-0.1573392724912537;0.40381483957623043	-0.0243814	0.751595	0.825488	-0.171589	0.214738	0.295658	0.464352	1.88322e-06	0.000280682	0.225692	0.16143	0.292592	NA	NA	NA	NA	NA	NA	NA	NA	NA	0.0224088	0.716406	0.0745346	0.863419
s__GGB28766_SGB41416|t__SGB41416	0.132667	0.144225	0.437114	yes	6	-0.04564271435814196;0.3027838672862188	-0.167166	0.0288634	0.0785054	0.11967	0.388733	0.482029	0.4318	1.11955e-05	0.000932024	0.241109	0.133935	0.256452	NA	NA	NA	0.152774	0.152919	0.461437	0.0295794	0.841814	1	0.00835228	0.897698	0.0349617	0.80457
s__Lachnospiraceae_bacterium_MD308|t__SGB41427	-0.13214	0.367228	0.622286	yes	6	-0.39848234913866387;0.15475524701925827	0.252395	0.000867303	0.00506143	0.0721368	0.604202	0.685253	0.0260774	0.800885	0.949926	-0.660771	3.47795e-06	6.30378e-05	NA	NA	NA	-0.201083	0.058819	0.272603	-0.238859	0.102048	0.417301	0.0217267	-0.717114	0.11459	0.877876
s__Alistipes_sp|t__SGB35892	-0.131215	0.219226	0.529907	yes	4	-0.3297259598253382;0.07840734623008407	0.010294	0.893697	0.921993	0.0186821	0.893336	0.933486	-0.16865	0.100472	0.321705	-0.44092	0.00440348	0.023411	NA	NA	NA	NA	NA	NA	NA	NA	NA	0.0115387	-0.84217	0.0316853	0.639775
s__GGB28382_SGB40962|t__SGB40962	-0.129218	0.290289	0.566207	yes	6	-0.3546823417585928;0.11044842214428144	-0.156176	0.0413678	0.0980292	-0.556748	1.23133e-05	4.90774e-05	-0.276502	0.00639042	0.065369	0.168345	0.299093	0.414751	NA	NA	NA	-0.0356496	0.74014	0.853463	0.19544	0.183111	0.599847	0.0150984	-0.784701	0.0749835	0.788983
s__Lachnospiraceae_bacterium_A2|t__SGB7277	0.12323	0.0879873	0.339873	yes	6	-0.01842960888750216;0.2600394986761834	0.118158	0.123761	0.219958	0.387415	0.00380061	0.00955289	0.186648	0.0686301	0.24574	0.216478	0.179698	0.31393	NA	NA	NA	-0.08699	0.417596	0.655141	-0.0608877	0.680996	1	0.00527036	0.936169	0.0170505	0.511035
s__GGB28853_SGB41521|t__SGB41521	0.121712	0.276178	0.561831	yes	4	-0.09753258678478503;0.32969025298246063	0.179994	0.0184863	0.0551766	-0.163723	0.236824	0.318727	0.351471	0.000445894	0.0123736	0.0283499	0.862141	0.926762	NA	NA	NA	NA	NA	NA	NA	NA	NA	0.0126168	0.796492	0.0358878	0.702951
s__Lachnospiraceae_bacterium_WCA_9_b2|t__SGB41410	0.121395	0.117715	0.389456	yes	6	-0.030836430070497935;0.26812169076127496	-0.0026972	0.97207	0.987219	-0.0999141	0.472241	0.570482	0.251527	0.0134339	0.106512	0.439758	0.00452074	0.023411	NA	NA	NA	0.0515333	0.631504	0.789686	0.149807	0.309494	0.732663	0.00608095	0.916137	0.0217074	0.566923
s__GGB30461_SGB43530|t__SGB43530	0.120425	0.133504	0.415539	yes	6	-0.03704865053407178;0.2720631708566925	0.24722	0.00111467	0.00613851	0.332949	0.0138918	0.0293622	-0.0267286	0.79602	0.949926	0.29909	0.0608206	0.157482	NA	NA	NA	-0.131804	0.218234	0.531256	0.0350042	0.813281	1	0.00650467	0.905225	0.0241611	0.659374
s__GGB28934_SGB41635|t__SGB41635	0.119287	0.23937	0.548325	yes	6	-0.07964086218968917;0.3090782832764454	0.247593	0.00109487	0.00611564	0.520256	5.52302e-05	0.000208233	0.0110166	0.915162	0.988178	0.0152041	0.925812	0.962143	NA	NA	NA	-0.0812694	0.448985	0.680537	-0.062685	0.672103	1	0.0103774	0.826365	0.0469139	0.750371
s__Escherichia_coli|t__SGB10068	-0.116366	0.036439	0.209522	yes	4	-0.22262511365973767;-0.007375436182067894	-0.0592058	0.441767	0.573857	0.00521052	0.970171	0.984283	-0.218882	0.032149	0.152688	-0.260699	0.104215	0.224815	NA	NA	NA	NA	NA	NA	NA	NA	NA	0.00312231	-0.969982	0.000779481	0.0584478
s__GGB28956_SGB41665|t__SGB41665	0.113523	0.233865	0.540889	yes	6	-0.07356833062841504;0.2928960588385989	0.171808	0.0246442	0.070852	0.470202	0.000333722	0.00108266	-0.0274131	0.790914	0.949926	0.245438	0.12688	0.255522	NA	NA	NA	-0.144771	0.175864	0.47954	-0.0202716	0.891222	1	0.00917233	0.830722	0.0397913	0.717354
s__GGB25052_SGB36974|t__SGB36974	-0.113226	0.164393	0.469801	yes	6	-0.26734967525545567;0.046545580698881366	-0.0711412	0.355153	0.488961	-0.334525	0.0134205	0.0290258	-0.21042	0.0396114	0.178251	0.241109	0.133935	0.256452	NA	NA	NA	0.00588616	0.956341	0.988215	-0.272252	0.0612022	0.314282	0.00668824	-0.883269	0.0252275	0.556334
s__GGB30461_SGB43533|t__SGB43533	0.112191	0.550422	0.744611	yes	6	-0.25162425327625093;0.44822563707307955	0.377895	3.4763e-07	4.8544e-06	0.561485	1.00013e-05	4.29285e-05	-0.0804484	0.435881	0.776194	0.434671	0.00506674	0.0249043	NA	NA	NA	-0.139409	0.192587	0.498111	-0.536597	8.44055e-05	0.00106914	0.0355849	0.535002	0.197651	0.921182
s__GGB28901_SGB41592|t__SGB41592	-0.111241	0.494938	0.723391	yes	5	-0.407411805090035;0.20610215596737474	-0.229865	0.00249098	0.0117346	-0.556748	1.23133e-05	4.90774e-05	-0.0573746	0.578725	0.87598	0.390381	0.0127601	0.0500058	NA	NA	NA	-0.0205298	0.848557	0.933866	NA	NA	NA	0.0267827	-0.593127	0.119355	0.850579
s__bacterium_0_1xD8_82|t__SGB29425	0.109676	0.496626	0.723391	yes	6	-0.20444971311103596;0.40332186967095923	0.0265752	0.730073	0.812229	0.198947	0.149243	0.221983	-0.0388398	0.707134	0.931472	0.714595	2.22894e-07	7.18215e-06	NA	NA	NA	-0.152592	0.153415	0.461437	-0.208648	0.154688	0.539385	0.0262332	0.591395	0.141575	0.857773
s__Clostridium_cocleatum|t__SGB6748	0.108184	0.255345	0.561648	yes	6	-0.07837774841591265;0.2874251866154915	-0.0814299	0.289698	0.425835	0.309313	0.022851	0.0445834	0.320638	0.00144765	0.0267815	0.303643	0.0568121	0.153487	NA	NA	NA	0.0205216	0.848617	0.933866	-0.209036	0.153905	0.539385	0.00911689	0.813558	0.0394642	0.742316
s__GGB31184_SGB44478|t__SGB44478	0.107996	0.0542072	0.277372	yes	5	-0.0019611069933739116;0.21537217232224726	-0.0418727	0.586593	0.696764	0.156688	0.257853	0.340313	0.236117	0.0205575	0.125258	NA	NA	NA	NA	NA	NA	0.111159	0.299707	0.57325	0.207933	0.156138	0.539385	0.00317149	0.958342	0.00388475	0.328062
s__Lachnospiraceae_bacterium|t__SGB41422	0.105507	0.283825	0.561831	yes	6	-0.0875419050789834;0.29091873667401474	-0.0769357	0.317229	0.454346	0.466186	0.00038106	0.0011954	-0.0969903	0.347178	0.719698	-0.0718537	0.6595	0.772725	NA	NA	NA	0.273429	0.00952352	0.121416	0.136313	0.355572	0.80427	0.00976316	0.790126	0.0432801	0.757848
s__GGB28949_SGB41655|t__SGB41655	0.104449	0.538173	0.736349	yes	6	-0.2250343109595653;0.4124968237649124	-0.0784381	0.307842	0.447458	0.0123529	0.929357	0.956791	-0.0346475	0.737528	0.944603	0.753691	1.98292e-08	1.1501e-06	NA	NA	NA	-0.142622	0.182433	0.483148	-0.040645	0.783864	1	0.0289934	0.548042	0.158116	0.870337
s__GGB30466_SGB43544|t__SGB43544	0.103891	0.389553	0.642191	yes	5	-0.13246312184905842;0.3290654264250973	0.124617	0.104385	0.197105	0.499223	0.000121682	0.000419125	-0.202903	0.0474041	0.202379	0.0108852	0.94685	0.962143	NA	NA	NA	0.0728925	0.497233	0.710885	NA	NA	NA	0.0146836	0.696479	0.0591472	0.792697
s__Colidextribacter_sp_OB_20|t__SGB79835	0.102921	0.503768	0.724693	yes	5	-0.19690480984857367;0.38514273301860336	0.166747	0.0292725	0.0785054	0.560705	1.03518e-05	4.376e-05	-0.207901	0.0420942	0.186898	0.168345	0.299093	0.414751	NA	NA	NA	-0.201083	0.058819	0.272603	NA	NA	NA	0.0238621	0.584041	0.10479	0.874999
s__GGB30454_SGB43514|t__SGB43514	-0.102826	0.0427247	0.240479	yes	6	-0.2002571700928151;-0.0033808786823381707	-0.234361	0.00203365	0.00981677	-0.090252	0.516324	0.600227	0.0130979	0.899212	0.988178	0.116982	0.47222	0.598008	NA	NA	NA	-0.0845709	0.430712	0.665394	-0.152291	0.301447	0.732663	0.00259318	-0.965846	0.00244849	0.202565
s__GGB30466_SGB43540|t__SGB43540	0.100246	0.410971	0.655558	yes	6	-0.1383053441793947;0.3278038707160393	0.22105	0.00366742	0.0154189	0.434161	0.00103778	0.00292465	-0.0695821	0.500534	0.81578	0.398928	0.0107761	0.0457088	NA	NA	NA	-0.156052	0.144195	0.457251	-0.241972	0.0975263	0.417301	0.0149654	0.676258	0.0741902	0.815048
s__Enterococcus_faecalis|t__SGB7962	0.0991703	0.200816	0.507188	yes	5	-0.052900108675503196;0.24674538961101258	0.0852074	0.267829	0.402774	0.389068	0.0036413	0.00923567	-0.0867889	0.400458	0.750246	NA	NA	NA	NA	NA	NA	0.116052	0.278799	0.569549	0.0294708	0.842387	1	0.0060495	0.85628	0.017356	0.522922
s__GGB28959_SGB41668|t__SGB41668	0.098774	0.0641283	0.287492	yes	4	-0.005819230157653956;0.20122938611029725	0.119455	0.119661	0.214622	0.0967067	0.486648	0.570482	0.0499483	0.628895	0.886535	0.129634	0.425305	0.555578	NA	NA	NA	NA	NA	NA	NA	NA	NA	0.00286532	0.951867	0	0
s__GGB29683_SGB42492|t__SGB42492	0.0986913	0.222895	0.532927	yes	4	-0.06013277402331274;0.25264170367077216	-0.0155081	0.840449	0.892977	0.220475	0.10915	0.176028	NA	NA	NA	NA	NA	NA	NA	NA	NA	0.258929	0.0142801	0.131327	-0.0608661	0.681103	1	0.0065989	0.839319	0.0131447	0.533156
s__GGB28330_SGB40904|t__SGB40904	0.0949683	0.474833	0.711347	yes	6	-0.16448883428064714;0.34213421305328917	-0.0162108	0.833323	0.887818	0.0967067	0.486648	0.570482	0.0736573	0.475718	0.800071	0.571242	0.000118266	0.00137189	NA	NA	NA	-0.353494	0.000678506	0.0272533	0.224803	0.124498	0.487298	0.0177649	0.613576	0.0908998	0.835751
s__GGB30461_SGB43527|t__SGB43527	-0.0939216	0.672128	0.827809	yes	6	-0.48571860903159414;0.329300274248432	0.327136	1.25817e-05	0.000119987	0.52976	3.79853e-05	0.000145177	-0.308465	0.00223072	0.0322969	0.0142571	0.930421	0.962143	NA	NA	NA	-0.23397	0.0273288	0.19546	-0.747136	1.06612e-09	4.28181e-08	0.0494981	-0.399647	0.281213	0.946481
s__GGB42343_SGB59511|t__SGB59511	0.0935147	0.467247	0.705347	yes	5	-0.15775046652722002;0.3334069796354924	0.238534	0.00167888	0.00863742	0.364444	0.00674235	0.0159417	-0.302871	0.00270487	0.0360288	0.269606	0.0924952	0.20956	NA	NA	NA	-0.0714568	0.505767	0.716999	NA	NA	NA	0.0166431	0.621205	0.0688667	0.851137
s__GGB28946_SGB41652|t__SGB41652	-0.0934337	0.517006	0.732223	yes	5	-0.360235135767501;0.187497224229776	-0.215567	0.00463168	0.01867	NA	NA	NA	0.0524734	0.611631	0.881701	0.335251	0.0344552	0.106298	NA	NA	NA	-0.0707554	0.509963	0.71872	-0.507576	0.000231119	0.00274454	0.020911	-0.5703	0.0896246	0.813421
s__GGB28782_SGB41435|t__SGB41435	-0.0920278	0.427506	0.671065	yes	5	-0.3097408133183114;0.13485425828395	-0.244688	0.00125787	0.00673737	-0.34092	0.011646	0.0255845	0.14217	0.167046	0.448598	-0.254781	0.112606	0.237048	NA	NA	NA	0.208633	0.0497547	0.266464	NA	NA	NA	0.0135274	-0.660368	0.0534234	0.816779
s__GGB30303_SGB43268|t__SGB43268	0.0911854	0.490404	0.723391	yes	6	-0.16685256219179148;0.3375334176323797	0.205333	0.0070569	0.0250359	0.59033	2.62283e-06	1.24029e-05	-0.086196	0.403697	0.750246	0.0152192	0.925739	0.962143	NA	NA	NA	-0.266381	0.0116267	0.121828	0.0276619	0.85195	1	0.017577	0.597767	0.0897774	0.855395
s__GGB31851_SGB45230|t__SGB45230	0.0897794	0.0485778	0.262187	yes	6	0.0005604362706610955;0.17758035166523503	0.0988352	0.198405	0.328713	0.216051	0.116627	0.184966	0.122284	0.235268	0.580328	-0.0556596	0.73301	0.831662	NA	NA	NA	0.0454179	0.672563	0.801368	0.0461912	0.755228	1	0.00208333	0.962016	0	0
s__Bacteroides_thetaiotaomicron|t__SGB1861	-0.0879205	0.0991271	0.36501	yes	4	-0.19055645276714295;0.0166167583604558	-0.156346	0.0411441	0.0980292	-0.0767644	0.581143	0.665012	NA	NA	NA	NA	NA	NA	NA	NA	NA	-0.0225328	0.833983	0.933866	0.0331528	0.822994	1	0.00285714	-0.928734	0	0
s__Anaerotruncus_colihominis|t__SGB82507	-0.0875643	0.189142	0.483909	yes	5	-0.21539832671221035;0.043220317763385474	-0.166495	0.0295221	0.0785054	-0.174095	0.208016	0.288739	0.0577861	0.576	0.87598	-0.260699	0.104215	0.224815	NA	NA	NA	NA	NA	NA	0.102079	0.48995	0.903791	0.0044696	-0.865063	0.00792224	0.359983
s__GGB28897_SGB41579|t__SGB41579	-0.0869775	0.34356	0.609741	yes	4	-0.2614283045345855;0.09297600123906419	-0.143265	0.0615739	0.127383	NA	NA	NA	0.0886314	0.390493	0.750246	-0.358493	0.0231166	0.0827633	NA	NA	NA	-0.00249563	0.981482	0.990302	NA	NA	NA	0.00847536	-0.738493	0.021566	0.576535
s__GGB28883_SGB41564|t__SGB41564	-0.0844975	0.319364	0.593535	yes	5	-0.24624962455918964;0.0818340251909666	-0.0780154	0.310465	0.449599	-0.377738	0.00486257	0.0119286	-0.119815	0.244926	0.591017	0.168345	0.299093	0.414751	NA	NA	NA	0.0220665	0.837371	0.933866	NA	NA	NA	0.00723502	-0.75981	0.0225621	0.529003
t__Richness	0.0838219	0.282478	0.561831	NA	6	-0.06909187815626733;0.23288743102467013	0.181187	0.0177106	0.0540604	0.379178	0.00468972	0.0116824	0.0365174	0.723918	0.938453	0.0997675	0.540202	0.653093	NA	NA	NA	-0.167119	0.117504	0.405002	-0.0257876	0.86188	1	0.00611111	0.791251	0.0218817	0.614199
s__GGB28846_SGB41513|t__SGB41513	-0.0829328	0.479106	0.711496	yes	6	-0.30345851749594244;0.1460256839231375	-0.00175149	0.981861	0.989453	-0.178244	0.197214	0.276496	0.352359	0.000430237	0.0123736	0.0066488	0.967521	0.974385	NA	NA	NA	-0.271814	0.00997336	0.121416	-0.432909	0.00211734	0.0223497	0.0137935	-0.609258	0.0672069	0.832179
s__GGB31841_SGB45219|t__SGB45219	-0.0817459	0.601166	0.777421	yes	5	-0.3706074839835163;0.22153501954279606	0.1663	0.0297156	0.0785054	0.289816	0.0335258	0.0632007	-0.201984	0.0484391	0.202482	NA	NA	NA	NA	NA	NA	-0.0818107	0.445959	0.680229	-0.55138	4.87222e-05	0.000661229	0.0245606	-0.4798	0.109086	0.870203
s__Lactobacillus_johnsonii|t__SGB7041	0.0815732	0.713109	0.853997	yes	5	-0.3399653495269029;0.4758169447556896	0.371537	5.64129e-07	7.35248e-06	0.646803	1.2637e-07	8.03204e-07	NA	NA	NA	-0.445759	0.0039431	0.023411	NA	NA	NA	-0.216542	0.0415272	0.23444	-0.0773566	0.601253	0.993375	0.0493998	0.351964	0.230145	0.930954
s__GGB30448_SGB43504|t__SGB43504	0.0810842	0.262292	0.561648	yes	6	-0.060746526594927935;0.2197053994844335	0.157845	0.0392182	0.0946564	0.274515	0.0445542	0.0812459	-0.00939312	0.927628	0.988178	0.310906	0.0508564	0.143188	NA	NA	NA	-0.102847	0.337516	0.57689	-0.0994855	0.501101	0.915472	0.00525502	0.807913	0.0169629	0.517944
s__Lachnospiraceae_bacterium|t__SGB41475	-0.0804325	0.372084	0.623834	yes	6	-0.2520584777519687;0.09609906812565573	0.235657	0.00191676	0.00936814	0.0372594	0.789095	0.84676	-0.265188	0.00902284	0.0821381	-0.338288	0.0327552	0.10214	NA	NA	NA	-0.0831641	0.438446	0.673028	-0.161142	0.273882	0.724553	0.0081553	-0.712664	0.0338043	0.780413
s__GGB30451_SGB43508|t__SGB43508	0.0801578	0.32869	0.602344	yes	5	-0.08068814419103053;0.23693499480953675	0.117403	0.126195	0.222614	0.35653	0.00813948	0.0187679	-0.148254	0.149434	0.411251	NA	NA	NA	NA	NA	NA	0.0962321	0.369664	0.606048	0	1	1	0.00676363	0.751658	0.0208121	0.592258
s__Muribaculaceae_bacterium|t__SGB27763	-0.0800035	0.248495	0.561648	yes	5	-0.21303223447847774;0.05593745145443076	-0.161969	0.0343038	0.0859795	NA	NA	NA	0.0689156	0.504657	0.81578	0.119265	0.463558	0.589613	NA	NA	NA	-0.256235	0.0153609	0.132214	-0.0515711	0.727759	1	0.00482672	-0.819079	0.0108235	0.465249
s__GGB29005_SGB41723|t__SGB41723	0.0796926	0.52222	0.732223	yes	4	-0.1632689079021017;0.3135405740901445	-0.0479531	0.533398	0.647697	NA	NA	NA	0.0267972	0.795508	0.949926	0.463312	0.0026061	0.017576	NA	NA	NA	-0.0619063	0.564399	0.752964	NA	NA	NA	0.0155734	0.56485	0.0493559	0.698123
s__GGB28849_SGB41516|t__SGB41516	0.0794307	0.255776	0.561648	yes	6	-0.05762065324110512;0.2135435253346396	0.194374	0.0108505	0.0361687	0.302727	0.02608	0.0505301	0.0146222	0.887555	0.9822	0.180278	0.265634	0.414751	NA	NA	NA	-0.127655	0.233199	0.540393	-0.0853963	0.56387	0.939783	0.00490588	0.813209	0.0149771	0.535913
s__Clostridiaceae_unclassified_SGB41645|t__SGB41645	0.079006	0.69344	0.843257	yes	6	-0.3045105797390057;0.44047954631456593	-0.0900122	0.241676	0.376068	-0.554299	1.36946e-05	5.38138e-05	-0.0759146	0.462263	0.793703	0.687722	9.4491e-07	2.10788e-05	NA	NA	NA	0.0526979	0.623806	0.789686	0.390273	0.0061012	0.0552014	0.0403165	0.374968	0.226052	0.910739
s__Hungateiclostridiaceae_unclassified_SGB43256|t__SGB43256	-0.0767823	0.17937	0.477512	yes	6	-0.18701042746527843;0.03535533226088884	0.11339	0.139768	0.239691	-0.196671	0.154048	0.227405	-0.195963	0.0556865	0.220757	-0.0142571	0.930421	0.962143	NA	NA	NA	-0.133212	0.213311	0.525885	-0.148683	0.313178	0.732663	0.00328303	-0.872319	0.00601442	0.429483
s__GGB31312_SGB44628|t__SGB44628	-0.0756763	0.285617	0.561831	yes	5	-0.21174420285472084;0.06326950956677882	-0.242227	0.00141303	0.00736662	0.170671	0.21724	0.295658	NA	NA	NA	-0.0104704	0.948873	0.962143	NA	NA	NA	-0.0795296	0.458785	0.691045	-0.0537524	0.716714	1	0.00504208	-0.788626	0.0102744	0.488042
s__GGB28818_SGB41473|t__SGB41473	0.0731862	0.176604	0.476588	yes	5	-0.03301518512249465;0.1777533937034261	-0.00712192	0.926341	0.950654	-0.0319159	0.818788	0.875256	0.259356	0.01072	0.0915327	NA	NA	NA	NA	NA	NA	0.0513976	0.632404	0.789686	0.103142	0.485417	0.903791	0.00294386	0.874357	0.00288441	0.224913
s__Lachnospiraceae_unclassified_SGB41498|t__SGB41498	-0.0730483	0.402129	0.645672	yes	5	-0.23962104059593922;0.09770203635287678	0.123832	0.106602	0.198009	-0.373508	0.00540331	0.0129959	-0.141589	0.168806	0.449699	0.0419226	0.797297	0.884598	NA	NA	NA	-0.0557516	0.603811	0.774034	NA	NA	NA	0.00762875	-0.684656	0.0244669	0.67002
s__Dubosiella_newyorkensis|t__SGB6789	0.0720576	0.213778	0.526429	yes	4	-0.04159089710851009;0.1838652410756426	0.167266	0.0287668	0.0785054	0.0967067	0.486648	0.570482	NA	NA	NA	NA	NA	NA	NA	NA	NA	-0.0661127	0.538183	0.736944	-0.0110509	0.940575	1	0.00337095	0.846378	0.00161785	0.155018
s__GGB29531_SGB42317|t__SGB42317	0.0709261	0.277647	0.561831	yes	6	-0.05715894774624968;0.1967140354349204	-0.0267693	0.728179	0.812229	0.375833	0.00509993	0.0123729	0.0563491	0.585542	0.876874	0.185049	0.252977	0.407575	NA	NA	NA	-0.0207013	0.847307	0.933866	-0.0368465	0.803643	1	0.00428265	0.795274	0.0114726	0.414317
s__bacterium_D16_63|t__SGB33556	0.0677466	0.704099	0.850966	yes	5	-0.2750380144800943;0.39525020970681374	0.0442621	0.565401	0.68022	-0.00646213	0.963011	0.980584	0.00764115	0.9411	0.988178	0.628335	1.41794e-05	0.000205601	NA	NA	NA	-0.36893	0.00037419	0.018036	NA	NA	NA	0.0319055	0.362528	0.144927	0.880274
s__GGB28791_SGB41444|t__SGB41444	-0.0674856	0.750494	0.88596	yes	5	-0.4495907373898067;0.3354976957684172	-0.163107	0.0330437	0.0855636	-0.646763	1.2667e-07	8.03204e-07	0.0319272	0.757472	0.948264	0.521398	0.000560634	0.00524464	NA	NA	NA	0.00577313	0.957179	0.988215	NA	NA	NA	0.045147	-0.307686	0.211136	0.907348
s__GGB29622_SGB42426|t__SGB42426	-0.0670585	0.513134	0.729874	yes	4	-0.2621750428493964;0.13332549043119424	-0.271243	0.000332642	0.00224247	NA	NA	NA	-0.0429453	0.677808	0.913806	0.241109	0.133935	0.256452	NA	NA	NA	-0.0749621	0.485067	0.710885	NA	NA	NA	0.010546	-0.574333	0.029602	0.696187
s__GGB28779_SGB41432|t__SGB41432	0.0649419	0.261018	0.561648	yes	6	-0.04833366815474226;0.1765682831192265	0.000116916	0.998789	0.999098	0.279753	0.0404857	0.0753035	0.0828305	0.422368	0.764734	0.238839	0.137749	0.259398	NA	NA	NA	-0.113313	0.290378	0.569549	0.072149	0.62603	1	0.00334772	0.808951	0.00635918	0.296592
s__GGB28798_SGB41451|t__SGB41451	-0.0646288	0.173142	0.470469	yes	5	-0.1565434888046601;0.028395813959961134	-0.0494201	0.520936	0.642542	-0.0766743	0.581587	0.665012	-0.117967	0.252333	0.604511	NA	NA	NA	NA	NA	NA	-0.0610288	0.569943	0.752964	-0.00368395	0.980174	1	0.00225733	-0.876897	0	0
s__GGB28950_SGB41657|t__SGB41657	0.0625076	0.529387	0.736349	yes	4	-0.1316911763240743;0.2520857553934877	-0.101874	0.184885	0.308932	0.317019	0.019507	0.0391647	-0.0692335	0.502688	0.81578	NA	NA	NA	NA	NA	NA	0.166739	0.118351	0.405002	NA	NA	NA	0.00990294	0.557323	0.0282004	0.699761
s__GGB30444_SGB43493|t__SGB43493	0.0605469	0.184131	0.482574	yes	6	-0.028832281892330995;0.14896563230805707	-0.00177429	0.981625	0.989453	0.164471	0.234659	0.317814	0.189995	0.0637242	0.238429	-0.11558	0.47758	0.602166	NA	NA	NA	-0.0068404	0.949272	0.988215	0.174385	0.235844	0.710836	0.00208333	0.868794	0	0
s__GGB30091_SGB43003|t__SGB43003	0.0598044	0.496998	0.723391	yes	6	-0.11242810380177373;0.22854829413654096	-0.0592768	0.441219	0.573857	-0.267239	0.0507556	0.0913601	0.216248	0.0343326	0.156613	0.341007	0.0312921	0.0986381	NA	NA	NA	0.159481	0.135478	0.446004	-0.0184182	0.901116	1	0.00777092	0.591013	0.0315492	0.66098
s__GGB30461_SGB43531|t__SGB43531	-0.0595008	0.265759	0.561831	yes	4	-0.16301999815306875;0.04531415026489322	-0.0543111	0.480486	0.60847	-0.115255	0.406595	0.499736	-0.0172371	0.867615	0.979376	-0.111685	0.492645	0.618472	NA	NA	NA	NA	NA	NA	NA	NA	NA	0.00286532	-0.805079	0	0
s__Lachnospiraceae_bacterium|t__SGB41618	-0.0586969	0.395028	0.64325	yes	6	-0.19177849140239062;0.07650433258810992	-0.0173937	0.821356	0.884712	-0.234529	0.0878221	0.144984	-0.092766	0.368679	0.744061	0.291427	0.0680717	0.168725	NA	NA	NA	-0.193554	0.0691566	0.296189	-0.0129328	0.930478	1	0.00477354	-0.691349	0.0142283	0.413564
s__Roseburia_sp_1XD42_69|t__SGB29427	-0.0579451	0.402454	0.645672	yes	4	-0.19142109121519785;0.07763525469076249	-0.15116	0.0484356	0.106996	NA	NA	NA	-0.0146687	0.8872	0.9822	0.206113	0.20196	0.344519	NA	NA	NA	-0.117826	0.271466	0.569549	NA	NA	NA	0.0048006	-0.684348	0.00767202	0.331918
s__Lachnospiraceae_bacterium_MD329|t__SGB42354	0.0561063	0.218502	0.529907	yes	6	-0.03328375455299785;0.14460586634006212	0.0188426	0.806755	0.873799	0.171149	0.215935	0.295658	0.029399	0.776151	0.949926	0.0996966	0.540491	0.653093	NA	NA	NA	-0.0530072	0.621767	0.789686	0.283259	0.0510681	0.269526	0.00208333	0.84273	0	0
s__GGB30461_SGB63209|t__SGB63209	0.0550536	0.776505	0.887738	yes	6	-0.31437034840320655;0.40999588428932093	0.292547	0.00010327	0.000824049	0.714914	1.25861e-09	1.17051e-08	-0.0859392	0.405104	0.750246	-0.145669	0.369784	0.491915	NA	NA	NA	-0.201712	0.0580152	0.272603	-0.416084	0.00326757	0.0310419	0.0376691	0.276489	0.210159	0.924152
s__Romboutsia_ilealis|t__SGB24891	0.0550129	0.331079	0.603862	yes	5	-0.05592312851697784;0.1646072553746859	0.146118	0.0565246	0.119466	0.040408	0.771734	0.837797	-0.136705	0.184135	0.471668	NA	NA	NA	NA	NA	NA	0.148511	0.164845	0.463762	0.0129173	0.930561	1	0.00321014	0.749557	0.00405623	0.300078
s__GGB30413_SGB43452|t__SGB43452	-0.0545512	0.509413	0.727206	yes	4	-0.21349274962107778;0.10720368259953471	-0.175957	0.0213321	0.0631882	0.224557	0.102583	0.166399	-0.093896	0.362849	0.73676	NA	NA	NA	NA	NA	NA	-0.0788711	0.462525	0.692351	NA	NA	NA	0.00685021	-0.578198	0.0162232	0.536228
s__Duncaniella_muris|t__SGB21446	0.054525	0.596045	0.777421	yes	4	-0.14616942747201633;0.2509085702095533	0.251187	0.000920066	0.00529038	NA	NA	NA	0.0433779	0.674745	0.913374	0.067222	0.680241	0.792248	NA	NA	NA	NA	NA	NA	-0.238065	0.103227	0.417301	0.0106005	0.485455	0.027567	0.690401
s__GGB28766_SGB41417|t__SGB41417	0.0544919	0.307974	0.580583	yes	6	-0.050278650998210384;0.15807621606999345	0.090339	0.239964	0.376068	-0.0407856	0.769659	0.837797	0.236868	0.0201471	0.125258	0.0325803	0.841813	0.914329	NA	NA	NA	-0.123355	0.249452	0.567151	0.0499002	0.736256	1	0.00286263	0.769656	0.00381399	0.251573
s__GGB31256_SGB44562|t__SGB44562	-0.0541314	0.649561	0.81362	yes	4	-0.28021580610846886;0.17764274768621835	-0.260156	0.000589499	0.00384157	NA	NA	NA	0.163924	0.110511	0.342522	NA	NA	NA	NA	NA	NA	-0.22269	0.0359427	0.233555	0.164088	0.26509	0.724553	0.0142198	-0.425486	0.0448217	0.809332
s__GGB30448_SGB43502|t__SGB43502	0.0535429	0.280368	0.561831	yes	6	-0.043687213773590625;0.14976820755471265	-0.0165929	0.829452	0.886109	0.156449	0.258589	0.340313	0.172421	0.0929862	0.303955	0.125085	0.441863	0.572054	NA	NA	NA	-0.111943	0.296289	0.571246	0.158725	0.28124	0.724553	0.00246487	0.793011	0.00181365	0.137425
s__bacterium_1XD42_54|t__SGB29418	-0.0526759	0.41705	0.659911	yes	6	-0.17814087810175117;0.07447433992813689	-0.114764	0.135001	0.233563	-0.0179457	0.897517	0.934356	0.0258557	0.802544	0.949926	0.219374	0.173804	0.309363	NA	NA	NA	-0.276212	0.00878988	0.121416	0.00920912	0.950466	1	0.00422081	-0.670444	0.0111283	0.42652
s__GGB28944_SGB41648|t__SGB41648	0.0511353	0.575412	0.763341	yes	6	-0.12722496218818402;0.22629213000301038	-0.166678	0.0293412	0.0785054	-0.142423	0.304254	0.392994	0.243245	0.0169372	0.117788	0.396229	0.011372	0.0458039	NA	NA	NA	0.0494745	0.645211	0.792391	-0.0221019	0.881468	1	0.00834948	0.508051	0.0349453	0.725064
s__GGB30302_SGB43267|t__SGB43267	0.0495733	0.660328	0.820723	yes	6	-0.16999827029883535;0.2644554608320188	0.123775	0.106766	0.198009	-0.340553	0.011742	0.0255939	0.206324	0.0437138	0.191535	0.422898	0.00655403	0.0311585	NA	NA	NA	-0.173302	0.104347	0.381026	0.0665263	0.653247	1	0.0127451	0.413198	0.0609675	0.77223
s__GGB27778_SGB40192|t__SGB40192	0.0467949	0.505813	0.724693	yes	4	-0.09086527917114917;0.18270026043653373	0.169013	0.0271161	0.0768289	0.0493986	0.722794	0.790822	-0.00112842	0.991294	0.991294	-0.189153	0.242419	0.399254	NA	NA	NA	NA	NA	NA	NA	NA	NA	0.00495337	0.581926	0.00688044	0.364785
s__Muribaculaceae_bacterium_Isolate_110_HZI|t__SGB21445	0.046632	0.387443	0.641728	yes	4	-0.05909527079706869;0.15132469377022625	0.0185541	0.809658	0.87452	NA	NA	NA	0.0182823	0.859667	0.979376	0.11927	0.463537	0.589613	NA	NA	NA	NA	NA	NA	0.14898	0.312202	0.732663	0.00291544	0.698448	0	0
s__GGB28828_SGB41484|t__SGB41484	-0.0454091	0.60181	0.777421	yes	5	-0.2128214596204261;0.12459341525909971	-0.222169	0.0034945	0.0151817	-0.198786	0.14958	0.221983	0.0188745	0.855171	0.979376	0.282585	0.0772686	0.183671	NA	NA	NA	-0.00435206	0.967713	0.988215	NA	NA	NA	0.00758347	-0.479087	0.0242475	0.629857
s__GGB28948_SGB41654|t__SGB41654	0.0449673	0.562065	0.748154	yes	6	-0.10671401843391985;0.1946032258768584	0.0719787	0.349503	0.482937	-0.00332676	0.980953	0.985293	0.00806594	0.937831	0.988178	0.44092	0.00440348	0.023411	NA	NA	NA	-0.0782548	0.466041	0.693307	-0.11898	0.420558	0.84853	0.00602355	0.522503	0.0213759	0.482485
s__Clostridiales_bacterium|t__SGB82506	-0.0446802	0.499397	0.723391	yes	6	-0.17270176648619603;0.08482587935788473	-0.151564	0.0478315	0.10671	-0.276315	0.0431201	0.0796722	0.1761	0.0861151	0.292616	-0.0106993	0.947757	0.962143	NA	NA	NA	-0.0499596	0.64197	0.792391	0.0627858	0.671606	1	0.00438161	-0.588546	0.012025	0.500854
s__Lachnospiraceae_bacterium_10_1|t__SGB4974	-0.0440379	0.897062	0.940007	yes	4	-0.6117233995338047;0.5535865083451103	-0.227674	0.00274602	0.0127821	-0.683815	1.20308e-08	9.87237e-08	0.0965893	0.349185	0.719698	0.670192	2.239e-06	4.32873e-05	NA	NA	NA	NA	NA	NA	NA	NA	NA	0.1155	-0.128656	0.448379	0.95364
s__GGB28926_SGB41623|t__SGB41623	-0.0431751	0.637716	0.805044	yes	6	-0.2193955551645973;0.1357734712938106	0.128092	0.0949949	0.18297	-0.297412	0.0289571	0.0557175	-0.0480177	0.642232	0.88896	0.314943	0.0477702	0.137162	NA	NA	NA	-0.12264	0.252226	0.568099	-0.238859	0.102048	0.417301	0.00841684	-0.438922	0.0353413	0.678973
s__GGB28769_SGB41421|t__SGB41421	-0.0427812	0.625582	0.795095	yes	6	-0.2115127106932176;0.12842660734954656	-0.0137017	0.858828	0.905126	-0.322752	0.0172974	0.0354851	0.165867	0.106295	0.333925	-0.249329	0.12078	0.250187	NA	NA	NA	-0.105848	0.323532	0.574344	0.224123	0.125672	0.487298	0.00769607	-0.452591	0.0311106	0.636542
s__GGB29535_SGB42321|t__SGB42321	0.0421099	0.430539	0.673144	yes	4	-0.062549814224679;0.14585356679551406	0.0549146	0.475615	0.606584	0.183273	0.184665	0.265575	NA	NA	NA	NA	NA	NA	NA	NA	NA	-0.0139569	0.896713	0.967521	-0.060838	0.681242	1	0.00285714	0.657428	0	0
s__GGB29003_SGB41719|t__SGB41719	0.0417456	0.779527	0.887738	yes	5	-0.24556445999720491;0.32231368831647517	-0.0216671	0.778489	0.845525	NA	NA	NA	0.0542498	0.59961	0.876874	-0.209858	0.193704	0.332391	NA	NA	NA	-0.206896	0.0517316	0.271029	0.552996	4.58085e-05	0.000661229	0.0222608	0.272845	0.0963431	0.827897
s__Lachnospiraceae_bacterium_MD335|t__SGB5155	-0.0412773	0.653156	0.814378	yes	6	-0.2178860533228893;0.1379490646890419	-0.245569	0.00120625	0.00655063	0.239139	0.0815863	0.135491	0.0162915	0.874817	0.981528	0.227901	0.157256	0.288635	NA	NA	NA	-0.104051	0.33186	0.574344	-0.286986	0.0479619	0.269526	0.00844644	-0.421391	0.0355154	0.702726
s__bacterium_D16_76|t__SGB43258	0.0404762	0.449307	0.688821	yes	4	-0.0643291585965765;0.14439831697401986	0.0890726	0.246645	0.379678	-0.0231244	0.868177	0.910607	0.0780454	0.449756	0.792427	-0.186012	0.250472	0.405793	NA	NA	NA	NA	NA	NA	NA	NA	NA	0.00286532	0.639052	0	0
s__Eubacterium_sp_14_2|t__SGB7278	0.0403278	0.768428	0.887738	yes	4	-0.22437094711194894;0.2994846611286718	0.0723411	0.347075	0.482937	0.359358	0.00761374	0.017702	0.00677689	0.947751	0.988178	-0.316514	0.0466106	0.135171	NA	NA	NA	NA	NA	NA	NA	NA	NA	0.0187785	0.286208	0.0601425	0.725956
s__Acetatifactor_muris|t__SGB7273	-0.0398219	0.681437	0.833262	yes	6	-0.22610275496711185;0.14926885986347507	0.148167	0.0531116	0.114733	0.157311	0.255942	0.340037	-0.317701	0.00160945	0.0282077	-0.24082	0.134416	0.256452	NA	NA	NA	-0.178067	0.0950177	0.352296	0.208353	0.155285	0.539385	0.00942015	-0.388899	0.0412538	0.770681
s__GGB31851_SGB45231|t__SGB45231	-0.0387891	0.61769	0.790162	yes	4	-0.18890787172923382;0.11310125057155355	-0.0410648	0.593841	0.701486	NA	NA	NA	0.156587	0.127622	0.376089	NA	NA	NA	NA	NA	NA	-0.0952178	0.374754	0.610242	-0.240966	0.0989708	0.417301	0.00604545	-0.46143	0.0127808	0.479901
s__Bacteria_unclassified_SGB44461|t__SGB44461	-0.0380136	0.607858	0.782666	yes	6	-0.18127565963154527;0.106828236372505	-0.146405	0.0560349	0.119466	-0.318377	0.0189634	0.0386188	0.0386068	0.708812	0.931472	-0.00267481	0.986931	0.986931	NA	NA	NA	0.204938	0.054035	0.272603	-0.0147406	0.92079	1	0.00549328	-0.472383	0.0183255	0.588752
s__GGB30145_SGB43072|t__SGB43072	0.0372283	0.751043	0.88596	yes	5	-0.1904939239061817;0.2611485262756791	-0.0740336	0.335881	0.473261	-0.36172	0.00719757	0.016875	0.226667	0.0263665	0.143935	NA	NA	NA	NA	NA	NA	0.114844	0.283869	0.569549	0.283424	0.0509269	0.269526	0.0137808	0.307032	0.0553904	0.77521
s__GGB28955_SGB41663|t__SGB41663	-0.0360278	0.457424	0.693174	yes	5	-0.13036611895242156;0.05895693464852226	-0.0819423	0.286664	0.422965	NA	NA	NA	-0.0162128	0.875417	0.981528	0.260751	0.104144	0.224815	NA	NA	NA	-0.0726815	0.498483	0.710885	-0.0855971	0.56295	0.939783	0.00235268	-0.631011	8.38822e-05	0.00422733
s__GGB28893_SGB41574|t__SGB41574	-0.0322206	0.77503	0.887738	yes	4	-0.24799355630730716;0.18659811173229998	-0.0948395	0.21725	0.349829	NA	NA	NA	0.0300912	0.771024	0.949926	0.287045	0.0725155	0.176719	NA	NA	NA	-0.268096	0.0110807	0.121416	NA	NA	NA	0.0127179	-0.278266	0.0381055	0.686895
s__GGB47127_SGB65054|t__SGB65054	-0.0314334	0.630739	0.799072	yes	5	-0.15831293546180905;0.09646731175465373	-0.097522	0.204463	0.337321	0.239758	0.0807766	0.13495	0.0266766	0.796408	0.949926	NA	NA	NA	NA	NA	NA	-0.114088	0.287073	0.569549	-0.158414	0.282195	0.724553	0.004279	-0.446793	0.00893738	0.357559
s__GGB28875_SGB41555|t__SGB41555	0.0309687	0.63954	0.805044	yes	6	-0.09834714280312375;0.15925596288903468	-0.089879	0.242376	0.376068	0.00327763	0.981234	0.985293	0.187709	0.0670428	0.242666	0.306737	0.0542104	0.151163	NA	NA	NA	-0.117978	0.270845	0.569549	0.0185562	0.900379	1	0.00437516	0.436858	0.011989	0.479602
s__GGB28945_SGB41650|t__SGB41650	0.0296452	0.849007	0.923745	yes	6	-0.2688548060383012;0.32294961566617536	-0.159268	0.0374593	0.0915412	-0.391108	0.00345287	0.00883808	-0.0034071	0.973718	0.989434	0.636402	1.01489e-05	0.00016351	NA	NA	NA	0.10402	0.332006	0.574344	-0.0515711	0.727759	1	0.0242553	0.188118	0.129728	0.855593
s__GGB30296_SGB43260|t__SGB43260	-0.0288549	0.785061	0.891395	yes	5	-0.23198788576932317;0.17668957059606988	0.301997	5.96227e-05	0.000518055	NA	NA	NA	-0.138381	0.178766	0.465071	-0.316514	0.0466106	0.135171	NA	NA	NA	-0.0609419	0.570493	0.752964	-0.0349946	0.813331	1	0.0111995	-0.266163	0.0415208	0.813971
s__GGB29002_SGB41718|t__SGB41718	-0.0282053	0.536502	0.736349	yes	6	-0.1171339747389116;0.061172092281482446	-0.0315411	0.682151	0.776522	-0.00674594	0.961387	0.980584	-0.0591897	0.566751	0.869789	-0.0252408	0.877137	0.935457	NA	NA	NA	-0.143339	0.180222	0.482596	0.238859	0.102048	0.417301	0.00208333	-0.549812	0	0
s__Duncaniella_freteri|t__SGB27768	0.0281272	0.755543	0.887738	yes	4	-0.14789110362714675;0.20241841247604156	0.129405	0.0916259	0.180938	-0.26378	0.0539411	0.095857	0.107177	0.298641	0.6586	0.0715589	0.660813	0.772725	NA	NA	NA	NA	NA	NA	NA	NA	NA	0.00816592	0.301655	0.0187082	0.545555
s__Clostridiales_bacterium|t__SGB59899	0.0264033	0.775045	0.887738	yes	5	-0.15349336323482385;0.20460584327593542	-0.0637522	0.407446	0.540039	-0.00318552	0.981761	0.985293	-0.185737	0.0700164	0.248037	0.351299	0.0262335	0.0897017	NA	NA	NA	NA	NA	NA	0.160265	0.276537	0.724553	0.00853958	0.278248	0.027006	0.59934
s__GGB28869_SGB41543|t__SGB41543	-0.0255224	0.762801	0.887738	yes	6	-0.18901303623126117;0.13934491758007753	0.0820091	0.28627	0.422965	0.244476	0.0748094	0.126496	-0.298618	0.00312403	0.0400117	0.0806882	0.62064	0.731649	NA	NA	NA	-0.197058	0.064176	0.286415	0.0147346	0.920822	1	0.0071544	-0.292963	0.0279432	0.693338
s__GGB28437_SGB41020|t__SGB41020	0.0247642	0.847448	0.923745	yes	6	-0.22374051749949347;0.2702456117290229	0.0611534	0.426868	0.560085	0.569583	6.9565e-06	3.08074e-05	-0.243408	0.0168613	0.117788	-0.0641514	0.694121	0.80518	NA	NA	NA	-0.0940368	0.380734	0.614389	-0.131644	0.372443	0.810511	0.0165763	0.190037	0.0838015	0.829865
s__Bacteria_unclassified_SGB41589|t__SGB41589	0.0189988	0.709638	0.853997	yes	4	-0.0808429759442176;0.11846301085337645	0.0114374	0.881971	0.918793	NA	NA	NA	0.108063	0.294637	0.658485	0.0174835	0.914728	0.962143	NA	NA	NA	-0.0622613	0.562164	0.752964	NA	NA	NA	0.00260416	0.356039	0	0
s__GGB33432_SGB65123|t__SGB65123	0.0181502	0.822237	0.914535	yes	4	-0.13929491706124592;0.17470025402579342	0.207627	0.00643173	0.0235029	NA	NA	NA	-0.0149682	0.884913	0.9822	NA	NA	NA	NA	NA	NA	-0.146343	0.171168	0.474155	-0.0461032	0.75568	1	0.00652778	0.220964	0.014632	0.646947
s__Bacteria_unclassified_SGB41586|t__SGB41586	0.0177088	0.888564	0.936081	yes	5	-0.2260501041582967;0.25938052529729494	-0.0756868	0.325171	0.464022	-0.393385	0.00325269	0.00848131	0.0256021	0.804442	0.949926	0.283994	0.0757413	0.181529	NA	NA	NA	0.268173	0.0110567	0.121416	NA	NA	NA	0.0159743	0.139212	0.065547	0.794653
s__Akkermansia_muciniphila|t__SGB9226	-0.0158803	0.83633	0.920604	yes	6	-0.16503313339730694;0.13398267817717885	-0.211184	0.00555971	0.0215233	0.0570222	0.682133	0.752233	0.220221	0.0310842	0.152688	-0.248285	0.122395	0.251503	NA	NA	NA	0.0937098	0.3824	0.614389	-0.0331528	0.822994	1	0.00590968	-0.203701	0.020719	0.672471
s__GGB30093_SGB43006|t__SGB43006	0.0143643	0.788417	0.892633	yes	4	-0.09030438685029188;0.11871920299960427	0.0473071	0.538933	0.652393	-0.0232635	0.867391	0.910607	-0.0911887	0.376911	0.750246	0.180456	0.265154	0.414751	NA	NA	NA	NA	NA	NA	NA	NA	NA	0.00286532	0.262104	0	0
s__GGB30445_SGB43494|t__SGB43494	-0.0108308	0.869146	0.929514	yes	6	-0.13879183761415137;0.11748597336252894	0.132031	0.0851757	0.169054	0.0679898	0.625198	0.697721	-0.0893104	0.386859	0.750246	0.097741	0.548503	0.660024	NA	NA	NA	-0.268087	0.0110836	0.121416	0.0350146	0.813226	1	0.00432252	-0.163269	0.0116949	0.539116
s__GGB28888_SGB41569|t__SGB41569	0.0106785	0.944351	0.968334	yes	6	-0.2813783325651693;0.30092467139501206	0.126693	0.0986897	0.189155	0.541571	2.34787e-05	9.09798e-05	0.172766	0.0923248	0.303955	-0.267159	0.0956087	0.212908	NA	NA	NA	-0.422824	3.66129e-05	0.00389439	-0.130841	0.375395	0.810511	0.0234012	0.0696887	0.124613	0.888826
s__Parabacteroides_goldsteinii|t__SGB1941	-0.00983682	0.854192	0.923745	yes	4	-0.11425246817677467;0.09479377905448816	0.0140945	0.854824	0.905126	-0.162097	0.241575	0.322485	0.0508259	0.622872	0.886535	-0.0591619	0.716885	0.828273	NA	NA	NA	NA	NA	NA	NA	NA	NA	0.00286532	-0.181732	0	0
s__Lachnospiraceae_bacterium|t__SGB41609	0.00757182	0.952539	0.969768	yes	6	-0.23717477838696663;0.2514145976303363	-0.0337354	0.66136	0.761972	-0.11581	0.404322	0.499141	0.0178091	0.863264	0.979376	0.566032	0.000140795	0.00153222	NA	NA	NA	-0.293453	0.0052542	0.121416	-0.0884123	0.550131	0.939783	0.0161834	0.0594487	0.0814563	0.790036
s__GGB28870_SGB41545|t__SGB41545	0.00620048	0.916663	0.949862	yes	6	-0.1095032856081971;0.12173846090532008	0.122164	0.11144	0.203527	0.103172	0.457846	0.560259	-0.146398	0.154651	0.422122	-0.190494	0.239033	0.398388	NA	NA	NA	0.117645	0.272209	0.569549	-0.112633	0.445939	0.855842	0.00351144	0.104257	0.00723789	0.378163
s__GGB28695_SGB41326|t__SGB41326	0.00523987	0.948327	0.968334	yes	5	-0.1520432201061913;0.16226412704480694	-0.150525	0.0493976	0.10818	-0.189263	0.170476	0.247723	0.156786	0.127132	0.376089	NA	NA	NA	NA	NA	NA	0.203049	0.0563384	0.272603	-0.00736829	0.960358	1	0.00653706	0.0647176	0.0197131	0.657741
s__GGB28868_SGB41542|t__SGB41542	-0.00330508	0.976301	0.986315	yes	6	-0.21782677635766953;0.2115212536620051	0.102843	0.180724	0.303274	0.4683	0.000355432	0.00113984	-0.240613	0.0182041	0.118862	-0.180893	0.26398	0.414751	NA	NA	NA	-0.125439	0.241481	0.554257	-0.0718331	0.627546	1	0.012378	-0.0296974	0.0587847	0.786186
s__Neglecta_sp_X4|t__SGB43257	0.0028641	0.965474	0.978559	yes	6	-0.12615054780494683;0.13178346861230733	0.203378	0.00763162	0.0264067	-0.00832181	0.952376	0.976886	-0.225598	0.0271042	0.145576	0.0890529	0.584758	0.694999	NA	NA	NA	-0.045058	0.675012	0.801368	-0.0294732	0.842375	1	0.00437825	0.043258	0.0120062	0.593777
s__GGB31439_SGB44769|t__SGB44769	-0.000188213	0.997542	0.998679	yes	5	-0.11936339911708062;0.11899231882778352	0.096817	0.207769	0.339907	-0.140188	0.311985	0.401123	0.136965	0.183294	0.471668	NA	NA	NA	NA	NA	NA	-0.084615	0.43047	0.665394	-0.164837	0.262883	0.724553	0.00373263	-0.00308064	0.00641317	0.345918
