# Supplementary material for: MetaPhlAn 4 profiling of unknown species-level genome bins improves the characterization of diet-associated microbiome changes in mice
Source: Cell Rep. 2023 May 3;42(5):112464. doi: 10.1016/j.celrep.2023.112464 (PMC10242440; doi:10.1016/j.celrep.2023.112464)
Supplement: Table S7. Random forest feature rankings, related to Figure 2 [file mmc8.xlsx]

## Sheet: Table  S7
species	AVG_CV	Median_CV	AVG_LODO	Median_LODO	AVG_prevalence	Median_prevalence	Prevalence_HF	Prevalence_LF	partial_correlation	q-val	significant	class
s__GGB28418_SGB41001|t__SGB41001	135.167	98.5	50	43	49.7332	51.8519	0.445312	0.584915	-0.190463	0.187195	yes	LF
s__GGB29685_SGB42494|t__SGB42494	149.4	112	221.333	240	26.5731	24.0741	0.178185	0.394945	-0.141298	0.81362	no	NS
s__Turicibacter_sp_TS3|t__SGB39153	107.5	112.5	314	325.5	27.7303	24.0741	0.219748	0.364144	-0.265009	0.151177	yes	LF
s__GGB28394_SGB40975|t__SGB40975	171.333	182.5	85	49	28.8081	20.6186	0.220635	0.371145	-0.164754	0.470469	no	NS
s__GGB28836_SGB41496|t__SGB41496	137	138.5	59.5	49	20.3188	22.6519	0.310906	0.104512	0.166752	0.603862	no	NS
s__Lachnospiraceae_bacterium_MD308|t__SGB7279	94.1667	107	42.3333	36	48.3119	47.5	0.612753	0.380983	0.192264	0.395558	no	NS
s__GGB28905_SGB41598|t__SGB41598	117	91	162.333	149.5	28.6861	28.1768	0.378289	0.25265	0.140834	0.0851255	yes	HF
s__GGB30301_SGB43265|t__SGB43265	69.6667	65.5	42	37.5	66.3115	81.25	0.753308	0.597821	0.171277	0.322054	no	NS
s__Lachnospiraceae_bacterium|t__SGB41510	77.5	73	30.8333	19	76.1741	80	0.823663	0.724286	0.185489	0.0131717	yes	HF
s__GGB28904_SGB41595|t__SGB41595	77	53	94.6667	86	36.4991	34.0206	0.479309	0.283893	0.407881	0.151177	yes	HF
s__GGB28870_SGB41549|t__SGB41549	137.4	136	82.8333	70	39.1795	33.3333	0.461202	0.317389	0.232125	0.0848328	yes	HF
s__GGB28904_SGB41597|t__SGB41597	55.6667	41.5	17	15.5	77.1314	85	0.799883	0.762655	0.303842	0.365789	no	NS
s__bacterium_D16_50|t__SGB29430	89.1667	51	27	17	55.5233	65.7459	0.69717	0.391205	0.226631	0.395558	no	NS
s__Emergencia_sp_1XD21_10|t__SGB41482	72.5	67.5	29.3333	30.5	65.5791	80.1105	0.718305	0.616637	0.236348	0.132884	yes	HF
s__GGB30466_SGB43541|t__SGB43541	107.333	86	62.1667	43.5	51.0078	41.2371	0.61946	0.447561	0.249646	0.209522	no	NS
s__Bacteria_unclassified_SGB41677|t__SGB41677	98.6	103	189.667	178.5	55.9406	68.5393	0.630647	0.447251	0.163557	0.438306	no	NS
s__GGB28784_SGB41437|t__SGB41437	145.5	107.5	194.333	197.5	29.3071	13.3333	0.375531	0.270113	0.143064	0.198513	yes	HF
s__Dorea_sp_5_2|t__SGB7275	80.8333	86	47.8333	34.5	71.7336	83.4254	0.771159	0.690872	0.207544	0.0851255	yes	HF
s__GGB30300_SGB43264|t__SGB43264	50.5	42.5	1.5	1	68.8388	75	0.755622	0.645311	0.25755	0.0725045	yes	HF
s__GGB30461_SGB43533|t__SGB43533	97.8333	102	54.5	42.5	49.8165	57.3034	0.584362	0.480812	0.112191	0.744611	no	NS
s__Lachnospiraceae_bacterium|t__SGB41401	125.833	106.5	84	71.5	66.0733	76.6667	0.705718	0.623725	0.327133	0.151177	yes	HF
s__GGB28870_SGB41546|t__SGB41546	63.6667	58.5	8.16667	6	68.7168	81.2155	0.775051	0.644859	0.369379	0.0596436	yes	HF
s__Ligilactobacillus_murinus|t__SGB7077	46.75	55.5	85.5	78.5	64.4627	86.5979	0.687708	0.630158	0.432294	0.287492	no	NS
s__Lachnospiraceae_bacterium|t__SGB41480	58	16	44.6667	47.5	38.4586	30	0.494825	0.319848	0.344061	0.353211	no	NS
s__GGB28968_SGB41679|t__SGB41679	85.6667	91	21.1667	19.5	64.3123	79.7753	0.702015	0.596541	0.362259	0.064256	yes	HF
s__GGB23844_SGB35575|t__SGB35575	95.25	64	123.167	113	53.2476	54.6392	0.611994	0.489971	0.326767	0.318456	no	NS
s__GGB28621_SGB41239|t__SGB41239	69.1667	70.5	18.1667	7.5	81.6366	82.5	0.877829	0.780189	0.288626	0.175432	yes	HF
s__GGB30466_SGB43546|t__SGB43546	34.1667	40.5	6.66667	4	75.5137	95.5801	0.811163	0.72555	0.382415	0.0840914	yes	HF
s__Adlercreutzia_caecimuris|t__SGB14802	58	23	56.5	55	50.0577	69.0722	0.578795	0.459784	0.466303	0.0105743	yes	HF
s__Lachnospiraceae_bacterium_28_4|t__SGB7272	99.1667	53.5	5.33333	4	63.6474	73.3333	0.708488	0.58699	0.401072	7.08346e-06	yes	HF
